# Supplementary material for: Quiescence preconditioned nucleus pulposus stem cells alleviate intervertebral disc degeneration by enhancing cell survival via adaptive metabolism pattern in rats
Source: Front Bioeng Biotechnol. 2023 Feb 10;11:1073238. doi: 10.3389/fbioe.2023.1073238 (PMC9950514; doi:10.3389/fbioe.2023.1073238)
Supplement: Supplementary file 2 [file DataSheet1.zip]

Archive with 38 entries (34 files):
- Supplementary Figure S1.tif
- Supplementary Figure S1_raw data/
- Supplementary Figure S1_raw data/bpi-nb/
- Supplementary Figure S1_raw data/bpi-nb/neg-bpi.bmp
- Supplementary Figure S1_raw data/bpi-nb/neg-nb.bmp
- Supplementary Figure S1_raw data/bpi-nb/pos-bpi.bmp
- Supplementary Figure S1_raw data/bpi-nb/pos-nb.bmp
- Supplementary Figure S1_raw data/neg-total.pdf
- Supplementary Figure S1_raw data/pos-total.pdf
- Supplementary Figure S1_raw data/tic/
- Supplementary Figure S1_raw data/tic/neg-tic.bmp
- Supplementary Figure S1_raw data/tic/pos-tic.bmp
- Supplementary File S1_All_metabolites_anno.xls
- Supplementary File S2_Proliferating_vs_Quiescent_exp_file.xls
- Supplementary File S3_Proliferating_vs_Quiescent_diff_heatmap.xls
- Supplementary File S4_Proliferating_vs_Quiescent.zscore.xls
- Supplementary File S5_KEGG_pathway_enrich.xlsx
- Supplementary File S6_KEGG_pathway_diff_count.xlsx
- Supplementary File_ROC/
- Supplementary File_ROC/neg_1122_L-tyrosine ROC curve (1).tif
- Supplementary File_ROC/neg_1122_L-tyrosine ROC curve (1).txt
- Supplementary File_ROC/neg_1122_L-tyrosine ROC curve (2).tif
- Supplementary File_ROC/neg_1122_L-tyrosine.tif
- Supplementary File_ROC/neg_1997_Serotonin ROC curve (1).tif
- Supplementary File_ROC/neg_1997_Serotonin ROC curve (1).txt
- Supplementary File_ROC/neg_1997_Serotonin ROC curve (2).tif
- Supplementary File_ROC/neg_1997_Serotonin.tif
- Supplementary File_ROC/neg_1998_L-Tryptophan ROC curve (1).tif
- Supplementary File_ROC/neg_1998_L-Tryptophan ROC curve (1).txt
- Supplementary File_ROC/neg_1998_L-Tryptophan ROC curve (2).tif
- Supplementary File_ROC/neg_1998_L-Tryptophan.tif
- Supplementary File_ROC/neg_990_L-Malic acid ROC curve (1).tif
- Supplementary File_ROC/neg_990_L-Malic acid ROC curve (1).txt
- Supplementary File_ROC/neg_990_L-Malic acid ROC curve (2).tif
- Supplementary File_ROC/neg_990_L-Malic acid.tif
- Supplementary File_ROC/ROC.pzfx
- Supplementary Material.pdf
- ~$pplementary_Material.docx
