# Supplementary material for: Quiescence preconditioned nucleus pulposus stem cells alleviate intervertebral disc degeneration by enhancing cell survival via adaptive metabolism pattern in rats
Source: Front Bioeng Biotechnol. 2023 Feb 10;11:1073238. doi: 10.3389/fbioe.2023.1073238 (PMC9950514; doi:10.3389/fbioe.2023.1073238)
Supplement: Supplementary file 2 [file DataSheet1.zip › Supplementary File S1_All_metabolites_anno.xls]

ID	name	Total score	MS2 score	Mass Error (ppm)	Formula	m/z	Retention time (min)	BMK220105-AS985-04Q0001-01	BMK220105-AS985-04Q0002-01	BMK220105-AS985-04Q0003-01	BMK220105-AS985-04Q0004-01	BMK220105-AS985-04Q0005-01	BMK220105-AS985-04Q0006-01	BMK220105-AS985-04Q0007-01	BMK220105-AS985-04Q0008-01	KEGG_annotation	KEGG_pathway_annotation	LM_ID(lipidmaps)	CATEGORY(lipidmaps)	MAIN_CLASS(lipidmaps)	SUB_CLASS	HMDB_ID	CAS	kingdom(HMDB)	super_class(HMDB)	HMDB_taxonomy	sub_class(HMDB)	species
neg_1005	2'',3'',6''-Tris-O-(3,4,5-trihydroxybenzoyl)-3'-Glucosyl-2',4',6'-trihydroxyacetophenone	40.5	40.1	-13.2877645927526	C35H30O21	807.092179909615	0.724883333333333	65.363630449717	121.108610638524	0	62.1758884472031	0	0	3.2338301146567	0	--	--	--	--	--	--	HMDB0040626	152041-22-0	Organic compounds	Organic oxygen compounds	Organooxygen compounds	Carbohydrates and carbohydrate conjugates	Animals
neg_1014	Adenosine phosphosulfate	48.1	78.5	19.846067301795	C10H14N5O10PS	426.021097532241	0.760566666666667	11219.0204868437	17486.2378352784	3306.02303074685	3993.65080895445	1832.62437318948	1887.22248720064	1987.1595787951	1825.78314100482	C00224	Purine metabolism(ko00230);;Monobactam biosynthesis(ko00261);;Sulfur metabolism(ko00920);;Metabolic pathways(ko01100);;Biosynthesis of secondary metabolites(ko01110);;Microbial metabolism in diverse environments(ko01120)	--	--	--	--	HMDB0001003	485-84-7	Organic compounds	Nucleosides, nucleotides, and analogues	Purine nucleotides	Purine ribonucleotides	Microbe,Animals
neg_1033	Malvidin 3-(6-malonylglucoside) 5-glucoside	47.7	60.4	6.61608897179751	C32H37O20+	740.185445910342	0.789116666666667	26.5894300767889	156.811253045606	49.4672085213081	533.353392504656	20.2812182179791	142.161033363519	136.016316771308	197.384874126354	--	--	--	--	--	--	HMDB0038822	--	Organic compounds	Phenylpropanoids and polyketides	Flavonoids	Flavonoid glycosides	Animals
neg_1040	Threonylhistidine	40.4	33.1	-18.8197112685536	C10H16N4O4	291.081736259652	0.8034	12.9569923905747	1.64228760820415	1.32963165659555	0.841673002262645	18.3321936867215	14.1484949110763	4.36684800912401	1.68850872450037	--	--	--	--	--	--	HMDB0029063	55831-93-1	Organic compounds	Organic acids and derivatives	Carboxylic acids and derivatives	Amino acids, peptides, and analogues	Animals
neg_1043	3-(6-((4-(Trifluoromethoxy)phenyl)amino)pyrimidin-4-yl)benzamide	44.6	48.1	-12.090991285365	C18H13F3N4O2	395.069204926752	0.8034	44.3151290519549	100.762087227662	33.8292361147733	96.0953078006617	1.95381185217621	23.1761879647888	52.7802320117311	39.9535993579745	--	--	--	--	--	--	HMDB0252899	--	Organic compounds	Organoheterocyclic compounds	Diazines	Pyrimidines and pyrimidine derivatives	Animals
neg_1044	UDP-2,4-bis(acetamido)-2,4,6-trideoxy-beta-L-altropyranose	49.3	82.7	12.2373714628257	C19H30N4O16P2	667.090340858346	0.796266666666667	5.49816828443592	0	0	0	11.4766266062159	38.10029188025	0	2.58731337413936	--	--	--	--	--	--	--	--	--	--	--	--	--
neg_1045	4-(Methylnitrosamino)-1-(3-pyridyl)-1-butanol	41.1	45.8	34.9016460801198	C10H15N3O2	244.093126542085	0.810533333333333	57.812823116888	67.7979329814959	26.8024001952304	72.3897815141628	16.1826469355338	25.2794392529739	16.3782061516081	17.114447689231	C19574	Metabolism of xenobiotics by cytochrome P450(ko00980);;Chemical carcinogenesis - DNA adducts(ko05204)	--	--	--	--	HMDB0041809	76014-81-8	Organic compounds	Organoheterocyclic compounds	Pyridines and derivatives	_	Animals
neg_1046	Ethyl glucuronide	42	25.6	-4.87834424713601	C8H14O7	257.04227073271	0.810533333333333	6.70988657167943	12.263369969736	129.649018088163	22.1253282140017	33.70787888467	32.5334971122913	51.4500135438044	25.3707050131798	--	--	--	--	--	--	HMDB0010325	17685-04-0	Organic compounds	Organic oxygen compounds	Organooxygen compounds	Carbohydrates and carbohydrate conjugates	Animals
neg_1047	Ophthalmic acid	50.1	59.5	-2.17441389924602	C11H19N3O6	288.119480226485	0.810533333333333	3286.47435217488	3684.23518971767	1224.33049012177	3324.41381643588	1.11908992740828	3.78375261396767	2.90613134924471	5.71082082346073	C21016	Cysteine and methionine metabolism(ko00270);;Metabolic pathways(ko01100)	--	--	--	--	HMDB0005765	495-27-2	Organic compounds	Organic acids and derivatives	Carboxylic acids and derivatives	Amino acids, peptides, and analogues	Animals
neg_1050	Ethyl hydrogen sulfate	42.7	33.4	-11.1289548599162	C2H6O4S	124.990001005042	0.817683333333333	19.7976676573651	18.0766991612267	25.5446807654021	33.731111558738	24.7190893357269	16.6411542205995	17.267607230322	14.0366773007726	--	--	--	--	--	--	HMDB0031233	540-82-9	Organic compounds	Organic acids and derivatives	Organic sulfuric acids and derivatives	Sulfuric acid esters	Animals
neg_1051	Xanthine	49.1	55.4	-6.20538081293002	C5H4N4O2	151.025205529299	0.817683333333333	684.632308305999	1606.97923480944	9094.75337651957	3905.05993743054	2013.15575047809	1340.66578733608	1536.0140169079	2263.17040741373	C00385	Purine metabolism(ko00230);;Caffeine metabolism(ko00232);;Biosynthesis of plant secondary metabolites(ko01060);;Biosynthesis of alkaloids derived from histidine and purine(ko01065);;Metabolic pathways(ko01100);;Biosynthesis of secondary metabolites(ko01110);;Microbial metabolism in diverse environments(ko01120);;Nucleotide metabolism(ko01232)	--	--	--	--	HMDB0000292	69-89-6	Organic compounds	Organoheterocyclic compounds	Imidazopyrimidines	Purines and purine derivatives	Microbe,Animals,Plants
neg_1053	3-Nitrotyrosine	47.9	46.7	-2.20654308830344	C9H10N2O5	271.056675489239	0.824816666666667	47.0932088415517	34.5407656945274	23.7776475092722	33.4819823855531	87.466373288579	208.912481340388	135.995890865509	142.916423519279	--	--	--	--	--	--	HMDB0001904	3604-79-3	Organic compounds	Organic acids and derivatives	Carboxylic acids and derivatives	Amino acids, peptides, and analogues	Animals
neg_1059	1-[(2R,5R)-4-Azidooxy-5-(hydroxymethyl)oxolan-2-yl]-5-methylpyrimidine-2,4-dione	50.7	69.7	-2.50985267716019	C10H13N5O5	282.083681588328	0.824816666666667	896.694005590186	326.234309707065	0	0	0	3511.65346427489	0	0	--	--	--	--	--	--	HMDB0257735	--	Organic compounds	Nucleosides, nucleotides, and analogues	Pyrimidine nucleosides	Pyrimidine 2'-deoxyribonucleosides	Animals
neg_1063	Propan-2-yl 3-[ethylamino(methoxy)phosphinothioyl]oxybut-2-enoate	45	45.7	4.13164150180197	C10H20NO4PS	302.060894917163	0.824816666666667	75.0833703312114	39.5261240742078	12.2520500999838	12.4382925779062	6.4246751883519	30.2606133297861	5.13588617983124	0	--	--	--	--	--	--	HMDB0247799	--	Organic compounds	Lipids and lipid-like molecules	Fatty Acyls	Fatty acid esters	Animals
neg_1064	Taxifolin	50	63.2	-4.4129769979273	C15H12O7	303.049684487464	0.824816666666667	1861.87202336059	47.418378926947	946.297891140259	189.037311089813	25.9146391348816	3782.15917829592	12.9149099095368	21.2508299845025	--	--	--	--	--	--	HMDB0242509	215257-15-1	Organic compounds	Phenylpropanoids and polyketides	Flavonoids	Flavans	Animals
neg_1065	N2,N2-Dimethylguanosine	43.5	55.4	-2.39882487091862	C12H17N5O5	356.120425207475	0.824816666666667	76.5742319593663	9.3608006522987	0	0	0	46.9164673394883	0	0	--	--	--	--	--	--	HMDB0004824	2140-67-2	Organic compounds	Nucleosides, nucleotides, and analogues	Purine nucleosides	_	Animals
neg_1081	Ethanolamine phosphate	46.3	51.7	15.5448515142829	C2H8NO4P	341.037687831247	0.83195	250.142796654338	620.794003653867	1997.62467166325	1928.2427910677	982.122036914715	531.893563331749	635.589577506983	952.5551022143	C00346	Glycosylphosphatidylinositol (GPI)-anchor biosynthesis(ko00563);;Glycerophospholipid metabolism(ko00564);;Sphingolipid metabolism(ko00600);;Metabolic pathways(ko01100);;Cationic antimicrobial peptide (CAMP) resistance(ko01503);;Sphingolipid signaling pathway(ko04071)	--	--	--	--	HMDB0000224	1071-23-4	Organic compounds	Organic acids and derivatives	Organic phosphoric acids and derivatives	Phosphate esters	Microbe,Animals
neg_1084	Glucosamine	44.9	41.4	8.26440573303742	C6H13NO5	200.055520324103	0.83195	5.16550945053047	1.43762315094386	32.7241282589521	24.1606152114122	5.49710836446772	6.14501908974186	4.24217467262821	1.85292082098374	C00329	Amino sugar and nucleotide sugar metabolism(ko00520);;Metabolic pathways(ko01100);;Biosynthesis of nucleotide sugars(ko01250);;Phosphotransferase system (PTS)(ko02060)	--	--	--	--	HMDB0001514	3416-24-8	Organic compounds	Organic oxygen compounds	Organooxygen compounds	Carbohydrates and carbohydrate conjugates	Animals
neg_1085	Dehydroascorbate	40.6	33.5	-24.5969256012683	C6H6O6	208.981558940403	0.83195	129.807315701882	205.976116505188	237.146639946542	240.173020263664	202.409005612424	104.102547498884	148.353530625773	215.759454418711	C05422	Ascorbate and aldarate metabolism(ko00053);;Glutathione metabolism(ko00480);;Metabolic pathways(ko01100)	--	--	--	--	HMDB0001264	490-83-5	Organic compounds	Organoheterocyclic compounds	Lactones	Gamma butyrolactones	Animals,Plants
neg_1087	Serylisoleucine	40.5	15.9	-3.20089997348842	C9H18N2O4	217.118682431489	0.83195	58.428128666221	42.1965575438611	34.5634594445675	69.4929810519965	38.2942105600599	56.2058612498035	41.2684072198018	37.818267293213	--	--	--	--	--	--	HMDB0029042	91086-51-0	Organic compounds	Organic acids and derivatives	Carboxylic acids and derivatives	Amino acids, peptides, and analogues	Animals
neg_1088	Uridine	45.7	38.6	-3.06608391133404	C9H12N2O6	243.061511342122	0.83195	1242.1407781376	2575.69193581411	8446.88345816038	7717.51197451877	5351.50630146723	3011.14748431956	5046.49437194997	4896.1020703935	--	--	--	--	--	--	--	--	--	--	--	--	--
neg_1089	Creatinine aspartate	45.1	39.6	-2.57841583733567	C8H10N4O5	263.039163113162	0.83195	0.372772794722705	6.16473103857029	70.4972350296621	34.6579730327599	16.8545931561527	1.63300209548269	11.187060654168	19.2336361120944	--	--	--	--	--	--	HMDB0250526	--	Organic compounds	Organic acids and derivatives	Carboxylic acids and derivatives	Amino acids, peptides, and analogues	Animals
neg_1090	Azvudine	51.6	71.7	-11.1271234804373	C9H11FN6O4	321.048799103605	0.83195	76.1678702666534	132.664408476032	45.7339845744957	218.08256739232	0.202083391087999	0.586064202468898	0.00300581904492434	0.0184432575668175	--	--	--	--	--	--	HMDB0248824	--	Organic compounds	Organoheterocyclic compounds	Diazines	Pyrimidines and pyrimidine derivatives	Animals
neg_1094	1,2,3,6-Tetrahydromethylphthalic anhydride	40	34	28.9331539171423	C9H10O3	201.037200205551	0.839083333333333	225.331579694025	363.340359402004	438.04326183998	563.809285691832	472.35516198494	139.928725548128	425.526870881575	474.878950759581	--	--	--	--	--	--	HMDB0254937	--	Organic compounds	Organoheterocyclic compounds	Isobenzofurans	_	Animals
neg_1098	DIMBOA-Glc	41.7	43.5	27.7947576283037	C15H19NO10	372.1039896267	0.839083333333333	160.804757897846	121.644625321007	368.576614602034	278.307483202315	741.331030918773	917.04313368657	838.65559688064	852.737800873428	C04831	Benzoxazinoid biosynthesis(ko00402);;Biosynthesis of secondary metabolites(ko01110)	--	--	--	--	HMDB0301843	--	Organic compounds	Organic oxygen compounds	Organooxygen compounds	Carbohydrates and carbohydrate conjugates	Animals,Plants
neg_1100	2-amino-4,6-dinitrotoluene glucoside	42.7	25.6	-1.21964688145313	C13H17N3O9	404.094244034729	0.839083333333333	2.28544630605648	6.38202696554869	0	1.82810937920416	24.0002682321915	37.4078746706365	42.5925733664658	28.9073655062995	--	--	--	--	--	--	HMDB0304058	--	Organic compounds	Benzenoids	Benzene and substituted derivatives	Toluenes	Animals
neg_1101	DL-Glyceraldehyde	52.4	0	-12.9516458489782	C3H6O3	89.0232515604835	0.839083333333333	247.359654381389	309.772523825489	412.219078377417	439.930354528031	323.396051374399	206.069833227225	349.502748592248	343.567510760156	C02154	--	--	--	--	--	HMDB0001051	56-82-6	Organic compounds	Organic oxygen compounds	Organooxygen compounds	Carbohydrates and carbohydrate conjugates	Animals
neg_1115	Cysteine allyl ester	43.1	36.3	7.94341244663672	C6H11NO2S	196.021730191602	0.8962	2.58667573943905	4.57657554201997	17.7466542347686	10.4872140982518	73.3206569515955	25.2277200918502	71.3646617326451	53.2341427367333	--	--	--	--	--	--	HMDB0250702	--	Organic compounds	Organic acids and derivatives	Carboxylic acids and derivatives	Amino acids, peptides, and analogues	Animals
neg_1119	Phenylalanine glutamate	41.8	25.4	-3.72528668908143	C14H18N2O6	331.089998851402	0.903333333333333	1.51357680075198	13.4749134430036	23.2085898689566	16.1821053529523	77.235528279016	2.51447160648431	78.471168538777	66.3897929798903	--	--	--	--	--	--	HMDB0256433	--	Organic compounds	Organic acids and derivatives	Carboxylic acids and derivatives	Amino acids, peptides, and analogues	Animals
neg_1120	Betadex	52.4	85.4	-4.13386703459417	C42H70O35	1179.36379984376	0.910466666666667	0	62.4479891941948	1760.03576164362	1082.8505424165	37.9862194036581	0	20.2318181841304	121.422208634906	--	--	--	--	--	--	HMDB0029926	7585-39-9	Organic compounds	Organic oxygen compounds	Organooxygen compounds	Carbohydrates and carbohydrate conjugates	Animals
neg_1122	L-Tyrosine	54.3	82.8	-4.91304935400264	C9H11NO3	180.065727159276	0.910466666666667	704.136523470212	1151.18199226721	2514.18749057073	1405.42775613134	1689.04464462337	733.257888277134	1841.45765563831	1833.34885053858	C00082	Ubiquinone and other terpenoid-quinone biosynthesis(ko00130);;Monobactam biosynthesis(ko00261);;Tyrosine metabolism(ko00350);;Phenylalanine metabolism(ko00360);;Phenylalanine, tyrosine and tryptophan biosynthesis(ko00400);;Novobiocin biosynthesis(ko00401);;Cyanoamino acid metabolism(ko00460);;Methane metabolism(ko00680);;Thiamine metabolism(ko00730);;Phenylpropanoid biosynthesis(ko00940);;Isoquin…	--	--	--	--	HMDB0000158	60-18-4	Organic compounds	Organic acids and derivatives	Carboxylic acids and derivatives	Amino acids, peptides, and analogues	Microbe,Animals
neg_1125	1,2,4-Benzotriazin-3-amine 1-oxide	40	3.75	-0.621518099167196	C7H6N4O	383.121971223172	0.910466666666667	0	2.2219045801576	62.6074154931857	18.483178284962	45.3094568460544	0	37.0488166278906	36.6115617523146	--	--	--	--	--	--	HMDB0243493	--	Organic compounds	Organoheterocyclic compounds	Triazines	Aminotriazines	Animals
neg_1131	Nicotinamide ribotide	51.3	73.3	-2.76354873249518	C11H16N2O8P+	380.061704012327	0.946166666666667	0	7.9414164438493	0	27.6933731753366	22.4315894255422	1.0592825644253	23.399498032934	37.7894232038427	C00455	--	--	--	--	--	HMDB0000229	75414-16-3	Organic compounds	Nucleosides, nucleotides, and analogues	Pyridine nucleotides	Nicotinamide nucleotides	Animals
neg_1132	Guanosine	43.4	33.4	-2.64272758182037	C10H13N5O5	282.083643972549	0.96045	10.8906039559546	164.936539877916	45.5297996991787	600.089920934459	539.602591637365	66.7461989350824	479.44695381549	527.043804224047	--	--	--	--	--	--	HMDB0246240	118-00-3	Organic compounds	Nucleosides, nucleotides, and analogues	Purine nucleosides	_	Animals
neg_1136	TRIMETHYLCOLCHICINIC ACID	47.6	60.9	2.63002187781089	C19H21NO5	364.117543066966	0.967583333333333	8.9265509604415	102.014746648891	24.235591675557	94.4125049287833	0	0	10.4384626616971	7.48983557864365	--	--	--	--	--	--	HMDB0259241	--	Organic compounds	Hydrocarbon derivatives	Tropones	Tropolones	Animals
neg_1137	Hypoxanthine	49.9	63.7	-8.26807059277015	C5H4N4O	135.03010955903	0.981866666666667	11.7935966711548	199.014637648139	529.507765446902	1087.92662740264	325.908872961191	41.9608110182627	368.850569340268	494.559049088184	C00262	Purine metabolism(ko00230);;Metabolic pathways(ko01100);;Nucleotide metabolism(ko01232)	--	--	--	--	HMDB0000157	68-94-0	Organic compounds	Organoheterocyclic compounds	Imidazopyrimidines	Purines and purine derivatives	Microbe,Animals,Plants
neg_1138	Inosine	52.9	66.6	-1.8317265861631	C10H12N4O5	267.073002019167	0.981866666666667	2941.83132463865	23425.092243429	38490.2725925817	65358.8016086508	25872.2496475211	7357.02745027849	31085.612945444	35290.6382768755	--	--	--	--	--	--	--	--	--	--	--	--	--
neg_1143	N(1)-Ethylchlorpropamide	41.5	66.2	-26.7705568511462	C12H17ClN2O3S	303.049424696355	0.981866666666667	24.4276715252433	508.389718686329	1028.38483585801	2190.73602099858	921.924371766733	117.418732747736	885.513401176428	986.765579792511	--	--	--	--	--	--	HMDB0255281	--	Organic compounds	Benzenoids	Benzene and substituted derivatives	Benzenesulfonamides	Animals
neg_1144	Xanthosine	50.5	74.2	-12.1974510497375	C10H12N4O6	305.046886942148	0.981866666666667	0	62.4245085169182	125.620019221275	325.204692799048	99.9563477263195	12.0154202310474	102.220433867457	134.347262571848	--	--	--	--	--	--	--	--	--	--	--	--	--
neg_1145	Pisatin	46.2	63.5	20.111037385364	C17H14O6	335.060022441619	0.981866666666667	28.4916705676582	414.697296065239	720.304634484337	1239.24450069432	706.08438206836	109.338992915035	676.270895887575	617.002392387104	--	--	--	--	--	--	HMDB0033732	469-01-2	Organic compounds	Phenylpropanoids and polyketides	Isoflavonoids	Furanoisoflavonoids	Animals
neg_1147	5-formamido-1-(5-phospho-D-ribosyl)imidazole-4-carboxamide(2-)	51.9	71.8	-3.81642973322106	C10H15N4O9P	365.048991240934	0.981866666666667	48.074022302647	997.785305140069	1568.00876723959	2818.79556309194	1239.99642189425	191.43013681168	1325.29965066719	1696.83021260234	--	--	--	--	--	--	HMDB0062708	--	Organic compounds	Nucleosides, nucleotides, and analogues	Imidazole ribonucleosides and ribonucleotides	1-ribosyl-imidazolecarboxamides	Animals
neg_1151	1-Hydroxy-3-methoxy-7-primeverosyloxyxanthone	45.8	49.8	3.99182684100021	C25H28O14	573.12477747063	0.981866666666667	0	21.7844648067184	218.019742879998	733.211923946478	98.5597554534388	0	105.477021927478	186.850549783734	--	--	--	--	--	--	HMDB0030870	85761-72-4	Organic compounds	Organoheterocyclic compounds	Benzopyrans	1-benzopyrans	Animals
neg_1152	GDP-L-fucose	44.2	58.2	-17.1548198524498	C16H25N5O15P2	588.064856347472	0.981866666666667	0	28.3426929668063	182.575627170243	577.570068386439	74.9753406490107	0	98.2700572074465	201.962238848865	--	--	--	--	--	--	--	--	--	--	--	--	--
neg_1153	UDP-2-acetamido-4-amino-2,4,6-trideoxy-alpha-D-glucose	52.2	91	-13.8014688487231	C17H28N4O15P2	635.078902278267	0.981866666666667	0	10.625487871573	152.213584517632	481.967386962477	87.4548029109223	0	92.4441641215005	190.314303997949	--	--	--	--	--	--	--	--	--	--	--	--	--
neg_1156	5-Formyl-5,6,7,8-tetrahydromethanopterin	49.8	81.6	-21.9105150515238	C31H45N6O17P	803.232982498071	0.981866666666667	0	25.6782551181051	788.556511392707	7391.08448362488	392.426172186337	0	321.710238822043	1424.53298027997	--	--	--	--	--	--	--	--	--	--	--	--	--
neg_1157	Tetracenomycin B2	40.7	47.6	28.6292736834437	C22H16O8	861.190604135873	0.981866666666667	0	0	83.2975845108315	548.028053674841	59.5845998153408	0	43.1857768049998	124.521326431978	--	--	--	--	--	--	--	--	--	--	--	--	--
neg_1160	Xanthosine dihydrate	52.1	67.9	-0.225640744938933	C10H12N4O6	283.068343590351	1.00326666666667	0	63.9584157761529	3621.31947022216	356.768899296362	104.097312818551	5.20947807305144	68.4238130351567	91.2835545973777	--	--	--	--	--	--	--	--	--	--	--	--	--
neg_1168	2,4-Diamino-6-hydroxypyrimidine	45.5	35.6	2.00524308856129	C4H6N4O	147.029081420415	1.0454	0	0	0	0	5.7250926013734	0	57.5354631867949	2.82696615751043	--	--	--	--	--	--	HMDB0002128	56-06-4	Organic compounds	Organoheterocyclic compounds	Diazines	Pyrimidines and pyrimidine derivatives	Animals
neg_1169	(1r,3r)-1-Aminocyclopentane-1,3-dicarboxylic acid	40.8	16	-3.05444288634262	C7H11NO4	218.066482077021	1.0454	6.80544669706261	31.4957708784005	51.4438792625902	38.3069923940694	2.99822345846029	0	4.88603046492949	7.26605195452987	--	--	--	--	--	--	HMDB0242328	--	Organic compounds	Organic acids and derivatives	Carboxylic acids and derivatives	Amino acids, peptides, and analogues	Animals
neg_1170	5-(3'-Carboxy-3'-oxopropyl)-4,6-dihydroxypicolinate	47.2	64.2	16.6058917753301	C10H9NO7	276.016804582143	1.0454	50.0619160359672	45.0777837648525	62.2110348226968	40.7313373082237	61.3281139895134	63.5002637516353	85.1105534061044	70.5732761999665	--	--	--	--	--	--	--	--	--	--	--	--	--
neg_1171	N6-(1,2-Dicarboxyethyl)-AMP	44.9	37.5	-1.90641257982394	C14H18N5O11P	462.065883804239	1.0454	48.4364761847199	613.254110117451	567.530193455388	939.686914347698	9.15763471724203	1.8691726098942	23.5886882863178	86.6551908412011	C03794	Purine metabolism(ko00230);;Alanine, aspartate and glutamate metabolism(ko00250);;Metabolic pathways(ko01100);;Nucleotide metabolism(ko01232);;Biosynthesis of cofactors(ko01240)	--	--	--	--	HMDB0000536	19046-78-7	Organic compounds	Benzenoids	Benzene and substituted derivatives	Biphenyls and derivatives	Microbe,Animals
neg_1175	N-Methyl-1-deoxynojirimycin	41.2	17.6	-2.64864968584317	C7H15NO4	198.074306707945	1.15961666666667	0	8.60542275402339	26.9457347214765	19.7978972622913	30.4247291974134	10.0450485014463	34.4950986998114	20.2929121574739	--	--	--	--	--	--	--	--	--	--	--	--	--
neg_1176	2,5-Dioxopyrrolidin-1-yl 2-(acetylthio)acetate	45.3	44.8	-5.42264163210916	C8H9NO5S	276.016821422953	1.15961666666667	66.3306154877516	98.1968521314444	161.937164668888	99.8003452477198	132.277591465367	109.931350798985	172.12932801916	135.594261244141	--	--	--	--	--	--	HMDB0247382	--	Organic compounds	Organoheterocyclic compounds	Pyrrolidines	Pyrrolidones	Animals
neg_1179	(S)-4',5,7-Trihydroxy-6-prenylflavanone	45.8	41.6	0.178902841054673	C20H20O5	361.105802409615	1.15961666666667	1.5565451238293	21.7874671827876	83.561702604255	30.472366910777	64.6711529278187	16.7608155513529	89.0632380083277	47.1324880341795	C09832	--	--	--	--	--	HMDB0037247	68236-13-5	Organic compounds	Phenylpropanoids and polyketides	Flavonoids	Flavans	Animals
neg_1201	2-(beta-D-Mannopyranosyl)-L-tryptophan	56.1	92.8	-2.37764820164041	C17H22N2O7	365.134554061525	1.55151666666667	960.06113229918	2064.11187500336	1949.97300385665	2183.83848904308	747.66157887311	560.664699248401	942.120675845872	1065.04676283716	--	--	--	--	--	--	HMDB0258059	--	Organic compounds	Organoheterocyclic compounds	Pyridines and derivatives	Phenylpyridines	Animals
neg_1202	Lacosamide-glucuronide	45.4	52.6	-4.38576030541116	C18H24N2O10	463.110618541889	1.55151666666667	4.75855283155725	30.9358584991756	38.1928020548796	40.0808536003769	8.74652185855012	3.51520152104215	14.7100895443146	21.8943926841118	--	--	--	--	--	--	HMDB0060829	--	Organic compounds	Organic oxygen compounds	Organooxygen compounds	Carbohydrates and carbohydrate conjugates	Animals
neg_1207	5-Hydroxyglucobrassicin	48.8	68.6	-2.20843252477384	C16H20N2O10S2	463.047635578376	1.70071666666667	4020.87726553538	0	0	0	0	21.9461573090861	0	0	--	--	--	--	--	--	HMDB0301786	87592-99-2	Organic compounds	Organic oxygen compounds	Organooxygen compounds	Carbohydrates and carbohydrate conjugates	Animals
neg_1208	trans-Cinnamic acid	43.3	30.7	-5.16232363174827	C9H8O2	147.044388769124	1.715	25.6217938243281	35.6972073214398	87.8887922437128	44.7725597565843	71.3189545893437	56.6875042218709	84.6130624614156	60.6085325069231	C10438	--	--	--	--	--	HMDB0000567	102-94-3	Organic compounds	Phenylpropanoids and polyketides	Cinnamic acids and derivatives	Cinnamic acids	Animals,Plants
neg_1209	L-Phenylalanine	54.7	84.6	-5.27424672175239	C9H11NO2	164.070831497428	1.715	1305.62113059266	1341.63741113349	2444.18913459763	1529.14140135922	2112.94020517192	1917.37463899928	2470.84737801489	1866.23981999836	C02057	--	--	--	--	--	HMDB0250791	63-91-2	Organic compounds	Organic acids and derivatives	Carboxylic acids and derivatives	Amino acids, peptides, and analogues	Animals
neg_121	P1,P4-Bis(5'-uridyl) tetraphosphate	40.7	28.8	8.11728808462352	C18H26N4O23P4	824.9696435304	0.547116666666667	217.921453046275	112.589822315654	275.158405739957	84.3139694354058	310.197555789422	379.546588356939	400.490525423663	252.463768421271	C06198	Pyrimidine metabolism(ko00240);;Metabolic pathways(ko01100)	--	--	--	--	HMDB0006796	--	Organic compounds	Nucleosides, nucleotides, and analogues	(5'-5')-dinucleotides	_	Animals
neg_1211	3-Methoxytyrosine	43.6	32.8	-3.59535417544307	C10H13NO4	232.058366796563	1.72213333333333	23.0742940362733	32.0505027320436	60.4592304874932	39.3354987921892	67.6228559466179	44.7120192730496	62.9620250152418	42.5533291432893	--	--	--	--	--	--	HMDB0060747	--	Organic compounds	Organic acids and derivatives	Carboxylic acids and derivatives	Amino acids, peptides, and analogues	Animals
neg_1215	D-Glucosaminate-6-phosphate	44.8	61.9	-33.3540740691511	C6H14NO9P	310.000845234687	1.715	95.3634076476237	102.980490606797	141.312960937817	91.8573247349431	127.364343465254	129.65080241931	144.057060689008	117.482980176748	--	--	--	--	--	--	--	--	--	--	--	--	--
neg_1216	2-O-Feruloylhydroxycitric acid	40.7	26.3	17.3620078914621	C16H16O11	429.073988974826	1.715	23.4154577673191	37.4087487318639	148.110758542354	57.9592991744609	116.251779357528	73.9027531015483	140.140975573534	80.3227525643999	--	--	--	--	--	--	HMDB0040571	62345-86-2	Organic compounds	Organic acids and derivatives	Carboxylic acids and derivatives	Tetracarboxylic acids and derivatives	Animals
neg_1239	Ponesimod	43.5	60.4	2.86869177779628	C23H25ClN2O4S	495.093077238809	1.83633333333333	24.9701451359394	77.2574778283763	45.6910600868956	168.888071706393	63.6280424574441	41.4695717249459	105.735079472902	59.4031400915622	--	--	--	--	--	--	HMDB0256699	--	Organic compounds	Benzenoids	Phenol ethers	_	Animals
neg_1250	N-Trifluoroacetyladriamycinol	40.6	32.9	14.5271570032731	C29H30F3NO12	662.155992288076	1.89345	29.3937978208561	83.572861885574	312.935816035222	213.824657590718	62.5647840451514	53.2696623151183	101.302240590899	99.7037040907253	--	--	--	--	--	--	--	--	--	--	--	--	--
neg_1251	Topotecan	41.8	51.7	-30.5588261563318	C23H23N3O5	420.143624147353	1.90058333333333	346.95716760959	1030.61069641686	115.227337402608	1103.02670262932	15.70042799565	69.4794432394649	195.224663552818	178.891730719169	C11158	Bile secretion(ko04976)	--	--	--	--	HMDB0015164	119413-54-6	Organic compounds	Alkaloids and derivatives	Camptothecins	_	Animals
neg_1252	Wistin	44.4	47.4	-12.3422578849889	C23H24O10	481.105935656418	1.90058333333333	1506.53273519896	259.785729724309	44.9363026468396	143.771661812862	48.0763062152377	70.032269114668	174.619786512696	30.7567519192327	--	--	--	--	--	--	HMDB0030869	19046-26-5	Organic compounds	Phenylpropanoids and polyketides	Isoflavonoids	Isoflavonoid O-glycosides	Animals
neg_1256	Urolithin a 3-sulfate	40.4	13.7	-2.15234704045825	C13H8O7S	342.967811972586	1.92913333333333	12.3131116366892	9.86706898305025	23.1344765367018	11.6838363656335	21.1660814922415	17.2928982952394	22.5127818302611	12.2739008401151	--	--	--	--	--	--	HMDB0240567	--	Organic compounds	Phenylpropanoids and polyketides	Coumarins and derivatives	_	Animals
neg_1259	Mericitabine	43.6	55.4	-28.9356149209255	C18H26FN3O6	420.143681070502	1.95055	206.725966199067	725.930665381887	71.4906111386864	728.675425838505	12.6028468362163	51.6972142337765	127.245486872579	114.881782296255	--	--	--	--	--	--	HMDB0254469	--	Organic compounds	Nucleosides, nucleotides, and analogues	Pyrimidine nucleosides	Pyrimidine 2'-deoxyribonucleosides	Animals
neg_1261	Vitacoxib	45.9	54.1	-7.92465713867716	C16H14ClN3O2S	739.091753178002	1.96483333333333	412.448633779155	446.025324737965	38.4301542378968	665.647956741684	31.5820728542373	80.379196561407	159.568380756624	86.7761948429276	--	--	--	--	--	--	HMDB0259843	--	Organic compounds	Organoheterocyclic compounds	Azoles	Imidazoles	Animals
neg_1277	uric acid citrate	42.3	21.5	-0.575583426731501	C11H6N4O10	767.030228291713	10.0707333333333	4876.65770575698	4753.79876285813	4642.98826283758	4086.75194649007	4133.03437423775	4635.97812615679	4676.23473681131	4718.57180358399	--	--	--	--	--	--	HMDB0259718	--	Organic compounds	Organoheterocyclic compounds	Imidazopyrimidines	Purines and purine derivatives	Animals
neg_1283	3alpha,7alpha,12alpha,26-Tetrahydroxy-5beta-cholestane	40.3	43.5	15.1551888673891	C27H48O4	471.331274363979	10.1207	0	1.21956110495671	2.52369853583093	2.58626523358045	0	0	1.31052809298096	0	C05446	Primary bile acid biosynthesis(ko00120);;Metabolic pathways(ko01100)	LMST04030014	Sterol Lipids [ST]	Bile acids and derivatives [ST04]	C27 bile acids, alcohols, and derivatives [ST0403]	HMDB0001231	862-53-3	Organic compounds	Lipids and lipid-like molecules	Steroids and steroid derivatives	Bile acids, alcohols and derivatives	Animals
neg_1285	PE(24:0/18:3(9,11,15)-OH(13))	46.6	71	-21.0783005250939	C47H88NO9P	876.571331420667	10.1421166666667	10194.0887438206	9981.08182279915	4258.32172074312	5002.45716430214	4389.39792599558	11431.2968794645	6180.57664617389	9129.90653042257	--	--	--	--	--	--	HMDB0284532	--	_	_	_	_	Animals
neg_1291	Itaconate	40.1	14.8	11.5633505493553	C5H6O4	164.997513513917	10.1778166666667	25.6756186120899	22.1829748388773	25.5700069995965	22.4163957374464	19.3996669545263	22.8921405109607	28.752870897557	22.2046235919953	C00490	C5-Branched dibasic acid metabolism(ko00660);;Metabolic pathways(ko01100)	LMFA01170063	Fatty Acyls [FA]	Fatty Acids and Conjugates [FA01]	Dicarboxylic acids [FA0117]	HMDB0002092	97-65-4	Organic compounds	Lipids and lipid-like molecules	Fatty Acyls	Fatty acids and conjugates	Microbe,Animals,Plants
neg_1311	LysoPA(18:1(9Z)/0:0)	41.9	31.1	-18.2933311694504	C21H41O7P	457.225677471605	10.24205	23.6683616109108	125.342524318224	76.7394836136385	402.431188186898	328.661937793573	203.1813367103	141.395775316064	463.275588780685	--	--	--	--	--	--	HMDB0007855	--	Organic compounds	Lipids and lipid-like molecules	Glycerophospholipids	Glycerophosphates	Animals
neg_1320	Proquazone	40.3	13.2	-8.88212431640152	C18H18N2O	555.271608998739	10.24205	3162.8177329721	8848.55851988212	2277.7240096712	10614.3822592151	4952.56131180769	7175.2230642039	5948.97106105855	7696.12553479797	--	--	--	--	--	--	HMDB0256848	--	Organic compounds	Organoheterocyclic compounds	Diazines	Pyrimidines and pyrimidine derivatives	Animals
neg_1324	Annonisin	43.4	26.7	-2.43737834095063	C35H62O8	655.441183930693	10.24205	75.4674932657993	98.106577615734	119.845738917929	225.381202367969	174.256529092991	235.940808485602	131.599014719393	155.089697198602	--	--	--	--	--	--	--	--	--	--	--	--	--
neg_1327	DG(10:0/22:6(5Z,8E,10Z,13Z,15E,19Z)-2OH(7S, 17S)/0:0)	40	42.7	-21.8900285178594	C35H56O7	1175.77217153411	10.2492	187.966609930487	425.316853428098	225.385685947875	5.22256364738408	0.653671524449178	0	0	3.81907378664193	--	--	--	--	--	--	HMDB0294541	--	_	_	_	_	Animals
neg_1333	Curdione	40.9	28.4	-7.32551910991738	C15H24O2	517.350002640116	10.2492	0	5.46369359619341	0	17.5184111791496	6.38362850907592	11.3131320045026	0	6.1869709842661	C17493	--	--	--	--	--	HMDB0034714	13657-68-6	Organic compounds	Lipids and lipid-like molecules	Prenol lipids	Sesquiterpenoids	Animals
neg_1337	Cer(d20:1/20:5(7Z,9Z,11E,13E,17Z)-3OH(5,6,15))	43.3	52.2	14.1171026378168	C40H69NO6	704.520002210487	10.2492	1246.74109161942	1382.73729022211	681.262932408653	509.676613724374	1410.95111373088	656.174109762684	1019.95550209889	591.612208182758	--	--	--	--	--	--	HMDB0290132	--	_	_	_	_	Animals
neg_1339	PE(18:1(11Z)/18:1(11Z))	47.2	64.8	1.45558142638324	C41H78NO8P	764.522255205222	10.2492	28289.1239160561	27875.8372011142	12450.2304476595	16704.4230531209	6581.58574428945	8882.14727854458	8326.08334657677	9942.91292628306	--	--	--	--	--	--	HMDB0009025	--	Organic compounds	Lipids and lipid-like molecules	Glycerophospholipids	Glycerophosphoethanolamines	Animals
neg_1347	(24R)-24,25-Dihydroxyvitamin D2/(24R)-24,25-dihydroxyergocalciferol	40.8	28.8	-1.8841879413633	C28H44O3	427.320961785338	10.2920166666667	0	3.62235169244072	3.83963541632242	13.216455766037	0	6.79459703358888	1.41031739251444	6.25198910908099	--	--	--	--	--	--	HMDB0242655	--	Organic compounds	Lipids and lipid-like molecules	Steroids and steroid derivatives	Vitamin D and derivatives	Animals
neg_1348	Alloxan	41	7.77	0.482779947211074	C4H2N2O4	186.999727977436	10.3205833333333	97.9632194360002	86.2834340045005	75.2955922400858	66.9347374734124	76.3882280228515	87.4305578541878	84.6381904593821	78.6671599467627	C07599	--	--	--	--	--	HMDB0002818	50-71-5	Organic compounds	Organoheterocyclic compounds	Diazines	Pyrimidines and pyrimidine derivatives	Animals
neg_1349	Uridine 5'-diphosphate	49.4	60.9	7.83478972721115	C9H14N2O12P2	867.024575851128	10.3205833333333	10035.6076629276	9334.60291499489	9226.55408055707	8218.36548797892	8145.95984278988	9249.72435603612	9561.76473198288	9459.0214309769	C00015	Pyrimidine metabolism(ko00240);;Zeatin biosynthesis(ko00908);;Metabolic pathways(ko01100);;Nucleotide metabolism(ko01232);;Biosynthesis of cofactors(ko01240);;Neuroactive ligand-receptor interaction(ko04080)	--	--	--	--	HMDB0000295	58-98-0	Organic compounds	Nucleosides, nucleotides, and analogues	Pyrimidine nucleotides	Pyrimidine ribonucleotides	Microbe,Animals
neg_1352	3,4-Dihydroxybenzoate	44.3	33.2	-6.57068689796362	C7H6O4	175.00026443004	10.3491333333333	199.160327182147	185.262563697925	180.842520227981	170.248458972096	163.224285824743	182.081360420879	203.397419962312	195.359485587705	C00230	Benzoate degradation(ko00362);;Toluene degradation(ko00623);;Polycyclic aromatic hydrocarbon degradation(ko00624);;Aminobenzoate degradation(ko00627);;Biosynthesis of siderophore group nonribosomal peptides(ko01053);;Biosynthesis of phenylpropanoids(ko01061);;Metabolic pathways(ko01100);;Biosynthesis of secondary metabolites(ko01110);;Microbial metabolism in diverse environments(ko01120);;Degrada…	--	--	--	--	HMDB0001856	99-50-3	Organic compounds	Benzenoids	Benzene and substituted derivatives	Benzoic acids and derivatives	Microbe,Animals,Plants
neg_1359	DG(16:0/20:4(8Z,11Z,14Z,17Z)-2OH(5S,6R)/0:0)	44.8	61.3	-25.0206299442806	C39H68O7	669.45494654662	10.3848166666667	285.917583323032	218.441775159435	315.702386011078	349.551340486535	250.11033230228	304.166651407292	296.963065760138	238.585917446564	--	--	--	--	--	--	HMDB0295547	--	_	_	_	_	Animals
neg_1360	Soyacerebroside I	44.4	43.8	-6.06080464894553	C40H75NO9	734.514526154189	10.3776833333333	4780.93901640081	2408.45398595146	4037.00154122477	3056.22816687096	1388.63815457686	2398.03796491918	3335.76465481748	2656.3480061459	--	--	--	--	--	--	HMDB0032677	114297-20-0	Organic compounds	Lipids and lipid-like molecules	Sphingolipids	Glycosphingolipids	Animals
neg_1369	N-Undecylbenzenesulfonic acid	41.2	14	-1.2997190399879	C17H28O3S	311.168233583658	10.4697666666667	112076.783497972	74984.8082360378	113031.624107398	178926.886079011	83896.8184387845	58542.5209958533	81947.8025887318	97766.0381225131	--	--	--	--	--	--	HMDB0032549	50854-94-9	Organic compounds	Benzenoids	Benzene and substituted derivatives	Benzenesulfonic acids and derivatives	Animals
neg_1371	D-Xylonolactone	42.9	29.6	11.9919760834884	C5H8O5	183.008349912602	10.4769166666667	34.4329510763069	33.8283540937631	47.7269713981188	80.812458601801	37.8167990324679	33.1341216796424	39.0446939558808	49.2999356464226	C02266	Pentose and glucuronate interconversions(ko00040);;Metabolic pathways(ko01100)	--	--	--	--	HMDB0011676	--	Organic compounds	Organoheterocyclic compounds	Lactones	Delta valerolactones	Animals
neg_1372	cis-9,10-Epoxystearic acid	44	40.8	-2.13687351614865	C18H34O3	297.242881192835	10.4769166666667	0	0.500235969945881	0	5.81613128877474	0.450403708641708	0	0.986776212505813	1.40365138211919	C19418	Cutin, suberine and wax biosynthesis(ko00073)	LMFA02000326	Fatty Acyls [FA]	Octadecanoids [FA02]	Other Octadecanoids [FA0200]	HMDB0247617	13980-07-9	Organic compounds	Lipids and lipid-like molecules	Fatty Acyls	Lineolic acids and derivatives	Animals
neg_1379	PE(18:0/18:1(12Z)-2OH(9,10))	46.3	55.7	1.83861833521298	C41H80NO10P	798.528081837335	10.5554333333333	1988.80990312189	1064.40695691519	2261.2371721941	1890.59377277608	1898.36404347387	1346.50862604933	4005.13810704479	1158.55781412791	--	--	--	--	--	--	HMDB0261144	--	_	_	_	_	Animals
neg_1380	PE(20:0/18:1(12Z)-2OH(9,10))	48.8	61.7	-0.367648932689481	C43H84NO10P	826.557656172445	10.5625666666667	143050.562691068	122982.46203226	88230.2039432718	98283.0296054438	66174.0632705021	163756.091278856	139074.616397634	189373.417364822	--	--	--	--	--	--	HMDB0261872	--	_	_	_	_	Animals
neg_1381	PE-NMe(18:3(9Z,12Z,15Z)/20:1(11Z))	43.5	37.2	-0.0630861902548701	C44H80NO8P	816.531507151101	10.5697166666667	36334.7891999911	32262.5270192933	19686.1037985715	20636.006961518	12938.6021089885	37585.0352363165	28422.015621779	39876.6144223046	--	--	--	--	--	--	HMDB0113234	--	Organic compounds	Lipids and lipid-like molecules	Glycerophospholipids	Glycerophosphoethanolamines	Animals
neg_1382	dGDP	41.1	23	-10.9335631823825	C10H15N5O10P2	899.047694885122	10.5911166666667	6794.44389940296	6345.78818375127	6224.75487371705	5569.25846793568	5449.21839737448	6182.77049426245	6463.37877582268	6310.55830485138	C00361	Purine metabolism(ko00230);;Metabolic pathways(ko01100);;Nucleotide metabolism(ko01232)	--	--	--	--	HMDB0000960	3493-09-2	Organic compounds	Phenylpropanoids and polyketides	Cinnamic acids and derivatives	Hydroxycinnamic acids and derivatives	Microbe,Animals
neg_1385	4-Phospho-D-erythronate	44	33.3	-7.62532205973746	C4H9O8P	236.996286392201	10.5982666666667	9757.99230686932	8650.26899612652	8535.87119172634	7553.06047485068	7500.27850601109	8499.73808293989	8839.84671506566	8366.18372199071	--	--	--	--	--	--	--	--	--	--	--	--	--
neg_1386	(2R,3R,4S,5R)-5-Fluoro-2,3,4-trihydroxy-6-oxohexyl dihydrogen phosphate	46.7	45	-7.17867761866938	C6H12FO8P	307.00028204289	10.5982666666667	58235.5823397644	52008.1882687365	51212.0240482265	45194.6833365485	45185.6857755543	51137.1904117269	52624.2727974815	50213.3345512141	--	--	--	--	--	--	HMDB0242595	--	Organic compounds	Organic acids and derivatives	Organic phosphoric acids and derivatives	Phosphate esters	Animals
neg_1388	Uridine 2',3'-cyclic phosphate	47.6	47.9	-6.05062746632034	C9H11N2O8P	326.998118123753	10.5982666666667	15029.4332557356	13511.7278963126	13046.704221964	11523.7526369333	11659.6312014915	13217.7836169446	13528.6640427801	12944.4648233925	C02355	Pyrimidine metabolism(ko00240);;Metabolic pathways(ko01100)	--	--	--	--	HMDB0011640	40632-52-8	Organic compounds	Nucleosides, nucleotides, and analogues	Pyrimidine nucleotides	Cyclic pyrimidine nucleotides	Animals
neg_1389	PE(P-18:0/20:4(5Z,8Z,11Z,14Z))	40.4	21.9	-1.67190607529322	C43H78NO7P	772.52500176951	10.5982666666667	11815.8600683668	9533.00312964433	4005.82269552114	7820.90765775207	3291.39885869722	6277.10018948784	6004.83372062482	7009.85097995526	C00350	--	LMGP02030003	Glycerophospholipids [GP]	Glycerophosphoethanolamines [GP02]	1-(1Z-alkenyl),2-acylglycerophosphoethanolamines [GP0203]	HMDB0005779	144371-69-7	Organic compounds	Lipids and lipid-like molecules	Glycerophospholipids	Glycerophosphoethanolamines	Animals
neg_1398	cis-Aconitic anhydride	41.2	21.8	-10.8006528817346	C6H4O5	357.000653773795	10.6125333333333	29808.3595178176	26828.3121973952	26073.8296646044	22951.8029485508	23116.7793010752	26363.6981715358	26778.583302485	25568.3927869106	--	--	--	--	--	--	HMDB0250284	6318-55-4	Organic compounds	Organic acids and derivatives	Carboxylic acids and derivatives	Tricarboxylic acids and derivatives	Animals
neg_1403	4-Fluoromuconolactone	43.4	27.6	-3.75302384980138	C6H5FO4	180.991254130271	10.6054	301.088750603475	265.010496135582	251.705072427078	211.585046296357	229.077101469057	253.345469571173	283.617671433365	247.666142043581	--	--	--	--	--	--	--	--	--	--	--	--	--
neg_1404	Umbelliferone	41.4	15.9	-0.944081927003531	C9H6O3	183.006208899906	10.6125333333333	176.086084369738	144.776672700054	157.164063657321	172.799604850729	124.301207978264	129.06135601793	142.908086104492	143.563987984677	C09315	Biosynthesis of various plant secondary metabolites(ko00999);;Biosynthesis of phenylpropanoids(ko01061);;Biosynthesis of secondary metabolites(ko01110)	--	--	--	--	HMDB0029865	93-35-6	Organic compounds	Phenylpropanoids and polyketides	Coumarins and derivatives	Hydroxycoumarins	Animals,Plants
neg_1405	Tetranorbiotin	43.1	26.9	-0.244464391648389	C6H8N2O3S	209.000184979285	10.6054	540.726699748257	481.848719351776	459.796632259535	404.846397928997	414.56614937399	459.270822881872	488.886513290941	449.848200390447	--	--	--	--	--	--	--	--	--	--	--	--	--
neg_1408	(5-Formylfuran-3-yl)methyl phosphate	46.2	39.4	4.96420175506135	C6H7O6P	411.005922680989	10.6125333333333	42500.7237489846	37848.6490381634	36829.373776923	32640.7751448605	32862.0437134109	37333.6397399338	38127.5983866662	36262.3194615298	--	--	--	--	--	--	--	--	--	--	--	--	--
neg_1409	HYDROXYCITRIC ACID	41.8	13	-1.05463524764703	C6H8O8	252.994089457501	10.6054	28334.7153285923	25237.1424315346	24919.5196364965	22086.2247368582	21979.6824875243	24956.6340059982	25684.0034053663	24439.4557491485	--	--	--	--	--	--	--	--	--	--	--	--	--
neg_1410	6-Formylumbelliferone	43.4	25.5	-4.54900475914421	C10H6O4	211.000412058713	10.6125333333333	4084.47198961121	3603.17246508242	3529.84584599188	3163.46465545757	3152.00148174517	3546.56490947324	3680.02669748196	3531.80987368849	--	--	--	--	--	--	HMDB0039147	--	Organic compounds	Phenylpropanoids and polyketides	Coumarins and derivatives	Hydroxycoumarins	Animals,Plants
neg_1411	5,7-Dihydroxy-4H-1-benzopyran-4-one	43.9	24.9	-0.27098435673667	C9H6O4	212.995961728234	10.6054	3114.74991920472	2768.96857238759	2758.24239682288	2429.28938204531	2442.74896338341	2729.99192112859	2887.99462993544	2752.97729510332	C09001	--	--	--	--	--	HMDB0032950	31721-94-5	Organic compounds	Organoheterocyclic compounds	Benzopyrans	1-benzopyrans	Animals,Plants
neg_1413	2-(Phosphonomethyl)pentanedioic acid	43.1	18.4	0.831718229116626	C6H11O7P	246.99909512817	10.6054	30984.1441497041	27471.434368131	27260.3476152453	24094.2181089373	24006.3330863395	27055.5087349788	27917.2845161053	26584.3405021394	--	--	--	--	--	--	HMDB0244955	--	Organic compounds	Organic acids and derivatives	Carboxylic acids and derivatives	Dicarboxylic acids and derivatives	Animals
neg_1414	Arctinal	41.3	25.4	1.70747825792255	C12H8OS2	230.994776581905	10.6125333333333	5975.8016839955	5273.50325504204	5296.10142612784	4605.93146049796	4565.95205267463	5156.75673231335	5464.01946411843	5108.86376040182	--	--	--	--	--	--	HMDB0302302	--	Organic compounds	Organoheterocyclic compounds	Bi- and oligothiophenes	_	Animals
neg_1417	Daucic acid	43.2	23.1	3.32627976310106	C7H8O7	238.99708254437	10.6125333333333	6703.72995314951	5961.62522802626	5876.23882471293	5241.00324928713	5214.8306218327	5912.94674919984	6137.58233131103	5805.14371787507	--	--	--	--	--	--	HMDB0031665	34098-52-7	Organic compounds	Organic acids and derivatives	Hydroxy acids and derivatives	Beta hydroxy acids and derivatives	Animals
neg_1419	5-Hydroxytryptophol sulfate	42	44.7	-27.6023435116112	C10H10NO5S-	300.997115981622	10.6054	55790.459590163	49849.9760797507	48747.0513367913	42984.400565949	43072.3439861271	48908.5523391344	49968.7063728609	47897.2475564761	--	--	--	--	--	--	HMDB0304913	--	Organic compounds	Organic acids and derivatives	Organic sulfuric acids and derivatives	Arylsulfates	Animals
neg_1420	2-Mercapto-3-phenylthieno[3,2-d]pyrimidin-4(3H)-one	43.8	38.9	-4.10205784973313	C12H8N2OS2	305.003493738628	10.6054	56074.8362465733	50184.0365009778	48865.5311448826	43288.3307959198	43475.6545019101	49365.1091584535	50399.4271218001	48130.9607229971	--	--	--	--	--	--	HMDB0246169	--	Organic compounds	Organoheterocyclic compounds	Thienopyrimidines	_	Animals
neg_1422	2-epi-5-epi-Valiolone 7-phosphate	48.5	69	-24.3320580033501	C7H13O9P	316.999023583938	10.6054	33254.8409314589	29680.5862289244	28940.0679569688	25412.831702985	25580.7599072231	29248.401313082	29789.8184842552	28390.6320396828	--	--	--	--	--	--	--	--	--	--	--	--	--
neg_1423	D-Erythro-imidazole-glycerol-phosphate	46.2	35.1	1.84429589084091	C6H11N2O6P	273.005313017574	10.6125333333333	13642.197919778	12203.0598916129	11850.300877247	10545.171919597	10636.9079671853	12028.2560372973	12196.0790365534	11715.2479458033	C04666	Histidine metabolism(ko00340);;Biosynthesis of alkaloids derived from histidine and purine(ko01065);;Metabolic pathways(ko01100);;Biosynthesis of secondary metabolites(ko01110);;Biosynthesis of amino acids(ko01230)	--	--	--	--	HMDB0012208	36244-87-8	Organic compounds	Organic acids and derivatives	Organic phosphoric acids and derivatives	Phosphate esters	Microbe,Animals
neg_1424	Taurine aspartate	45	33.4	2.09746344824548	C6H10N2O7S	274.996072286713	10.6054	10966.6280656892	9834.31470069217	9628.53673407446	8445.73712438102	8413.91210188901	9680.07766514129	9913.61279782383	9412.81547867748	--	--	--	--	--	--	HMDB0258737	--	Organic compounds	Organic acids and derivatives	Carboxylic acids and derivatives	Amino acids, peptides, and analogues	Animals
neg_1426	(Z)-2-Octene	40.8	12.9	-0.343344922597838	C8H16	283.264175031003	10.6125333333333	18.8414506936927	13.2258465887377	0	3.80809272231143	1.20604514480306	1.27083654059637	5.40314799695545	4.74648203408904	--	--	--	--	--	--	HMDB0061903	7642-04-8	Organic compounds	Hydrocarbons	Unsaturated hydrocarbons	Unsaturated aliphatic hydrocarbons	Animals
neg_1427	Pentafluorobenzoyl acetate	41.7	15.2	3.36780859307742	C9H3F5O3	298.999293349064	10.6054	9698.82195005822	8653.42488015852	8356.40704395981	7395.33016470007	7406.7170323508	8500.80181566229	8724.88702684563	8354.45193956567	--	--	--	--	--	--	HMDB0256261	--	Organic compounds	Benzenoids	Benzene and substituted derivatives	Benzyloxycarbonyls	Animals
neg_1428	Cinnavalininate	41.8	49.2	-38.1101106135855	C14H8N2O6	321.001469313158	10.6054	14775.6215343165	13285.1315388664	12922.1853532287	11444.3103377999	11438.5013195834	12993.7326219961	13312.5101107109	12740.6014419977	C05640	Tryptophan metabolism(ko00380);;Metabolic pathways(ko01100)	--	--	--	--	HMDB0004078	--	Organic compounds	Organoheterocyclic compounds	Benzoxazines	Phenoxazines	Animals
neg_1429	2-Mercapto-3-furan-2-ylpropenoic acid	42.2	21.2	3.93168412111734	C7H6O3S	339.001590472407	10.6054	24636.6991846199	22104.231995308	21413.109415196	18835.130556145	19141.8614623691	21618.2542889814	21952.8436390407	20938.4576951334	--	--	--	--	--	--	HMDB0248229	--	Organic compounds	Organoheterocyclic compounds	Heteroaromatic compounds	_	Animals
neg_1431	Olsalazine-O-sulfate	40.9	27.4	6.80376561493944	C14H10N2O9S	381.006023585611	10.6054	6153.70629396611	5471.6282510742	5315.37306151788	4549.31629410128	4759.27323296908	5399.20260342931	5496.53592630484	5190.93164053131	--	--	--	--	--	--	HMDB0060600	--	Organic compounds	Organic acids and derivatives	Organic sulfuric acids and derivatives	Arylsulfates	Animals
neg_1432	18-Hydroxycorticosterone	41	22.3	13.6973543204284	C21H30O5	383.18895318935	10.6125333333333	1227.4363619084	757.647640207098	219.554557382821	322.887342839418	146.762733962651	49.9257413162385	459.808673133489	277.534213595974	C01124	Steroid hormone biosynthesis(ko00140);;Metabolic pathways(ko01100);;Aldosterone synthesis and secretion(ko04925)	LMST02030091	Sterol Lipids [ST]	Steroids [ST02]	C21 steroids (gluco/mineralocorticoids, progestogins) and derivatives [ST0203]	HMDB0000319	561-65-9	Organic compounds	Lipids and lipid-like molecules	Steroids and steroid derivatives	Hydroxysteroids	Animals
neg_1434	Ticarcillin	40	25.4	-6.8073087544604	C15H16N2O6S2	419.011765227338	10.6054	18611.6078164903	16848.3402300233	16120.3573909225	14273.242683381	14460.1780074218	16497.4130322331	16660.5754065346	16107.4149312874	C07139	--	--	--	--	--	HMDB0015545	34787-01-4	Organic compounds	Organic acids and derivatives	Carboxylic acids and derivatives	Amino acids, peptides, and analogues	Animals
neg_1452	Cer(d16:1/PGE2)	44.4	37.1	-7.50133933535593	C36H63NO6	650.459199810108	10.6125333333333	55.4682258600549	57.2370554391048	2.34249014783355	17.2029253591334	3.45852656623998	1.79884003723761	22.2512031358907	17.6592031837369	--	--	--	--	--	--	HMDB0289849	--	_	_	_	_	Animals
neg_1461	N,N-Diallylpentobarbital	40.3	14.9	9.06783792005185	C17H26N2O3	657.392441315543	10.6196833333333	124.711341850882	57.2613916327639	90.1389737033242	95.8351133816803	40.0331703314557	42.2204099195635	106.711591359548	65.9981434261266	--	--	--	--	--	--	HMDB0255251	--	Organic compounds	Organoheterocyclic compounds	Diazines	Pyrimidines and pyrimidine derivatives	Animals
neg_1462	2,5-Dihydroxybenzoate	42.2	24.1	-7.78549562505376	C7H6O4	198.995854096346	10.6268166666667	369.160809170839	316.106829863171	301.753887923328	265.699824293828	270.964654297871	303.664981801639	332.123863076917	299.710144126067	C00628	Tyrosine metabolism(ko00350);;Benzoate degradation(ko00362);;Naphthalene degradation(ko00626);;Metabolic pathways(ko01100);;Microbial metabolism in diverse environments(ko01120)	--	--	--	--	HMDB0000152	490-79-9	Organic compounds	Benzenoids	Benzene and substituted derivatives	Benzoic acids and derivatives	Animals,Plants,Microbe
neg_1464	3-Amino-5-(3-thiophenyl)-2-thiophenecarboxamide	42.8	31.2	2.41352789475878	C9H8N2OS2	244.99964035561	10.6268166666667	9906.96622271585	8783.71331332975	8665.5175933965	7614.25042990238	7634.33874383305	8753.3579967125	8934.40765209926	8409.29424443507	--	--	--	--	--	--	HMDB0257535	--	Organic compounds	Organoheterocyclic compounds	Bi- and oligothiophenes	_	Animals
neg_1465	Arctic acid C	45.8	45.6	0.43523076513075	C13H10O3S2	323.005460046639	10.6268166666667	18829.0758227621	16975.6012388183	16431.2975851536	14526.9512428086	14554.5236334602	16726.8058335684	16941.245102768	16225.8634073666	--	--	--	--	--	--	HMDB0302296	--	Organic compounds	Organoheterocyclic compounds	Bi- and oligothiophenes	_	Animals
neg_1469	Postin	41.4	23.1	0.861223684968312	C22H40N8O5	495.305317422793	10.6482333333333	55.9802949115163	46.5154361892105	43.7166137398737	42.7772171580752	37.7982087441231	47.1824379796095	43.7910817322778	42.8856395772051	--	--	--	--	--	--	HMDB0005772	103745-46-6	Organic compounds	Organic acids and derivatives	Carboxylic acids and derivatives	Amino acids, peptides, and analogues	Animals
neg_1472	PI(20:1(11Z)/20:3(8Z,11Z,14Z)-2OH(5,6))	41.2	30.3	9.61545257275021	C49H87O15P	967.562028311843	10.6767833333333	48.7584029305945	5.4243853291009	0	11.9882836473043	24.0988037582727	137.456128453211	14.0072922173244	50.4926581866289	--	--	--	--	--	--	HMDB0277109	--	_	_	_	_	Animals
neg_1477	Deamino-alpha-keto-demethylphosphinothricin	40.7	20	13.085814497846	C4H7O5P	186.999247353674	10.7760166666667	112.10705166118	90.4542258828984	89.9765157674864	85.2612398098374	83.460867775096	92.5197947260136	95.6281386946267	94.6052549533868	--	--	--	--	--	--	--	--	--	--	--	--	--
neg_1478	N-Stearoyl Valine	42.2	18.4	-0.485982922565672	C23H45NO3	382.332481577964	10.7903	0	2.00855822213882	0.467840203234644	26.0477986705833	16.2030256377152	10.7941203640829	12.3822717797303	23.6407859919677	--	--	--	--	--	--	HMDB0241952	--	Organic compounds	Organic acids and derivatives	Carboxylic acids and derivatives	Amino acids, peptides, and analogues	Animals
neg_1493	2-Carboxy-2,5-dihydro-5-oxofuran-2-acetate	42.7	48.2	-33.7563150650346	C7H6O6	220.989033171271	10.9330666666667	2151.6379466743	1877.03248664797	1856.00120425093	1639.84334145853	1670.00429853311	1885.67232147906	1933.14059110494	1817.94081980103	--	--	--	--	--	--	--	--	--	--	--	--	--
neg_1494	4-Methylene-2-oxoglutarate	40.8	19.1	7.89590735474391	C6H6O5	192.992172313528	10.9330666666667	205.052311290035	186.175729808743	172.913336880313	162.105783328476	157.874255797352	176.499533058717	189.634149829807	184.806609713334	--	--	--	--	--	--	--	--	--	--	--	--	--
neg_1503	5-Fluorocyclohexadiene-cis,cis-1,2-diol-1-carboxylate	40.1	39.2	-38.151331932942	C7H7FO4	195.000865158201	10.9473333333333	319.794533915757	278.720948649272	288.522990971861	253.731448175147	258.759400860904	300.648441337966	299.908441240751	290.768149962898	--	--	--	--	--	--	--	--	--	--	--	--	--
neg_1504	S-Nitrosohomocysteine	40.5	18.5	5.3904231010868	C4H8N2O3S	198.995848592025	10.9473333333333	101.221163390613	98.6069088625366	92.458410237564	88.1239235642407	90.6247573504171	96.0525973541592	99.7931385626843	97.8048188236436	--	--	--	--	--	--	HMDB0257418	--	Organic compounds	Organic acids and derivatives	Carboxylic acids and derivatives	Amino acids, peptides, and analogues	Animals
neg_1510	trans-trans-Muconic acid	41.5	24.9	-15.9164589222359	C6H6O4	162.999015929977	11.0965333333333	85.0563053266772	72.6273689917102	69.0171417145208	64.9560603088116	59.2872788366369	72.205805558158	70.1190667750221	67.0146468127089	--	--	LMFA01170124	Fatty Acyls [FA]	Fatty Acids and Conjugates [FA01]	Dicarboxylic acids [FA0117]	HMDB0002349	3588-17-8	Organic compounds	Lipids and lipid-like molecules	Fatty Acyls	Fatty acids and conjugates	Animals
neg_1517	CDP-DG(16:1(9Z)/PGJ2)	45.5	52.6	11.0034402009067	C48H77N3O17P2	1028.47687258694	11.1322333333333	186.857388075443	150.347948553895	105.483032058571	116.891279078709	174.589153051762	133.719095662513	196.05055343352	97.5340961846355	--	--	--	--	--	--	HMDB0290899	--	_	_	_	_	Animals
neg_1527	(9S,10E,12S,13S)-9,12,13-Trihydroxyoctadec-10-enoylcarnitine	43.4	34.8	-10.48686019194	C25H47NO7	1005.67442909678	11.1465	87.239971665438	39.1380307632121	0	6.33673235837616	28.3550035205918	44.2758238182981	2.68552006934657	23.5792203823273	--	--	--	--	--	--	HMDB0241532	--	Organic compounds	Lipids and lipid-like molecules	Fatty Acyls	Fatty acid esters	Animals
neg_1537	16-a-Hydroxypregnenolone	42.4	29.1	4.86920206334985	C21H32O3	353.211430424973	11.1465	1737.31083160798	993.674875913639	1634.94487040104	1135.90043056	939.594956698827	1485.55717682473	2970.21026171929	1202.60528052636	C06390	--	LMST02030172	Sterol Lipids [ST]	Steroids [ST02]	C21 steroids (gluco/mineralocorticoids, progestogins) and derivatives [ST0203]	HMDB0000315	520-88-7	Organic compounds	Lipids and lipid-like molecules	Steroids and steroid derivatives	Pregnane steroids	Animals
neg_1540	Eicosapentaenoylcholine	40.3	19	3.99791059835873	C25H42NO2+	423.292508365719	11.1465	1025.82786848611	1056.69107032915	757.499816626591	623.076681358542	986.710115248112	556.25438114156	724.916101512817	479.516202451721	--	--	--	--	--	--	HMDB0240649	1891060-19-7	Organic compounds	Organic nitrogen compounds	Organonitrogen compounds	Quaternary ammonium salts	Animals
neg_1542	4alpha-Carboxy-5alpha-cholesta-8,24-dien-3beta-ol	40.1	37.2	12.7541217659504	C28H44O3	449.309176050559	11.1465	25.7652872652083	35.7677965127903	71.5924377360491	59.3554958807735	69.8077806218854	110.046850628544	84.5583025569095	74.2043879802475	--	--	--	--	--	--	--	--	--	--	--	--	--
neg_1546	L-(+)-Anaferine	40.7	19.4	-13.7738287070489	C13H24N2O	493.369753789675	11.15365	579.64816169073	469.452953310231	297.573857744041	386.687543930615	453.76172388711	456.898600536766	571.741758046705	607.901822968852	--	--	--	--	--	--	--	--	--	--	--	--	--
neg_1547	Falcarindione	40	17.4	-6.9868157127489	C17H20O2	557.287283336635	11.15365	181.414945362541	469.845608573418	104.771052202581	566.905993358457	213.35008049498	319.631033279355	258.613607906892	341.034846516543	--	--	--	--	--	--	HMDB0033680	65892-84-4	Organic compounds	Organic oxygen compounds	Organooxygen compounds	Carbonyl compounds	Animals
neg_1549	PA(P-16:0/PGF1alpha)	41.1	39.2	8.49174101413397	C39H73O10P	753.4750231372	11.1465	3172.90112056658	2979.62759535697	2475.05497775173	2278.27385800344	2778.75413915335	2599.57096836249	3090.97270329575	2982.03068953388	--	--	--	--	--	--	HMDB0266787	--	_	_	_	_	Animals
neg_1551	PI(16:1(9Z)/18:1(11Z))	40	17.7	0.294394187402493	C43H79O13P	855.500742717363	11.15365	451.109629536508	247.168379833961	559.702424613966	316.208601723997	469.306824539402	247.406657859233	719.154504367655	828.773751251135	--	--	--	--	--	--	HMDB0009800	--	Organic compounds	Lipids and lipid-like molecules	Glycerophospholipids	Glycerophosphoinositols	Animals
neg_1556	Deforolimus	40.7	68.3	-24.1395392692225	C53H84NO14P	988.531778976997	11.15365	143.69046201918	163.397985753082	129.204793587523	156.262497509208	140.594540683692	246.549065856137	169.416622575381	200.354046704878	--	--	--	--	--	--	HMDB0242756	--	Organic compounds	Phenylpropanoids and polyketides	Macrolide lactams	_	Animals
neg_1559	Ecdysone	44.5	47.9	-15.211320433416	C27H44O6	485.281394122612	11.1607833333333	4307.89066490464	8712.20430149292	2810.01206381039	4092.7746486317	5701.88655874125	1798.81996590384	2339.25290628449	1719.57280610092	--	--	--	--	--	--	--	--	--	--	--	--	--
neg_1563	PI(16:0/18:1(11Z))	42.6	36.7	0.880883957094594	C43H81O13P	857.516883997919	11.1607833333333	4862.64707239397	5507.5757210333	4685.28279908707	4147.3913728888	9255.24425317691	5672.82808839883	7785.24989328473	8231.42205635012	--	--	--	--	--	--	HMDB0009782	--	Organic compounds	Lipids and lipid-like molecules	Glycerophospholipids	Glycerophosphoinositols	Animals
neg_1564	PI(18:0/18:2(9Z,12Z))	43.5	28.1	-3.00010785865183	C45H83O13P	883.529209401668	11.1607833333333	7776.73739471231	6998.62236871366	2120.73315557521	1924.03582469353	6860.11253251453	7108.71730302392	9740.35361006249	20406.9746377666	C00626	--	--	--	--	--	HMDB0009809	--	Organic compounds	Lipids and lipid-like molecules	Glycerophospholipids	Glycerophosphoinositols	Animals
neg_1573	9,10-DHOME	41.9	27.6	-10.3947821995395	C18H34O4	673.483088975824	11.1822	195.804004679892	137.755326674191	207.067683758284	154.166424530575	168.143055665389	127.259455549005	266.197883564294	136.549759500208	--	--	--	--	--	--	HMDB0004704	125356-86-7	Organic compounds	Lipids and lipid-like molecules	Fatty Acyls	Fatty acids and conjugates	Animals
neg_1575	PE(16:0/18:1(11Z))	41.4	37.1	-3.27973735134719	C39H76NO8P	716.521225283854	11.1750666666667	9240.09599804978	10165.0514095239	5792.69742725504	5929.11828513623	2794.55694550775	5664.08994411953	2981.52253197005	4865.38171847239	--	--	LMGP02010010	Glycerophospholipids [GP]	Glycerophosphoethanolamines [GP02]	Diacylglycerophosphoethanolamines [GP0201]	HMDB0008926	--	Organic compounds	Lipids and lipid-like molecules	Glycerophospholipids	Glycerophosphoethanolamines	Animals
neg_1577	PE(15:0/20:1(11Z))	47.7	54.1	-1.53526190195406	C40H78NO8P	776.543584847261	11.1750666666667	140612.851130124	126815.335774787	82060.8363457612	75324.1092227638	32927.2880147127	72700.0330655428	45882.6336323682	63526.1591611058	--	--	LMGP02010464	Glycerophospholipids [GP]	Glycerophosphoethanolamines [GP02]	Diacylglycerophosphoethanolamines [GP0201]	HMDB0008900	--	Organic compounds	Lipids and lipid-like molecules	Glycerophospholipids	Glycerophosphoethanolamines	Animals
neg_1578	PE(P-18:0/PGF1alpha)	47.2	58.8	-0.534804568280825	C43H82NO10P	824.541872528498	11.1750666666667	16692.0145880213	7799.99633326209	18057.972968565	15747.0600372754	15221.9591803221	7848.92183261789	33892.3951690739	7508.72737641318	--	--	--	--	--	--	HMDB0285370	--	_	_	_	_	Animals
neg_1584	5-Hydroxymaltol	42.7	31.7	-15.3026570383145	C6H6O4	186.999677083213	11.21075	194.213026368637	176.960841155362	169.139093880828	155.806337705446	159.029799313076	172.459771324683	179.113672164993	165.970506705313	--	--	--	--	--	--	HMDB0032988	1073-96-7	Organic compounds	Organoheterocyclic compounds	Pyrans	Pyranones and derivatives	Microbe,Animals,Plants
neg_1585	Patulin	44.7	39	-7.81601946617889	C7H6O4	188.997473861738	11.21075	246.569808926172	243.445816656652	218.947326103476	215.69488748574	206.812814178731	230.214569533805	241.586195831973	224.204973089867	C16748	--	--	--	--	--	HMDB0034299	149-29-1	Organic compounds	Organoheterocyclic compounds	Pyrans	_	Microbe,Animals
neg_1586	4-Hydroxyphthalide	40.6	16.3	9.08354616288298	C8H6O3	185.002458170919	11.21075	77.9333011295958	83.2851600433337	70.9077001602986	78.9436731395213	66.6919622867418	76.77061413058	84.0666084638817	80.9354748646079	--	--	--	--	--	--	HMDB0032598	13161-32-5	Organic compounds	Organoheterocyclic compounds	Isocoumarans	Isobenzofuranones	Animals
neg_1587	4-Hydroxy-2-oxoglutaric acid	41	13.1	-1.28267525002692	C5H6O6	182.990897915305	11.2178833333333	168.427288129655	165.09525893246	161.075173296374	153.777401882975	144.883779894464	152.223472481231	159.548545527369	157.715384681313	C01127	Glyoxylate and dicarboxylate metabolism(ko00630);;Metabolic pathways(ko01100)	--	--	--	--	HMDB0002070	1187-99-1	Organic compounds	Organic acids and derivatives	Keto acids and derivatives	Gamma-keto acids and derivatives	Microbe,Animals
neg_1613	Methylphosphonate	43	33.2	-15.9917132311742	CH5O3P	130.96549678245	11.2535833333333	18.8418357382988	26.6686082915237	26.4936429148156	23.4971428441566	21.827022197171	25.3011267691078	25.1791450503576	22.1043578543984	C20396	Phosphonate and phosphinate metabolism(ko00440);;Metabolic pathways(ko01100)	--	--	--	--	HMDB0240714	993-13-5	Organic compounds	Organic acids and derivatives	Organic phosphonic acids and derivatives	Organic phosphonic acids	Animals
neg_1653	Lucidenic acid M	40.9	22.3	-5.45691087575001	C27H42O6	497.287452172582	11.2535833333333	39.4528214354181	23.1365507927615	12.8052256654516	16.0226911025108	24.6202170455018	33.7667009518724	26.7844527538278	24.9024264461487	C10029	--	--	--	--	--	HMDB0035973	110241-33-3	Organic compounds	Phenylpropanoids and polyketides	Flavonoids	O-methylated flavonoids	Animals
neg_1659	Lefamulin	42.4	31.6	-1.08976658307882	C28H45NO5S	528.275959525152	11.2535833333333	84.797068771784	72.7447945818711	41.5624301404021	70.5565162156616	124.494671466326	81.1543398731365	77.3618197180571	63.5943323360172	--	--	--	--	--	--	HMDB0254002	--	Organic compounds	Lipids and lipid-like molecules	Prenol lipids	Diterpenoids	Animals
neg_1660	LysoPG(18:2(9Z,12Z)/0:0)	42.9	31.4	0.725839173982336	C24H45O9P	553.273241442767	11.2535833333333	8.56597821448302	10.5409279249393	2.28348749754236	13.5322714186933	29.8703414206315	34.1486301592844	21.6331456378137	24.7263511517845	--	--	LMGP04050014	Glycerophospholipids [GP]	Glycerophosphoglycerols [GP04]	Monoacylglycerophosphoglycerols [GP0405]	HMDB0240600	2093174-30-0	Organic compounds	Lipids and lipid-like molecules	Glycerophospholipids	Glycerophosphoglycerols	Animals
neg_1713	Kaikasaponin III	42.9	59.3	-23.5372196404669	C48H78O17	961.471494537419	11.2535833333333	304.656863219657	280.665142180836	272.449546012944	268.890518688484	259.483254729796	257.882039847446	334.116000449091	320.30468905914	--	--	--	--	--	--	--	--	--	--	--	--	--
neg_1737	LysoPE(18:1(11Z)/0:0)	48.6	49.3	1.95023394604446	C23H46NO7P	500.277141463062	11.2607166666667	238.467929843603	231.939814751331	79.3439773651729	113.744389604014	201.152005324178	190.596042122872	99.7779330554422	120.776176008186	--	--	LMGP02050064	Glycerophospholipids [GP]	Glycerophosphoethanolamines [GP02]	Monoacylglycerophosphoethanolamines [GP0205]	HMDB0011505	--	Organic compounds	Lipids and lipid-like molecules	Glycerophospholipids	Glycerophosphoethanolamines	Animals
neg_1742	Streptidine	40.5	21.1	-6.85177959639077	C8H18N6O4	569.27251680194	11.2607166666667	5.06279592092904	5.93173418948487	2.00587511929144	10.3749345203974	65.3521551166488	91.7742530695364	60.5729292888462	110.241296714948	--	--	--	--	--	--	HMDB0258506	--	Organic compounds	Organic oxygen compounds	Organooxygen compounds	Alcohols and polyols	Animals
neg_1744	Cholic acid glucuronide	40.2	14.1	-2.9998744367285	C30H48O11	1167.70134816232	11.2607166666667	97.4457361350991	219.792614421691	85.9029185626108	89.540364225364	383.298720784469	370.118364010501	268.398303465204	247.467233228048	--	--	LMST05010044	Sterol Lipids [ST]	Steroid conjugates [ST05]	Glucuronides [ST0501]	HMDB0002577	76060-22-5	Organic compounds	Lipids and lipid-like molecules	Steroids and steroid derivatives	Steroidal glycosides	Animals
neg_1745	Cucurbitacin A	44.6	38.4	-0.975814229720499	C32H46O9	595.288290447308	11.2607166666667	52.6933045295059	109.766786576858	47.5844495367172	105.946234545508	485.660169601112	720.062525105022	521.926206530666	799.157816176228	--	--	--	--	--	--	--	--	--	--	--	--	--
neg_1747	Aplysiatoxin, 17-debromo-	50.4	67.9	0.175732668565725	C32H48O10	613.299519645769	11.2607166666667	21.2872532165345	14.9901002980671	17.9940073740652	31.3737924436576	145.15155869443	245.171349900885	171.266517079926	272.621120257963	--	--	--	--	--	--	HMDB0248517	--	_	_	_	_	Animals
neg_1753	Acarbose	47.1	67.1	-17.6177697076693	C25H43NO18	666.211313524983	11.2607166666667	0	0	0	0	23.8618514594581	30.4752836535974	20.8659072919276	59.9742832858735	C06802	--	--	--	--	--	HMDB0014429	56180-94-0	Organic compounds	Organic oxygen compounds	Organooxygen compounds	Carbohydrates and carbohydrate conjugates	Animals
neg_1758	n-[2(r)-Hydroxy-1(s)-indanyl]-2(r)-phenylmethyl-4(s)-hydroxy-5-[4-[2-benzofuranylmethyl]-2(s)-[tert-butylaminocarbonyl]-piperazinyl]-pentaneamide	42.1	48.4	-7.2926382683058	C39H48N4O5	697.355916082841	11.2607166666667	51.2903577088595	0	70.3654062029832	40.371570388631	0	20.960876869633	45.5357076490381	15.9087740037909	--	--	--	--	--	--	HMDB0254791	--	Organic compounds	Organic acids and derivatives	Carboxylic acids and derivatives	Amino acids, peptides, and analogues	Animals
neg_1759	SM(d16:1/PGE1)	40.4	40.7	-0.645561342692832	C41H77N2O9P	807.505571265221	11.2607166666667	110.326336614317	181.965348162092	225.085768256371	320.812504599192	135.989473458245	139.376297676666	592.098932233057	618.368386903296	--	--	--	--	--	--	HMDB0290290	--	_	_	_	_	Animals
neg_1761	PG(20:3(8Z,11Z,14Z)-O(5,6)/16:0)	45	44.4	-1.65883294273688	C42H75O11P	831.501598040504	11.2607166666667	1448.96529914417	1375.8355492607	1260.59152547381	1108.7436394315	869.845787131457	1455.63186226432	1702.44410310666	1257.63651639004	--	--	--	--	--	--	HMDB0268558	--	_	_	_	_	Animals
neg_1762	PG(i-19:0/PGD1)	53.6	72.2	-0.783777678278912	C45H83O13P	883.531121113066	11.2607166666667	2400.88607675168	2667.27011322249	1187.55189828267	2212.78291366526	2356.05508901189	2509.59629543949	17919.090129769	33901.6471393553	--	--	--	--	--	--	HMDB0271870	--	_	_	_	_	Animals
neg_1763	PG(20:1(11Z)/22:6(5Z,7Z,10Z,13Z,16Z,19Z)-OH(4))	49.6	73.6	5.91618211190491	C48H81O11P	909.545175585028	11.2607166666667	735.005741903406	982.499671458223	821.080278858016	888.980910206616	1006.02285127945	1310.63214836726	1350.59861768542	2846.45883071494	--	--	--	--	--	--	HMDB0269567	--	_	_	_	_	Animals
neg_1764	[(2R)-3-[[(2R,3S,4S,5R)-5-(4-Amino-2-oxopyrimidin-1-yl)-4-cyano-3-hydroxyoxolan-2-yl]methoxy-hydroxyphosphoryl]oxy-2-hexadecanoyloxypropyl] hexadecanoate	48	78	-28.6812355251425	C45H79N4O11P	881.51570699035	11.2607166666667	807.900258460631	862.021379557882	4159.17536912539	2994.09257497167	811.244497152091	914.533761397122	3582.51867529815	3268.66328550304	--	--	--	--	--	--	HMDB0251611	--	Organic compounds	Nucleosides, nucleotides, and analogues	Pyrimidine nucleotides	Pyrimidine deoxyribonucleotides	Animals
neg_1765	PG(22:5(4Z,7Z,10Z,13Z,16Z)/PGF1alpha)	45.7	52	-3.29129670487888	C48H81O13P	931.507929797933	11.2607166666667	369.547841445973	410.531892387545	331.145847090219	343.022444324062	328.434666139465	379.976517075197	418.750731187161	407.362775304846	--	--	--	--	--	--	HMDB0270314	--	_	_	_	_	Animals
neg_1766	PG(22:4(7Z,10Z,13Z,16Z)/TXB2)	41.4	59.9	12.1585570824087	C48H81O14P	933.522156847344	11.2607166666667	583.113692905484	685.393536358815	623.942620870828	419.606943407457	605.234440450196	685.807247533319	711.070117348419	558.756742835928	--	--	--	--	--	--	HMDB0270152	--	_	_	_	_	Animals
neg_1767	Macrocin	43.6	88.7	-2.73969711759391	C45H75NO17	936.470431396029	11.2607166666667	1423.2432616653	1518.55745439598	1223.68026688783	1262.60892537912	1292.01828358507	1372.66395164761	1564.60506325032	1421.33641817172	--	--	--	--	--	--	--	--	--	--	--	--	--
neg_1769	PI(18:3(6Z,9Z,12Z)/6 keto-PGF1alpha)	42.3	54.4	-16.5350905022658	C47H79O17P	981.45923844215	11.2607166666667	391.623569721385	419.635641859324	378.830409695994	380.199030052108	286.478756101761	375.988301386824	667.884717209995	693.457923874418	--	--	--	--	--	--	HMDB0276783	--	_	_	_	_	Animals
neg_1773	CDP-DG(PGJ2/16:1(9Z))	41.9	44.3	-7.70666987129761	C48H77N3O17P2	1028.45761103713	11.26785	470.927957579118	312.749806502109	213.12188301582	198.982537242437	308.620786253792	285.970142821303	461.666578009872	646.875830148979	--	--	--	--	--	--	HMDB0290900	--	_	_	_	_	Animals
neg_1787	1-Oleoyl Lysophosphatidic Acid (sodium salt)	42.9	30.3	0.466493628449416	C21H41O7P	435.251917361829	11.26785	57.2600684704922	47.3917293025373	29.3350630574857	39.6735263820706	54.3673382303659	67.1718360772595	82.3601135715873	92.9810658104803	--	--	--	--	--	--	--	--	--	--	--	--	--
neg_1791	1-Oleoylglycerophosphoserine	45.1	40	-0.387197131753212	C24H46NO9P	522.283539637279	11.26785	2.57689170201032	13.5961490273155	7.24763638666006	9.00993693185005	36.6138582879079	41.3834271304134	29.5918591342087	46.3379621474134	--	--	--	--	--	--	HMDB0061694	--	Organic compounds	Lipids and lipid-like molecules	Glycerophospholipids	Glycerophosphoserines	Animals
neg_1800	PG(i-12:0/20:3(5Z,11Z,14Z)-O(8,9))	42.9	36.8	6.76191664801262	C38H67O11P	729.439762350443	11.26785	2.58353960897825	1.6298709692383	4.93211374131382	14.964105184927	0.771262951087516	0.92329044346201	9.17969238355443	2.36672196513742	--	--	--	--	--	--	HMDB0271049	--	_	_	_	_	Animals
neg_1803	PS(18:2(9Z,12Z)/18:0)	44.6	50.8	-2.81098300697204	C42H78NO10P	808.511721804185	11.26785	277.492878623475	333.073145930631	949.904645671805	1208.35531583876	317.760375229731	344.502839960566	2357.71511557039	3202.02913301149	--	--	LMGP03010876	Glycerophospholipids [GP]	Glycerophosphoserines [GP03]	Diacylglycerophosphoserines [GP0301]	HMDB0012400	--	Organic compounds	Lipids and lipid-like molecules	Glycerophospholipids	Glycerophosphoserines	Animals
neg_1804	SM(d16:2(4E,8Z)/PGE1)	40.4	46.7	-5.64577990230477	C41H75N2O9P	805.486069728808	11.26785	40.4088949167322	0	0.018631344282299	0	0	0.00229384669872957	42.2436349714767	26.2293292907656	--	--	--	--	--	--	HMDB0290342	--	_	_	_	_	Animals
neg_1805	PS(18:0/18:1(9Z))	48.5	58.5	1.08432240868735	C42H80NO10P	810.52750834491	11.26785	754.083851629131	1027.30026179204	3790.97477654134	6911.10988459292	827.889215399346	731.747526573954	6464.62133523767	5195.77881514752	C02737	--	LMGP03010025	Glycerophospholipids [GP]	Glycerophosphoserines [GP03]	Diacylglycerophosphoserines [GP0301]	HMDB0010163	124262-93-7	Organic compounds	Lipids and lipid-like molecules	Glycerophospholipids	Glycerophosphoserines	Microbe,Animals
neg_1806	PS(20:2(11Z,14Z)/18:0)	43.1	34	-2.64718903250029	C44H82NO10P	836.540143318443	11.26785	4609.00060031702	4351.10587298044	3691.98015944402	4783.90763068628	3759.6876645566	3470.51730408427	7345.31587177697	5941.13594923446	--	--	LMGP03010569	Glycerophospholipids [GP]	Glycerophosphoserines [GP03]	Diacylglycerophosphoserines [GP0301]	HMDB0112572	--	Organic compounds	Lipids and lipid-like molecules	Glycerophospholipids	Glycerophosphoserines	Animals
neg_1818	N-Desmethylaminopyrine	42.6	19.3	0.0888954241930461	C12H15N3O	433.235786400238	11.275	71.3498436910962	57.5747168813162	57.0944930250671	48.6666001641945	48.0521665893014	50.5051883008172	50.6888531690917	49.2297061646157	--	--	--	--	--	--	HMDB0013839	--	Organic compounds	Organoheterocyclic compounds	Azoles	Pyrazoles	Animals
neg_1930	Hydroxy(oxo)methanesulfonic acid	41.6	14.5	-0.479424268145586	CH2O5S	146.936901592559	11.4099166666667	4158.39206462274	3729.85663056536	3765.8975944527	3325.71730641282	3268.01523748458	3735.65451410227	3874.32861142897	3636.0811353791	--	--	--	--	--	--	HMDB0246688	--	Organic compounds	Organic acids and derivatives	Organic sulfonic acids and derivatives	Organosulfonic acids and derivatives	Animals
neg_1962	Coagulin R 3-glucoside	47.3	75.3	21.8108211914631	C34H48O11	667.302855065611	2.00766666666667	20.0463258653546	39.5548842533955	267.630713630226	45.7585705129987	0	0	0	0	--	--	--	--	--	--	HMDB0033207	221695-66-5	Organic compounds	Lipids and lipid-like molecules	Steroids and steroid derivatives	Steroid lactones	Animals
neg_1970	Glucocleomin	42.4	45.2	12.5533484452796	C12H23NO10S2	440.050824302427	2.0712	0	0	74.8976872810059	1.33150077301659	3.24060830569546	0	0	2.20508144958992	--	--	--	--	--	--	HMDB0034045	36286-64-3	Organic compounds	Organic oxygen compounds	Organooxygen compounds	Carbohydrates and carbohydrate conjugates	Animals
neg_1974	1-Pentenyl glucosinolate	41.4	19.2	-2.42248990422953	C12H21NO9S2	386.057559159382	2.09261666666667	12784.9004990429	37.8971123931379	3.22037504064249	85.0580426021197	0	406.519528796575	0	0	--	--	--	--	--	--	--	--	--	--	--	--	--
neg_1976	Desacetylcefotaxime	48.3	66.7	-1.38406144149837	C14H15N5O6S2	412.038527108849	2.09975	0	0	14.8927346544691	25.4219610684346	11.1981912398968	6.25782117311119	15.8941623368924	14.8248041002066	--	--	--	--	--	--	HMDB0041868	66340-28-1	Organic compounds	Organoheterocyclic compounds	Lactams	Beta lactams	Animals
neg_1977	PIP(18:1(11Z)/PGJ2)	43.6	54.9	-17.4048565228644	C47H80O18P2	1029.43408146135	2.11403333333333	648.15738413775	3059.19252142403	203.672958450609	546.31886095109	25.1024870936946	11.4915645981194	24.5804120962965	32.037394810068	--	--	--	--	--	--	HMDB0278862	--	_	_	_	_	Animals
neg_1992	PGP(18:2(9Z,12Z)/18:3(9Z,12Z,15Z))	40.2	40.1	-1.96738258043849	C42H74O13P2	893.456999311119	2.18541666666667	0	0	82.494752160193	48.1021844417417	4.39586697567381	11.4427811677508	19.9646180587293	26.3478845499009	--	--	--	--	--	--	HMDB0013554	--	Organic compounds	Lipids and lipid-like molecules	Glycerophospholipids	Glycerophosphoglycerophosphates	Animals
neg_1993	CDP-DG(i-12:0/18:1(12Z)-O(9S,10R))	44.9	66.1	-25.7337979730643	C42H73N3O16P2	958.397150286887	2.18541666666667	1287.45161463923	2266.91571774867	1421.04019368135	606.782135932541	10.3997765465191	6.61341283875028	16.0000524754126	10.2862181535321	--	--	--	--	--	--	HMDB0293315	--	_	_	_	_	Animals
neg_1997	Serotonin	46.1	42.6	-2.87277617726004	C10H12N2O	221.092660002585	2.2211	26.0617502121939	14.2389450611276	63.7347985747617	26.4338158886472	51.9393545436703	34.6142626673684	34.5182981848455	28.255326655808	C00780	Tryptophan metabolism(ko00380);;Biosynthesis of alkaloids derived from shikimate pathway(ko01063);;Metabolic pathways(ko01100);;Biosynthesis of secondary metabolites(ko01110);;cAMP signaling pathway(ko04024);;Neuroactive ligand-receptor interaction(ko04080);;Axon regeneration(ko04361);;Gap junction(ko04540);;Synaptic vesicle cycle(ko04721);;Serotonergic synapse(ko04726);;Taste transduction(ko0474…	--	--	--	--	HMDB0000259	50-67-9	Organic compounds	Organoheterocyclic compounds	Indoles and derivatives	Tryptamines and derivatives	Animals,Plants,Microbe
neg_1998	L-Tryptophan	54.8	78.8	-4.16100908103149	C11H12N2O2	203.081751981726	2.22825	1083.98942318828	1126.93087189098	1546.6567453299	1173.74380627806	1476.31033823817	1397.75651489683	1869.69408568335	1451.81898830336	C00078	Glycine, serine and threonine metabolism(ko00260);;Tryptophan metabolism(ko00380);;Phenylalanine, tyrosine and tryptophan biosynthesis(ko00400);;Staurosporine biosynthesis(ko00404);;Indole alkaloid biosynthesis(ko00901);;Glucosinolate biosynthesis(ko00966);;Aminoacyl-tRNA biosynthesis(ko00970);;Biosynthesis of various alkaloids(ko00996);;Biosynthesis of various other secondary metabolites(ko00997…	--	--	--	--	HMDB0000929	73-22-3	Organic compounds	Organoheterocyclic compounds	Indoles and derivatives	Indolyl carboxylic acids and derivatives	Microbe,Animals
neg_2000	N-Acetylkynurenine	51.3	68.3	2.25047484905952	C12H14N2O4	271.070587590131	2.22825	24.8030613952276	26.8606722267976	37.7261672070648	43.6653571510659	42.4361832662131	34.5555044935168	53.5501592772662	46.3840176313355	--	--	--	--	--	--	HMDB0240342	3428-08-8	Organic compounds	Organic oxygen compounds	Organooxygen compounds	Carbonyl compounds	Animals
neg_2013	Glutamine lactate	42.5	48.3	-27.6037165430821	C8H14N2O6	255.053392374814	2.29248333333333	12.8068135648772	25.5945146552066	22.9226104064079	38.898986620805	48.7457143511756	64.1096083568532	47.8884742948662	48.5612556328859	--	--	--	--	--	--	HMDB0252811	--	Organic compounds	Organic acids and derivatives	Carboxylic acids and derivatives	Amino acids, peptides, and analogues	Animals
neg_2017	20-Hydroxyrutacridone epoxide	42	23.8	-1.9842057826164	C19H17NO5	360.084667602432	2.28535	572.650729243991	250.373199112606	237.202016418283	287.699439030009	770.102103505392	931.50596642065	791.807865841972	407.354077006325	--	--	--	--	--	--	HMDB0033521	80565-10-2	Organic compounds	Organoheterocyclic compounds	Quinolines and derivatives	Benzoquinolines	Animals,Plants
neg_2018	Cefadroxil	41.2	26	2.01364952775364	C16H17N3O5S	362.082346359165	2.28535	116.421166826935	55.0997451435007	57.8907115252402	59.1825249527486	168.203988097319	211.763521139396	178.129437868425	96.4219665670952	C06878	--	--	--	--	--	HMDB0015271	66592-87-8	Organic compounds	Organoheterocyclic compounds	Benzoxepines	Dibenzoxepines	Animals
neg_2020	5-Fluorouridine triphosphate	44.1	64.1	35.9057041696999	C9H14FN2O15P3	522.951796877141	2.29248333333333	7.17122316163784	11.8914157295905	12.4051584004539	9.07659827634238	14.062702705146	12.3338266264312	15.6137413271603	10.5370360026036	--	--	--	--	--	--	--	--	--	--	--	--	--
neg_2026	4-(3-Pyridyl)-3-butenoic acid	40.3	12.9	-5.43096890124414	C9H9NO2	162.055166508684	2.29963333333333	2222.06948299202	2707.7982185653	2708.21433060542	3027.93541709839	2904.99567861564	2750.39338309208	3467.04793573557	3525.53014760028	--	--	--	--	--	--	HMDB0001424	--	Organic compounds	Organoheterocyclic compounds	Pyridines and derivatives	_	Animals
neg_2030	2-Chloro-L-phenylalanine	51.1	78.9	-4.31448047492611	C9H10ClNO2	198.031871078399	2.29963333333333	57282.7715693582	66096.927186965	64741.7695832808	68242.3038197471	68199.835791713	67387.6683664795	80342.5170079361	79532.2688183412	--	--	--	--	--	--	--	--	--	--	--	--	--
neg_2037	N-(1-Deoxy-1-fructosyl)tyrosine	47.3	53.5	-5.04620288358129	C15H21NO8	378.094386447723	2.29963333333333	30.5925209749892	28.887114818843	28.4407336418376	26.1910041723255	24.8205854311563	28.0864089552778	33.462988565475	25.5077918994258	--	--	--	--	--	--	HMDB0037845	34393-22-1	Organic compounds	Organic acids and derivatives	Carboxylic acids and derivatives	Amino acids, peptides, and analogues	Animals
neg_2039	4-Demethylpremithramycinone	45	46.6	-7.46836937131822	C20H16O9	421.051050100176	2.29963333333333	674.025302836209	802.401130146362	766.340831647491	812.190992052407	914.85538566637	850.057116690144	971.470013899874	885.582630617214	--	--	--	--	--	--	--	--	--	--	--	--	--
neg_2043	UDP-N-acetyl-2-amino-2-deoxy-D-glucuronate	54.3	92.3	-4.24749945309521	C17H25N3O18P2	656.027597572676	2.29963333333333	202.349636317328	260.594561144219	268.250489358591	259.445491858761	251.8570503029	256.701948977784	310.191592535737	312.22634051362	--	--	--	--	--	--	--	--	--	--	--	--	--
neg_2045	GDP-D-mannuronate	43.6	40	1.02711248051578	C16H23N5O17P2	654.026454694703	2.29963333333333	688.551065698532	824.766878937	771.593669500713	804.408421229375	764.549398879426	841.301086087292	971.653346363862	961.415830381735	--	--	--	--	--	--	--	--	--	--	--	--	--
neg_2053	Maltol propionate	40.4	13.4	-1.09764212635691	C9H10O4	181.05043253251	2.30676666666667	5.48004259734432	38.0562826679304	12.5260159040333	33.4918797030169	11.1529670535868	2.56334324204669	12.6564447939409	11.5217011507353	--	--	--	--	--	--	HMDB0037274	68555-63-5	Organic compounds	Organoheterocyclic compounds	Pyrans	Pyranones and derivatives	Animals
neg_2055	Prolylhydroxyproline	45	37.1	-3.6400075317904	C10H16N2O4	227.102900243176	2.3139	249.538035129594	96.6033115723488	79.7685228859421	70.2020051374737	314.236270629914	216.348443798133	188.735507917116	135.453237733662	--	--	--	--	--	--	HMDB0256781	--	Organic compounds	Organic acids and derivatives	Carboxylic acids and derivatives	Amino acids, peptides, and analogues	Animals
neg_2057	Emtricitabine	46.1	47.9	-2.47514131526061	C8H10FN3O3S	268.01674676821	2.30676666666667	115.277255279274	126.056404702558	119.63463568248	125.47052391355	135.083748427184	126.483137582202	147.976577842284	128.942182721223	C12599	--	--	--	--	--	HMDB0015017	143491-57-0	Organic compounds	Nucleosides, nucleotides, and analogues	Nucleoside and nucleotide analogues	3'-thia pyrimidine nucleosides	Animals
neg_2059	Rangbatti	41.2	42.1	-13.9499354171443	C20H14O10	435.027588372503	2.30676666666667	70.2587902245525	82.7093965418996	71.9197585033403	69.4318453638902	65.3066944529533	64.6374650913062	77.3960528078561	81.3211004747314	--	--	--	--	--	--	HMDB0257108	--	Organic compounds	Benzenoids	Anthracenes	Anthracenecarboxylic acids and derivatives	Animals
neg_2060	Flavogallol	41.7	23.7	-7.96017852381044	C21H8O12	496.995496618717	2.3139	2202.88346453264	2300.31906122469	2183.08763375291	2116.37368006977	1960.82264770353	2266.11125172198	2548.97958490652	2462.21568339807	--	--	--	--	--	--	HMDB0302901	--	Organic compounds	Phenylpropanoids and polyketides	Tannins	Hydrolyzable tannins	Animals
neg_2061	4-Acetamido-4'-isothiocyanostilbene-2,2'-disulfonic acid	40.2	23.4	-1.89554674786997	C17H14N2O7S3	488.964854524264	2.3139	1618.3637964443	1705.40391826384	1588.71151239426	1554.55988520813	1416.23434439285	1651.59042547462	1866.52465622352	1819.94500451794	--	--	--	--	--	--	HMDB0246325	--	Organic compounds	Phenylpropanoids and polyketides	Stilbenes	Sulfonated stilbenes	Animals
neg_2088	(2S,3S)-2-(2,4-Difluorophenyl)-3-methylsulfonyl-1-(1,2,4-triazol-1-yl)butan-2-ol	46.3	55.9	4.64262751154434	C13H15F2N3O3S	330.074479444262	2.3703	0	0	73.1792937193815	18.9944754041249	1.64953259468506	0	3.52666387166354	8.08585131566221	--	--	--	--	--	--	HMDB0252676	--	Organic compounds	Benzenoids	Benzene and substituted derivatives	Phenylpropanes	Animals
neg_2089	Thr-Asp-OH	40.8	43.1	-34.1571225055462	C14H16N2O9	355.066140807978	2.3703	0	0	0	0	36.5706948423189	0	0	0	--	--	--	--	--	--	--	--	--	--	--	--	--
neg_2094	Flavin adenine dinucleotide (FAD)	44.1	38.3	-2.45988468120468	C27H33N9O15P2	784.147926826902	2.37745	1105.75286420253	2516.91934967099	1293.32917389222	2590.10667944575	387.669181498965	390.646757867471	694.730190878387	763.585783306576	--	--	--	--	--	--	--	--	--	--	--	--	--
neg_2098	Levofloxacin	47.4	43.4	-2.55236640305636	C18H20FN3O4	721.278448733556	2.406	256.820914047009	64.998449652218	42.2786584527894	39.9307447739482	336.400317253182	251.158120416379	230.953731099693	136.364770722916	C07660	Bile secretion(ko04976)	--	--	--	--	HMDB0001929	100986-85-4	Organic compounds	Organoheterocyclic compounds	Quinolines and derivatives	Quinoline carboxylic acids	Animals
neg_2099	Castaneiolide	50.1	57.9	0.228942553025834	C22H28O8	899.37087910232	2.406	212.133829992031	289.694339968323	33.1309284002997	22.8371454447198	0.0311609275678744	0	0	0	--	--	--	--	--	--	HMDB0034876	125300-50-7	Organic compounds	Lipids and lipid-like molecules	Fatty Acyls	Fatty acid esters	Animals,Microbe
neg_2102	PI(18:3(6Z,9Z,12Z)/20:5(7Z,9Z,11E,13E,17Z)-3OH(5,6,15))	40.1	15.8	-0.984377878211102	C47H75O16P	961.447762242508	2.44883333333333	39.1912782172243	33.9327612288806	107.333475436683	88.739040060957	29.1187533713493	22.7560968118566	35.3180595013712	63.0094929748961	--	--	--	--	--	--	HMDB0276825	--	_	_	_	_	Animals
neg_2111	CDP-DG(i-19:0/20:5(6E,8Z,11Z,14Z,17Z)-OH(5))	50	77	8.64871450403156	C51H85N3O16P2	1102.54785614923	2.53448333333333	0	0	47.142411853405	0	7.60655167317852	9.92445312699411	0	1.8728390764795	--	--	--	--	--	--	HMDB0294052	--	_	_	_	_	Animals
neg_2148	Kaempferol 3-O-sinapoyl-sophoroside 7-O-glucoside	50.3	69.7	-1.91020718773756	C44H50O25	977.254971973351	2.70511666666667	3602.16305104107	0	0	0	0	0	0	0	--	--	--	--	--	--	HMDB0029267	--	Organic compounds	Phenylpropanoids and polyketides	Flavonoids	Flavonoid glycosides	Animals
neg_2154	Pyroglutamyl-phenylalanyl-prolinamide	42.3	36.2	-16.9115861537489	C19H24N4O4	789.345125104248	2.72651666666667	4.68237766941936	0	118.279895111705	21.37294402455	0	6.52828344637496	0	0	--	--	--	--	--	--	HMDB0256991	--	Organic compounds	Organic acids and derivatives	Carboxylic acids and derivatives	Amino acids, peptides, and analogues	Animals
neg_2155	Candidin	40.7	37.2	5.10313399425367	C47H71NO17	920.469625778397	2.73366666666667	2.63642646235817	0	0	0	32.0617936257864	3.20229747435316	56.992381148021	24.7403251517015	--	--	--	--	--	--	HMDB0259425	--	Organic compounds	Organic oxygen compounds	Organooxygen compounds	Carbohydrates and carbohydrate conjugates	Animals
neg_2156	N-Ethyl-N-(2-hydroxy-3-sulfopropyl)-3-toluidine	45.3	37.2	4.74872684884218	C12H19NO4S	605.223402972387	2.7408	250.942593929573	20.542940221248	12.0155088197953	8.45088136084483	434.420354605635	370.149614515331	227.159124831569	115.315833744798	--	--	--	--	--	--	HMDB0255133	--	Organic compounds	Benzenoids	Benzene and substituted derivatives	Toluenes	Animals
neg_2157	CMP-pseudaminic acid	44.3	57.3	-22.846622880673	C22H34N5O15P	638.157022526452	2.7408	136.933142879393	42.5431810898781	4.32065600905787	23.2221647334421	1.24744225988679	4.07497456735477	12.1683014427396	0	--	--	--	--	--	--	--	--	--	--	--	--	--
neg_2174	Isoleucylhydroxyproline	47	44.2	-3.60802580057827	C11H20N2O4	279.110827557497	2.81218333333333	474.268746597171	0	0	0	0	0	0	0	--	--	--	--	--	--	HMDB0028908	90965-80-3	Organic compounds	Organic acids and derivatives	Carboxylic acids and derivatives	Amino acids, peptides, and analogues	Animals
neg_2175	(4Ar,10bR)-rel-4-Propyl-2,3,4,4a,5,10b-hexahydrochromeno[4,3-b][1,4]oxazin-9-ol	53.9	76.1	-1.6306083393261	C14H19NO3	294.134290098766	2.81218333333333	4674.73907762616	2.93864900460981	0	0	0	24.1664973328699	0	0	--	--	--	--	--	--	HMDB0243617	--	Organic compounds	Organoheterocyclic compounds	Benzopyrans	1-benzopyrans	Animals
neg_2176	Metixene	44.8	46.1	6.15612607104115	C20H23NS	354.155226810309	2.81218333333333	2992.62602278345	0	0	0	0	8.92768593232725	0	0	--	--	--	--	--	--	HMDB0014484	4969-02-2	Organic compounds	Organoheterocyclic compounds	Benzothiopyrans	1-benzothiopyrans	Animals
neg_2181	Melongoside O	41.4	21.5	-2.64750010495912	C45H74O19	953.449399762489	2.80505	861.247768766744	808.250604080313	1786.47162410157	800.192185505513	1590.08405940173	2178.11362436409	517.586265459053	805.02174576318	--	--	--	--	--	--	HMDB0030040	98464-54-1	Organic compounds	Lipids and lipid-like molecules	Steroids and steroid derivatives	Steroidal glycosides	Animals
neg_2184	Cytidine triphosphate	40.9	29.2	-19.7305301720933	C9H16N3O14P3	964.942688669743	2.80505	4.03396972653904	10.9817702967276	32.6856876289027	10.6030475649394	31.7865072487578	47.4328975276092	1.93340453292362	4.93746171024241	C00063	Pyrimidine metabolism(ko00240);;Mannose type O-glycan biosynthesis(ko00515);;Metabolic pathways(ko01100);;Nucleotide metabolism(ko01232);;Biosynthesis of cofactors(ko01240)	--	--	--	--	HMDB0000082	65-47-4	Organic compounds	Organic oxygen compounds	Organooxygen compounds	Carbohydrates and carbohydrate conjugates	Microbe,Animals
neg_2186	CDP-DG(a-13:0/18:1(12Z)-O(9S,10R))	42.3	48.9	-6.48595709606617	C43H75N3O16P2	972.430753269235	2.80505	0	0	19.2663787388451	2.35607192423147	26.133002683334	24.9995340572613	0	0	--	--	--	--	--	--	HMDB0292795	--	_	_	_	_	Animals
neg_2190	dUTP	40.7	39.2	-37.4309884406048	C9H15N2O14P3	980.910395549179	2.80505	8.22788777363614	8.61621272870336	34.8560196571512	7.82772562276001	25.6726750008021	37.1829968619699	1.8611167921761	12.0469540861824	C00460	Pyrimidine metabolism(ko00240);;Metabolic pathways(ko01100);;Nucleotide metabolism(ko01232)	--	--	--	--	HMDB0001191	1173-82-6	Organic compounds	Nucleosides, nucleotides, and analogues	Pyrimidine nucleotides	Pyrimidine deoxyribonucleotides	Microbe,Animals
neg_2191	Ruberythric acid	50.5	68.5	-3.34955489292625	C25H26O13	579.133754635756	2.8336	60.540569885484	0	0	0	238.506044388372	20.1230771979496	9.28322438542752	0	--	--	--	--	--	--	HMDB0257353	--	Organic compounds	Benzenoids	Anthracenes	Anthraquinones	Animals
neg_2211	Kaempferol 3-[apiosyl-(1->2)-galactoside]	48.4	59.7	-2.93402814414994	C26H28O15	625.139320905998	2.9264	36.2412801216216	0	0	0	106.287361169136	0	0	0	--	--	--	--	--	--	--	--	--	--	--	--	--
neg_2216	CDP-DG(16:1(9Z)/20:4(6E,8Z,11Z,14Z)+=O(5))	53	90.3	11.4890637886197	C48H77N3O16P2	1058.48775343907	2.95495	0	0	0	0	146.860400490178	27.23592438659	163.474771976011	126.691460055219	--	--	--	--	--	--	HMDB0290913	--	_	_	_	_	Animals
neg_2220	Lyciumin C	52.4	84.9	-5.57533432019574	C49H57N9O12	984.381964778195	2.95495	1484.60604695337	3568.3485543506	2351.66794519475	3959.79828575587	2492.06322321599	2563.65202904116	3334.34890660382	3662.14344985886	--	--	--	--	--	--	HMDB0040696	150394-23-3	Organic compounds	Organic acids and derivatives	Carboxylic acids and derivatives	Amino acids, peptides, and analogues	Animals
neg_2233	C-Telopeptide	42.1	36.3	14.7334900435457	C34H56N14O13	889.40259052304	2.99065	11.3258001075614	19.4691572056587	153.114144103757	45.299159824442	35.6639691454842	16.2804924183382	10.2052428034277	5.79982487745672	--	--	--	--	--	--	HMDB0249506	--	Organic compounds	Organic acids and derivatives	Carboxylic acids and derivatives	Amino acids, peptides, and analogues	Animals
neg_2243	Comuside	45.8	43.7	2.0464264940779	C24H30O14	563.139332953804	3.03991666666667	38.7455368007111	0	0	27.1388351876331	704.852467640888	0	0	0	--	--	--	--	--	--	HMDB0250428	--	Organic compounds	Lipids and lipid-like molecules	Prenol lipids	Terpene glycosides	Animals
neg_2251	Ximelagatran	44.8	37.9	-2.4042819851395	C24H35N5O5	518.260884254575	3.05418333333333	0	0	0	0	58.1959289732388	0	0	0	--	--	--	--	--	--	HMDB0015603	192939-46-1	Organic compounds	Organic acids and derivatives	Carboxylic acids and derivatives	Amino acids, peptides, and analogues	Animals
neg_2261	(2S,4S)-Monatin	40.2	11.9	-2.42053036673206	C14H16N2O5	327.074615869266	3.06846666666667	34.5769958580329	68.9027487251487	36.7730882738946	89.647912714181	1665.79669757767	162.251153370519	809.094899266154	102.272224715958	--	--	--	--	--	--	HMDB0041309	146142-94-1	Organic compounds	Organic acids and derivatives	Carboxylic acids and derivatives	Amino acids, peptides, and analogues	Animals
neg_2263	[(2-Hexylcyclopentylidene)amino]thiourea	44.6	33.7	-4.55932032989409	C12H23N3S	527.318541311069	3.06846666666667	0	0	8.47021970413544	16.6607901281187	26.9739453899964	0	0	0	--	--	--	--	--	--	HMDB0243754	--	Organic compounds	Organic nitrogen compounds	Organonitrogen compounds	Hydrazines and derivatives	Animals
neg_2268	Sandosaponin A	42.4	33.3	5.38755093763834	C48H76O19	1001.50143626109	3.0756	155.416801353888	171.738587095404	133.670645146649	109.536156128234	132.659856393556	65.7642557226498	114.541823309784	107.72703608905	--	--	--	--	--	--	--	--	--	--	--	--	--
neg_2270	PS(16:1(9Z)/20:4(5Z,8Z,11Z,14Z)-OH(20))	41.5	24.3	-1.46637910981968	C42H72NO11P	818.457797164684	3.0756	140.539917053281	78.7037619858058	98.6222295059826	51.7560880266785	244.376012667179	153.963721528813	256.668098279684	168.060443948704	--	--	--	--	--	--	HMDB0281218	--	_	_	_	_	Animals
neg_2272	PE(18:4(6Z,9Z,12Z,15Z)/22:6(5Z,8E,10Z,13Z,15E,19Z)-2OH(7S, 17S))	45.8	48.8	-2.56922430473923	C45H70NO10P	836.446306760362	3.0756	25.6134391431015	5.26593109606585	10.5956378489088	4.99004856810171	54.9781565151998	19.7752278017034	65.5176228195515	52.5692178856419	--	--	--	--	--	--	HMDB0261782	--	_	_	_	_	Animals
neg_2305	KAPA	41.2	17.5	-5.2225024102755	C9H17NO3	186.112589737614	3.21123333333333	411.259320595061	723.422828034173	941.399004696157	528.666774783919	358.425986032929	368.216322692008	661.992704672831	500.994126646355	C01092	--	LMFA01100065	Fatty Acyls [FA]	Fatty Acids and Conjugates [FA01]	Amino fatty acids [FA0110]	HMDB0240687	682799-71-9	Organic compounds	Lipids and lipid-like molecules	Fatty Acyls	Fatty acids and conjugates	Animals
neg_2326	Etoposide glucuronide	45.1	45.3	0.512190573713751	C35H40O19	785.191438298865	3.30403333333333	2.95696255994769	0	0	0	30.6236640826558	0	0	0	--	--	--	--	--	--	HMDB0060635	--	Organic compounds	Organoheterocyclic compounds	Diazines	Pyrimidines and pyrimidine derivatives	Animals
neg_2340	Ethanethioic acid, S-(2-(((2R)-2-(acetylamino)-3-mercapto-1-oxopropyl)amino)ethyl)ester	48.4	57.3	-9.47762249582651	C9H16N2O3S2	573.113666306365	3.354	43.979460723255	18.3667652249914	411.328822593027	17.6097124787065	66.9699352927358	141.222224831691	73.0251011658008	7.09596096044548	--	--	--	--	--	--	HMDB0253314	--	Organic compounds	Organic acids and derivatives	Carboxylic acids and derivatives	Amino acids, peptides, and analogues	Animals
neg_2348	2-Feruloyl-1-sinapoylgentiobiose	51.1	84.5	-18.5990662596576	C33H40O18	759.177395891876	3.40326666666667	2270.14757007731	679.450123669939	280.324510692702	291.20397212622	65.6583776532355	206.008085997826	173.567114395391	4.48490002558168	--	--	--	--	--	--	HMDB0030334	--	Organic compounds	Phenylpropanoids and polyketides	Cinnamic acids and derivatives	Hydroxycinnamic acids and derivatives	Animals
neg_2352	4-hydroxy Nonenal Glutathione	40.5	19.4	-2.30439610598345	C19H33N3O8S	462.190492203596	3.41753333333333	108.540515149687	286.48901679768	29.123333578828	274.82222043126	5.83628678323378	13.3105199446499	31.4656834077771	27.1695884770769	--	--	--	--	--	--	--	--	--	--	--	--	--
neg_2369	N,N'-[Sulfanediylbis(Ethane-2,1-Diyl-1,3,4-Thiadiazole-5,2-Diyl)]bis(2-Phenylacetamide)	41.4	34.1	5.06766030565731	C24H24N6O2S3	545.089610880633	3.49606666666667	5437.02827503007	0	0	5.17360853831439	0	11.7673965724469	0	0	--	--	--	--	--	--	HMDB0249359	--	Organic compounds	Benzenoids	Benzene and substituted derivatives	Phenylacetamides	Animals
neg_2388	3,7,11,15,23-Pentaoxolanost-8-en-26-oic acid	41.3	42.8	-6.38267255019287	C30H40O7	1083.5621188416	3.56745	0	6.60122927753329	2.43800720542146	0	24.9396325490865	8.53745193112934	22.5305078617572	0	--	--	--	--	--	--	HMDB0035980	98665-14-6	Organic compounds	Lipids and lipid-like molecules	Prenol lipids	Triterpenoids	Animals
neg_2390	16b-Hydroxyestrone	53	71.3	3.48262284209315	C18H22O3	571.308505849515	3.57458333333333	532.086187924584	127.539863349811	60.728959690415	87.2975647793494	471.513252639803	405.128146067084	411.772758242465	229.006379823803	C05300	--	LMST02010046	Sterol Lipids [ST]	Steroids [ST02]	C18 steroids (estrogens) and derivatives [ST0201]	HMDB0000313	966-06-3	Organic compounds	Lipids and lipid-like molecules	Steroids and steroid derivatives	Estrane steroids	Animals
neg_2391	LysoPI(0:0/18:0)	50.9	72.7	2.6464383422179	C27H53O12P	645.327255364048	3.56745	0	0	3.07361669337738	0	3.58093444793524	12.5097425142383	0	0.772887922887925	--	--	--	--	--	--	HMDB0061704	1913287-87-2	Organic compounds	Lipids and lipid-like molecules	Glycerophospholipids	Glycerophosphoinositols	Animals
neg_2400	S-Hydroxymethylglutathione	40.6	18.1	-3.2541094499328	C11H19N3O7S	372.062675318672	3.63883333333333	2.62619307508286	0	0	0	11.5963306064781	8.43627008985282	16.864008402881	6.38865736495089	C14180	Methane metabolism(ko00680);;Metabolic pathways(ko01100);;Microbial metabolism in diverse environments(ko01120)	--	--	--	--	HMDB0004662	32260-87-0	Organic compounds	Organic acids and derivatives	Carboxylic acids and derivatives	Amino acids, peptides, and analogues	Microbe,Animals
neg_2401	N-Acetylphosphinothricin	40.1	11.2	-2.77966938199218	C7H14NO5P	491.118881161723	3.6531	0	0	0	107.876463987384	51.5448934139112	0	0	31.8410752918001	--	--	--	--	--	--	--	--	--	--	--	--	--
neg_2402	(6-Aminoquinolin-2-yl) N-(2,5-dihydroxypyrrol-1-yl)-N-hydroxycarbamate	40.3	27.2	18.2876740500212	C14H12N4O5	677.171302637852	3.6531	113.200872418257	0	0	0	0	0	459.72292053987	0	--	--	--	--	--	--	HMDB0260166	--	Organic compounds	Organoheterocyclic compounds	Quinolines and derivatives	Quinolones and derivatives	Animals
neg_2430	[(2S,3S,4S,5S,6R)-4,5-Dihydroxy-2,6-dimethyloxan-3-yl] hydrogen sulfate	49.1	67.9	-7.74306131115838	C7H14O7S	241.036873176698	3.76661666666667	17.172242724981	17.2343406511192	19.7771577533598	23.2507992440337	39.8114190170592	39.7510308395409	70.0917426505565	100.947133763827	--	--	--	--	--	--	HMDB0252508	--	Organic compounds	Organoheterocyclic compounds	Oxanes	_	Animals
neg_2439	Limocitrol 3-glucoside	50.3	67.8	-2.30721429722869	C24H26O14	559.105681741226	3.80945	329.712932261671	0	0	0	0	0	0	0	--	--	--	--	--	--	--	--	--	--	--	--	--
neg_2441	2'-Phosphophloretin	40.6	23.6	14.6544971833487	C15H15O8P	353.048366066912	3.82371666666667	11993.166245548	5077.38007199788	4190.26352623787	4346.185164706	20345.7757168863	19727.1595153822	22842.7690746288	14396.2480043822	--	--	--	--	--	--	HMDB0245540	--	Organic compounds	Phenylpropanoids and polyketides	Linear 1,3-diarylpropanoids	Chalcones and dihydrochalcones	Animals
neg_2443	Guavin B	53.5	81.2	-0.916548123484654	C33H26O17	729.085764474706	3.82371666666667	8.83919565447097	0	0	0	77.4810248720902	59.1976719955768	91.0002785086474	29.6569771691776	--	--	--	--	--	--	HMDB0033274	94530-90-2	Organic compounds	Organoheterocyclic compounds	Bi- and oligothiophenes	_	Animals
neg_2451	beta-Ionol	41.4	27.4	-12.4076257859169	C13H22O	229.134057472814	3.85228333333333	600.708679039847	132.51072325745	144.363113471664	88.8522054967698	244.381596431291	247.924206970842	224.772719861243	98.2331940641653	--	--	--	--	--	--	HMDB0036820	22029-76-1	Organic compounds	Lipids and lipid-like molecules	Prenol lipids	Sesquiterpenoids	Animals,Plants
neg_2452	Imazamethabenz	56.5	94.8	-2.02269041929236	C15H18N2O3	273.123911529891	3.85228333333333	296.007887523501	60.6968659535317	61.362895377722	36.9768673127289	111.616381810171	115.685642100302	94.9359283837155	42.274347609012	--	--	--	--	--	--	HMDB0034885	100728-84-5	Organic compounds	Organic acids and derivatives	Carboxylic acids and derivatives	Amino acids, peptides, and analogues	Animals
neg_2453	EPIISOPILOTURINE	50.7	76.7	17.6779319050952	C16H18N2O3	307.111468482999	3.85228333333333	13127.9241973484	4214.1762961021	4046.56249916008	2802.40264419418	7001.20537608749	7141.04709249262	6231.45563538008	3582.74540856557	--	--	--	--	--	--	HMDB0251850	--	Organic compounds	Organoheterocyclic compounds	Azoles	Imidazoles	Animals
neg_2454	Roxadustat	43.5	27.5	5.3377945847952	C19H16N2O5	703.210195820332	3.85228333333333	534.826668313102	53.028479174523	61.6037287884566	27.6012943921754	164.455212418294	148.806974635142	102.725817442502	35.4313314949456	--	--	--	--	--	--	HMDB0252245	--	Organic compounds	Organic acids and derivatives	Carboxylic acids and derivatives	Amino acids, peptides, and analogues	Animals
neg_2459	Fumonisin FP1	46.3	46.7	1.70011262327684	C39H62NO16+	835.377621987906	3.87368333333333	0	0	0	0	0	0	3394.05880950782	0	--	--	--	--	--	--	HMDB0031826	182063-58-7	Organic compounds	Organic acids and derivatives	Carboxylic acids and derivatives	Hexacarboxylic acids and derivatives	Microbe,Animals
neg_2464	Globulin G	41.8	44	-23.2362590597581	C36H61N7O19	940.379619833499	3.88083333333333	28.2599794927191	27.6491163835765	1360.45742064411	59.294981228775	1802.22281120583	680.874084004647	662.952953517284	508.783119724168	--	--	--	--	--	--	HMDB0242720	--	Organic compounds	Organic acids and derivatives	Carboxylic acids and derivatives	Amino acids, peptides, and analogues	Animals
neg_2474	Isorhamnetin 3-O-[b-D-glucopyranosyl-(1->2)-[a-L-rhamnopyranosyl-(1->6)]-b-D-glucopyranoside]	40.6	42.6	27.2092370009011	C34H42O21	821.212652154579	3.98076666666667	19.4076300633114	0	0	0	0	0	1636.9595654655	0	--	--	--	--	--	--	--	--	--	--	--	--	--
neg_2477	Melilotussaponin O1	40.7	29.7	-3.81654810990975	C53H86O22	1119.5551761443	3.99505	0	0	0	0	59.6739684098001	19.7682372161032	0	3.05609888182966	--	--	--	--	--	--	HMDB0031965	--	Organic compounds	Lipids and lipid-like molecules	Prenol lipids	Terpene glycosides	Animals
neg_2490	Toxin T2 tetrol	41.9	20.5	-1.94888071913603	C15H22O6	333.091720326085	4.01646666666667	588.228213723415	152.873831121017	218.25887878671	194.72161525083	273.661331403724	215.553733189145	174.653724866512	186.64778497404	--	--	--	--	--	--	HMDB0036159	34114-99-3	Organic compounds	Lipids and lipid-like molecules	Prenol lipids	Sesquiterpenoids	Animals
neg_2503	[(3S,3Ar,6R,6aS)-6-nitrooxy-2,3,3a,5,6,6a-hexahydrofuro[3,2-b]furan-3-yl] 2-ethylsulfanyl-1,2-dihydropyridine-3-carboxylate	43.4	38.8	8.57443284267106	C14H18N2O7S	379.061210106462	4.08713333333333	230.24212451775	332.48970775427	264.642585199095	428.520461992173	463.382198377727	388.582856693702	548.04230249917	532.666990059659	--	--	--	--	--	--	HMDB0253931	--	Organic compounds	Organoheterocyclic compounds	Furofurans	Isosorbides	Animals
neg_2504	Jaceidin	41.4	20.4	-0.0364032607584792	C18H16O8	381.059172181349	4.08713333333333	222.23799018454	271.508725251117	247.440053262846	289.727762795301	299.722560882026	257.795561091477	383.059471155505	315.862003414633	--	--	LMPK12112999	Polyketides [PK]	Flavonoids [PK12]	Flavones and Flavonols [PK1211]	HMDB0033819	10173-01-0	Organic compounds	Phenylpropanoids and polyketides	Flavonoids	O-methylated flavonoids	Animals,Plants
neg_2507	S-(Hydroxymethyl)glutathione	45.2	48.5	-7.63827885727382	C11H19N3O7S	719.181795149687	4.10141666666667	0	0	0	0	0	0	1227.06949025548	0	C14180	Methane metabolism(ko00680);;Metabolic pathways(ko01100);;Microbial metabolism in diverse environments(ko01120)	--	--	--	--	HMDB0004662	32260-87-0	Organic compounds	Organic acids and derivatives	Carboxylic acids and derivatives	Amino acids, peptides, and analogues	Microbe,Animals
neg_2514	Oxamyl	40	8.35	0.629681475688066	C7H13N3O3S	240.042568052902	4.16566666666667	1291.40963843674	1130.50815215961	1128.26961552681	1515.43389156477	1931.98977687221	1785.59734690774	2236.96532610991	2158.18095425688	--	--	--	--	--	--	HMDB0259885	--	Organic compounds	Organic acids and derivatives	Carboxylic acids and derivatives	Carboxylic acid derivatives	Animals
neg_2522	PIP(18:3(6Z,9Z,12Z)/22:6(5Z,8E,10Z,13Z,15E,19Z)-2OH(7S, 17S))	51.1	94.9	-21.7442916447478	C49H78O18P2	1061.44243944302	4.20135	59.6731423823378	74.3021143331545	63.9779593401749	48.3591427772381	121.295672803366	47.9176403878007	63.0877160703272	16.5038792886257	--	--	--	--	--	--	HMDB0279313	--	_	_	_	_	Animals
neg_2525	Torvoside F	57	97.4	-2.81973932312007	C45H74O18	947.484129909908	4.20135	0	7.51574913594502	66.4059530262025	0	78.9465207396385	2.59365227187837	19484.9456514808	0	--	--	--	--	--	--	HMDB0041531	--	Organic compounds	Lipids and lipid-like molecules	Steroids and steroid derivatives	Steroidal glycosides	Animals
neg_2535	2-Pyrone-4,6-dicarboxylate	43.2	52.3	-31.0171056431486	C7H4O6	182.987804241765	4.24418333333333	444.136462800427	431.645814135206	418.92503967378	368.815140891959	353.125583716331	410.758362111303	452.980361542157	445.974619230853	--	--	--	--	--	--	--	--	--	--	--	--	--
neg_2543	PIP(22:3(10Z,13Z,16Z)/20:3(6,8,11)-OH(5))	52.2	80.5	2.22635764917871	C52H90O17P2	1093.56586203025	4.28701666666667	0	32.1157321777835	2.5698961826838	98.9006971730738	131.218519982068	93.3315440419469	242.669610107964	258.142696469273	--	--	--	--	--	--	HMDB0280381	--	_	_	_	_	Animals
neg_2544	4-Nitrophenol	42.6	28	-7.61935682234756	C6H5NO3	138.018607295943	4.28701666666667	72.6274864986926	111.116441065648	103.790015528582	131.231418790722	98.2502704334984	92.5427662390205	126.126589280159	129.166018625785	--	--	--	--	--	--	--	--	--	--	--	--	--
neg_2546	AMPHOTERICIN B METHYL ESTER	43.8	51.1	7.63258226757814	C48H75NO17	972.480056815159	4.29415	0	0	0	0	66.5983199891041	3.78558039543895	10.2069980188928	0	--	--	--	--	--	--	HMDB0248359	--	Organic compounds	Organic oxygen compounds	Organooxygen compounds	Carbohydrates and carbohydrate conjugates	Animals
neg_2563	DG(2:0/TXB2/0:0)	47.6	53.1	-0.453644634329703	C25H42O9	1031.57917564672	4.42908333333333	11.2943777427004	32.9207090355353	86.1850341414046	21.2356057652309	0	0	2.62483758507014	0	--	--	--	--	--	--	HMDB0296931	--	_	_	_	_	Animals
neg_2564	PIP(22:2(13Z,16Z)/22:6(5Z,7Z,10Z,13Z,16Z,19Z)-OH(4))	43	51.5	-14.6249985242746	C53H88O17P2	1093.50359462725	4.42908333333333	0	0	0	0	52.8493839013078	0	0	0	--	--	--	--	--	--	HMDB0280255	--	_	_	_	_	Animals
neg_2567	PS(24:0/LTE4)	44.5	70.7	-18.3658452268119	C53H95N2O13PS	1075.60852323326	4.49331666666667	0	32.970189948169	93.2053923062485	31.5286115343523	0	0	0	0	--	--	--	--	--	--	HMDB0283638	--	_	_	_	_	Animals
neg_2573	Kukoamine A	48.8	52	0.408664922343065	C28H42N4O6	1119.63515460555	4.55043333333333	4.53289963194553	28.6909186184961	91.7190764996402	19.6538823151957	0	0	0	0	C17615	--	--	--	--	--	HMDB0030392	75288-96-9	Organic compounds	Benzenoids	Phenols	Benzenediols	Animals,Plants
neg_2574	Ampeloside Bf1	45.6	41.5	0.276894643046836	C51H86O26	1135.51570929694	4.57185	0	0	0	0	12.1188622131566	0	0	0	--	--	--	--	--	--	HMDB0031881	118524-13-3	Organic compounds	Lipids and lipid-like molecules	Steroids and steroid derivatives	Steroidal glycosides	Animals,Plants
neg_2576	Arbekacin	41.9	42.7	21.1665647763765	C22H44N6O10	1163.66101536182	4.6004	0	35.0420726348927	84.1672717608476	15.1187808834652	0	0	2.18226184327521	0	--	--	--	--	--	--	HMDB0015642	51025-85-5	Organic compounds	Organic oxygen compounds	Organooxygen compounds	Carbohydrates and carbohydrate conjugates	Animals
neg_2587	Gluconasturtiin	46.2	56.2	0.00377570707120454	C15H21NO9S2	444.040442671682	4.68606666666667	109.193426586245	95.1992101796053	88.2032886235609	62.3287336570861	61.2090876032789	76.7112734533946	77.1206609820773	76.7877759083829	C08417	--	--	--	--	--	HMDB0038423	499-30-9	Organic compounds	Organic oxygen compounds	Organooxygen compounds	Carbohydrates and carbohydrate conjugates	Animals
neg_2588	Sinalbin	40.1	59.8	42.9223426412886	C14H19NO10S2	446.037949558481	4.68606666666667	68.5207555739616	62.1636824189114	55.4802288360322	44.9375872215362	43.1773812117613	57.0667254815163	50.2566241133073	53.1755892899396	--	--	--	--	--	--	--	--	--	--	--	--	--
neg_2594	3-(Cyclohexylamino)-2-hydroxy-1-propanesulfonic acid	42.4	25.6	-3.27863366239845	C9H19NO4S	236.095425284922	4.72818333333333	795.297212060526	876.407145408955	690.877792837401	489.259921513457	643.119686633868	598.338660119321	525.5498447416	527.324401673507	--	--	--	--	--	--	HMDB0247339	--	Organic compounds	Organic nitrogen compounds	Organonitrogen compounds	Cyclohexylamines	Animals
neg_2600	Achyranthoside D	43.6	37.7	-2.39580364984305	C53H82O25	1163.51004124757	4.85668333333333	12.2505763755152	0	0	0	55.5350933654054	0	0	0	--	--	--	--	--	--	--	--	--	--	--	--	--
neg_2610	Methyl 1-(2-propenylsulfinyl)propyl disulfide	41.5	52.4	25.9001881065361	C7H14OS3	231.000785463608	4.98516666666667	157.735887573966	145.219414529811	137.0714783034	113.369485554396	110.536507128392	132.418530532906	134.504228737589	128.851180467339	--	--	--	--	--	--	HMDB0033076	--	Organic compounds	Organosulfur compounds	Sulfoxides	_	Animals
neg_2613	2(3H)-Benzothiazolethione	44.5	44.2	-5.76764196275984	C7H5NS2	165.978101615722	5.00658333333333	258.229157642563	272.111096442421	212.175644624356	173.962740739612	194.386764660082	247.322150607742	211.814215427228	196.32065288245	C14437	--	--	--	--	--	HMDB0030524	149-30-4	Organic compounds	Organoheterocyclic compounds	Benzothiazoles	_	Animals
neg_2615	5-(2'-Carboxyethyl)-4,6-dihydroxypicolinate	42.5	14.7	0.0887306064200124	C9H9NO6	453.078737880904	5.02086666666667	3.0092321855453	17.3116773184799	1.87499832553464	47.538193439429	3.68398637352178	4.47602063481156	10.8903857936602	9.4650353848036	--	--	--	--	--	--	--	--	--	--	--	--	--
neg_2619	2-Hydroxy-4-(3-azidomethylphenyl)-4-oxo-2-butenoic acid	42.5	31.9	14.2897650292483	C11H9N3O4	268.037504020698	5.03513333333333	200.293092308412	233.563867538688	279.76037294041	267.109136633252	700.493181306234	661.294047481443	655.841272191548	720.307013933887	--	--	--	--	--	--	HMDB0253188	--	Organic compounds	Benzenoids	Benzene and substituted derivatives	Styrenes	Animals
neg_2629	(2S,4S)-Pinnatanine	43	31	-12.4022791305207	C10H16N2O5	289.101097020743	5.07011666666667	1488.16653290752	287.629729595845	648.90505523768	167.402180701688	230.069492615661	331.356860148766	166.944429353468	44.0960238942599	--	--	LMFA01050445	Fatty Acyls [FA]	Fatty Acids and Conjugates [FA01]	Hydroxy fatty acids [FA0105]	HMDB0029439	35214-74-5	Organic compounds	Organic acids and derivatives	Carboxylic acids and derivatives	Amino acids, peptides, and analogues	Animals
neg_2631	Caffeoyl C1-glucuronide	40	23.4	11.0517418138948	C15H16O10	401.077693286348	5.07011666666667	272.82793943551	75.6741627378753	144.596633076258	50.3442688028211	64.6014335355317	81.4011862654415	51.1954717470248	22.0623445404811	--	--	--	--	--	--	HMDB0041709	--	Organic compounds	Phenylpropanoids and polyketides	Cinnamic acids and derivatives	Hydroxycinnamic acids and derivatives	Animals
neg_2641	Plantamajoside	45.3	34	1.26680901490876	C29H36O16	685.199348949036	5.1415	1226.91567589982	391.91818320682	398.721361854814	312.329355767221	598.506998848734	519.405460559966	521.82822209646	291.044795480999	--	--	--	--	--	--	--	--	--	--	--	--	--
neg_2644	D-Phe-Cys-Tyr-D-Trp-Lys-Val-Cys-Trp-NH2	45	70.4	23.830348828939	C57H72N12O9S2	1177.5251579487	5.19148333333333	64.5519999342183	0	0	0	582.252392174805	0	0	0	--	--	--	--	--	--	HMDB0250785	--	Organic compounds	Organic acids and derivatives	Carboxylic acids and derivatives	Amino acids, peptides, and analogues	Animals
neg_2647	PS(15:0/TXB2)	41.9	27.8	-7.18891401164913	C41H74NO14P	856.453354274206	5.2129	5.33488490308185	1.62590396383151	0	2.80331772867017	12.4282864269644	12.9145874023519	3.85840435618378	13.4344193653597	--	--	--	--	--	--	HMDB0281044	--	_	_	_	_	Animals
neg_2650	PG(18:1(11Z)/PGJ2)	42	39.3	-2.60588971169912	C44H75O12P	861.466862003127	5.22003333333333	1.953128004048	2.77907761827607	1.16152587333876	3.85426021954594	32.8345583129635	27.5151178591845	29.3325002691101	25.6358777408561	--	--	--	--	--	--	HMDB0268899	--	_	_	_	_	Animals
neg_2658	2-Phospho-D-glycerate	40.6	8.84	0.636257540862083	C3H7O7P	230.99126040082	5.27	65.4674652591864	68.2133269740218	58.7056722841781	48.2080257538352	52.1510218202518	59.694404654851	61.8859974271882	58.2837247739139	C00631	Glycolysis / Gluconeogenesis(ko00010);;Pentose phosphate pathway(ko00030);;Glycine, serine and threonine metabolism(ko00260);;Glycerolipid metabolism(ko00561);;Glyoxylate and dicarboxylate metabolism(ko00630);;Methane metabolism(ko00680);;Biosynthesis of plant secondary metabolites(ko01060);;Biosynthesis of phenylpropanoids(ko01061);;Biosynthesis of terpenoids and steroids(ko01062);;Biosynthesis …	--	--	--	--	HMDB0003391	3443-57-0	Organic compounds	Organic oxygen compounds	Organooxygen compounds	Carbohydrates and carbohydrate conjugates	Microbe,Animals
neg_2674	7-Oxociguatoxin	40.1	30.4	-10.8715879866802	C60H86O20	1161.5283988308	5.46916666666667	0	0	0	0	108.300877407396	0	0	0	--	--	--	--	--	--	HMDB0039389	263336-55-6	Organic compounds	Phenylpropanoids and polyketides	Ciguatera toxins	_	Animals
neg_2680	Glutathionylspermidine	40.2	33.8	-14.331048960745	C17H34N6O5S	867.442556026527	5.51913333333333	0	0	1.41452627333995	1.22067605045435	55.3020624604829	108.309224740544	2.04782882120375	16.4099090907572	--	--	--	--	--	--	--	--	--	--	--	--	--
neg_2685	Foetidin	42.1	29.5	-1.23069393892805	C24H30O4	403.188606871383	5.56196666666667	33.0339422863892	27.6117322461499	33.2758949536836	35.9337761254407	34.6420161268285	22.2502404505058	22.9973814951805	45.6694204375419	--	--	--	--	--	--	HMDB0033271	97165-40-7	Organic compounds	Phenylpropanoids and polyketides	Coumarins and derivatives	_	Animals
neg_2695	Velnacrine	42.6	19.6	3.93543806651539	C13H14N2O	487.236762394394	5.68331666666667	79.412710755365	42.3837480110173	17.7214586238981	0.904837607801563	6.35121575678535	12.7838570836618	0	0	--	--	--	--	--	--	HMDB0042058	124027-47-0	Organic compounds	Organoheterocyclic compounds	Quinolines and derivatives	Benzoquinolines	Animals
neg_2699	3,4-Dihydroxyphthalate	43.6	41.1	-12.748117666479	C8H6O6	218.98858139293	5.70473333333333	125.257194033461	118.903279002559	102.405425529495	89.8616130577683	94.0397260364937	109.107961134716	102.952960632343	97.9673577371912	--	--	--	--	--	--	--	--	--	--	--	--	--
neg_2704	10,11-dihydro-20-trihydroxy-leukotriene B4	41.1	21.2	-0.181304782288815	C20H34O7	431.228586271872	5.73973333333333	23.2463136374189	24.6003380658506	22.6341605303138	27.3547228677027	24.2888357168742	21.8919605941715	20.878820536867	19.753980346533	--	--	LMFA03020044	Fatty Acyls [FA]	Eicosanoids [FA03]	Leukotrienes [FA0302]	HMDB0012503	--	Organic compounds	Lipids and lipid-like molecules	Fatty Acyls	Eicosanoids	Animals
neg_2708	8-iso-PGE2	41.2	18.8	-1.43796916222485	C20H32O5	351.217191203389	5.76828333333333	79.0298224229282	67.6935781131386	270.89345608311	111.610388421208	28.863445701497	26.2644939625751	23.4497983240171	51.5483596421261	--	--	LMFA03110003	Fatty Acyls [FA]	Eicosanoids [FA03]	Isoprostanes [FA0311]	HMDB0005844	27415-25-4	Organic compounds	Lipids and lipid-like molecules	Fatty Acyls	Eicosanoids	Animals
neg_2712	L-Ascorbate 6-phosphate	42.4	23	2.16021668016758	C6H9O9P	254.991695074724	5.77541666666667	126.452134912749	119.659925131796	110.100484058506	98.1634227230784	97.6881976815475	110.563644328221	113.54456445409	106.872547529348	--	--	--	--	--	--	--	--	--	--	--	--	--
neg_2715	Brucein E	40.2	9.63	-1.8472415268052	C20H28O9	823.337865748608	5.78255	1.65189875163864	39.7421442636277	52.2230869171173	0	1552.39581398305	5.16471109540025	84.464057398417	44.0558679108329	--	--	--	--	--	--	--	--	--	--	--	--	--
neg_2726	Ramiprilat	41.5	21.3	-4.08538928399264	C21H28N2O5	821.394674985934	5.88251666666667	206.692477378375	159.671864202503	156.03216515709	120.19711858203	158.180763075722	117.432721275458	172.129503587654	172.217502005559	--	--	--	--	--	--	HMDB0060579	--	Organic compounds	Organic acids and derivatives	Carboxylic acids and derivatives	Amino acids, peptides, and analogues	Animals
neg_2747	1-tetradecanoyl-sn-glycero-3-phosphate	40.3	11.3	-0.649360512573936	C17H35O7P	417.181193195964	6.08883333333333	125.759802974116	113.605258880393	75.9056604182485	96.4939377573735	78.3707856857266	96.7822442303897	64.3711776319091	97.7031822465867	--	--	LMGP10050007	Glycerophospholipids [GP]	Glycerophosphates [GP10]	Monoacylglycerophosphates [GP1005]	HMDB0062321	--	Organic compounds	Lipids and lipid-like molecules	Glycerophospholipids	Glycerophosphates	Microbe,Animals
neg_2757	Butylparaben	44.4	35	-4.81879086768971	C11H14O3	193.086082575847	6.1388	1217.12696749084	1201.87152182494	983.439513023893	873.251429727699	892.199943963143	1051.85921498054	999.791970775246	974.657574686716	--	--	--	--	--	--	HMDB0032575	94-26-8	Organic compounds	Benzenoids	Benzene and substituted derivatives	Benzoic acids and derivatives	Animals
neg_2758	3,4-Methyleneazelaic acid	42.9	45.2	-22.1652884212781	C11H16O4	233.074825445985	6.15306666666667	143.319371575115	95.591066311969	136.571593096721	209.796554151813	337.418895484558	191.391684636075	230.649131012671	326.671117851053	--	--	--	--	--	--	HMDB0059744	--	Organic compounds	Lipids and lipid-like molecules	Fatty Acyls	Fatty acids and conjugates	Animals
neg_2766	(1E)-4-Oxobut-1-ene-1,2,4-tricarboxylate	40.9	13.4	0.0675823758267187	C7H6O7	236.980767481747	6.23873333333333	117.457520170867	122.81742641486	100.568518014478	90.207507311196	93.1486537891874	102.462367381046	98.2385314993942	94.5169489245121	--	--	--	--	--	--	--	--	--	--	--	--	--
neg_2767	2-Hydroxy-5-(trifluoromethoxy)benzoic Acid	42.9	34.1	10.7876677187506	C8H5F3O4	256.985789611779	6.23873333333333	394.364866866616	390.759418344027	329.511457793638	292.375693878973	304.018105526863	348.622839533574	335.315561619666	318.469438301934	--	--	--	--	--	--	HMDB0245146	--	Organic compounds	Benzenoids	Benzene and substituted derivatives	Benzoic acids and derivatives	Animals
neg_2774	DHAP(O-18:0)	48.4	52.9	1.92205688212933	C21H43O6P	467.278926924885	6.31011666666667	3160.01633910398	2681.37085012768	2094.9161277669	1667.46905183061	1641.87304104519	1999.21777261505	2370.67328675696	2050.88698159227	--	--	--	--	--	--	HMDB0011142	--	Organic compounds	Organic oxygen compounds	Organooxygen compounds	Carbonyl compounds	Animals
neg_2775	LysoPA(0:0/18:0)	41.1	26.8	-3.97596854744356	C21H43O7P	459.247565599745	6.31011666666667	92.1503987371091	75.6859125552066	51.1096578062477	46.6171840958184	48.5827796034786	53.0423119379237	68.4373910030582	47.5813561156008	--	--	--	--	--	--	HMDB0007850	--	Organic compounds	Lipids and lipid-like molecules	Glycerophospholipids	Glycerophosphates	Animals
neg_2779	4-Hydroxyantipyrine	40.3	5.42	-1.80205912593796	C11H12N2O2	239.058911151534	6.33866666666667	341.610023507242	93.6782308409015	737.307967830265	307.154148103549	363.491435624364	242.119132968673	222.022405989047	653.929280729668	--	--	--	--	--	--	HMDB0060878	--	Organic compounds	Organoheterocyclic compounds	Azoles	Pyrazoles	Animals
neg_2784	(3x,5x,10x)-9,10-Didehydroisohumbertiol O-[rhamnosyl-(1->4)-rhamnosyl-(1->2)-[rhamnosyl-(1->6)]-glucoside]	40.7	23.1	-1.02814365510213	C39H62O18	839.367441534217	6.33866666666667	0	0	0	0	278.931985128793	0	0	7.35229453634927	--	--	--	--	--	--	--	--	--	--	--	--	--
neg_2786	4-Carboxy-4-hydroxy-2-oxoadipate	42.8	20.9	2.35082732510427	C7H8O8	240.997102266575	6.37436666666667	54.3888141322653	51.9899210020239	54.3382656329289	45.2828088112274	44.0296744630743	50.4846549462403	55.4110562475229	54.7540098190685	--	--	--	--	--	--	--	--	--	--	--	--	--
neg_2789	PG(16:0/0:0)[U]	50.6	65.6	-1.58035520933791	C22H45O9P	483.27207788258	6.37436666666667	929.192285214139	306.282591692381	712.569024822193	151.679326016551	337.739538678885	806.165922270666	394.8662776123	542.237623726861	--	--	--	--	--	--	--	--	--	--	--	--	--
neg_2800	Cyclosquamosin F	43.8	36	-3.9128252361737	C36H54N8O11	809.357575827892	6.48073333333333	0	0	0	0	5209.30790140412	0	0	0	--	--	--	--	--	--	HMDB0303371	--	Organic compounds	Organic acids and derivatives	Carboxylic acids and derivatives	Amino acids, peptides, and analogues	Animals
neg_2803	L-Cystine	44.3	39.5	0.754227044120081	C6H12N2O4S2	260.998697725158	6.50928333333333	96.6828340033507	102.392890974781	88.1981910877381	75.4992610032053	70.5625125548786	84.0445646785021	85.2610654655149	78.8781323139478	--	--	--	--	--	--	--	--	--	--	--	--	--
neg_2815	DG(15:0/20:4(6Z,8E,10E,14Z)-2OH(5S,12R)/0:0)	42.8	37.7	6.20255098657188	C38H66O7	669.45419115339	6.58066666666667	5.04252362883698	4.458072823532	77.3437761232794	27.6009699949546	8.66628919285401	13.3270942354798	6.33878839521175	1.36800721509955	--	--	--	--	--	--	HMDB0295263	--	_	_	_	_	Animals
neg_2819	Psychosine sulfate	41.3	42.9	-23.1095498931219	C24H47NO10S	540.272282259645	6.60921666666667	15.0191454752696	17.8674256240196	19.8914673854974	48.3528399477866	67.4052457612308	4.71939215342935	31.1961279979864	5.20085288910328	--	--	--	--	--	--	HMDB0013046	--	Organic compounds	Lipids and lipid-like molecules	Sphingolipids	Glycosphingolipids	Animals
neg_2820	PA(22:1(13Z)/20:4(6Z,8E,10E,14Z)-2OH(5S,12R))	42.4	55.5	2.72398852673613	C45H79O10P	845.512694563746	6.60921666666667	6.71811067117438	4.88928379450846	40.2905079440357	9.58268174313593	68.5838086398821	43.0813715579691	21.2325145097608	31.6269460544903	--	--	--	--	--	--	HMDB0265690	--	_	_	_	_	Animals
neg_2822	(8S,9S,10R,11S,13S,14S,17S)-11,17-Dihydroxy-10,13-dimethyl-17-prop-1-ynyl-9,11,12,14,15,16-hexahydro-8H-cyclopenta[a]phenanthren-3-one	48.5	68.3	11.0953583834874	C22H26O3	337.184670579721	6.6235	988.187506640417	662.659606113605	1005.28288526402	666.223345007998	541.362143810504	1056.57052079599	1974.24528557433	672.04342644543	--	--	--	--	--	--	HMDB0257347	--	Organic compounds	Lipids and lipid-like molecules	Steroids and steroid derivatives	Androstane steroids	Animals
neg_2823	Cholic acid	43.7	45.5	-2.58936885519765	C24H40O5	453.284720043471	6.61635	10.1025616741784	12.5479474511048	1.01771612478235	0	0	1.24029841191991	0	3.52012793066347	--	--	--	--	--	--	HMDB0249206	81-25-4	Organic compounds	Lipids and lipid-like molecules	Steroids and steroid derivatives	Bile acids, alcohols and derivatives	Animals
neg_2824	[(2R)-2-[(1S)-1,2-Dihydroxyethyl]-4,5-dioxooxolan-3-yl] dihydrogen phosphate	40.2	18.5	8.35315487659715	C6H9O9P	254.993280457108	6.63063333333333	66.1940806787678	61.5762241126508	57.6489384348799	50.3547686845367	50.4749129879255	57.9188198362326	55.9861757248195	52.3812370633783	--	--	--	--	--	--	HMDB0260226	--	Organic compounds	Organic acids and derivatives	Organic phosphoric acids and derivatives	Phosphate esters	Animals
neg_2825	Dodecyl benzenesulfonate	52.2	70.1	-1.26076522522857	C18H30O3S	325.183878137797	6.63063333333333	71469.6773222968	78064.0406923178	64591.4265847494	72155.1691280825	56028.4812295799	76496.7957819278	176316.458119756	59198.4810916871	--	--	--	--	--	--	HMDB0251568	--	Organic compounds	Benzenoids	Benzene and substituted derivatives	Benzenesulfonic acids and derivatives	Animals
neg_2831	2-Hexylbenzothiazole	42.7	28.1	-0.265088495742809	C13H17NS	240.082780286935	6.67346666666667	277.056301911037	209.428361148623	268.170433735818	409.738283023046	566.131076088615	366.562067449347	436.431641735876	577.970251987438	--	--	--	--	--	--	HMDB0040032	65718-88-9	Organic compounds	Organoheterocyclic compounds	Benzothiazoles	_	Animals
neg_2832	Pindolol	42.5	35.8	13.56452370374	C14H20N2O2	283.109797068726	6.67346666666667	1167.46897300671	1639.08683722997	1348.65605845198	949.199027984766	941.643102661252	1064.28961750372	1155.56126251178	1327.7911041406	C07445	--	--	--	--	--	HMDB0015095	13523-86-9	Organic compounds	Organoheterocyclic compounds	Indoles and derivatives	Indoles	Animals
neg_2837	(6S,7R)-2,6,7,8-Tetrahydroxy-2-oxo-1,3,2lambda5-dioxaphosphonan-5-one	40.3	21.7	13.2180033631226	C6H11O8P	262.997020769241	6.69488333333333	65.7385716964879	63.4337165621554	61.7495661989207	58.1117403995842	49.218470396604	56.8676654432894	64.4594330783508	57.1536859345559	--	--	--	--	--	--	HMDB0260167	--	Organic compounds	Organic acids and derivatives	Organic phosphoric acids and derivatives	_	Animals
neg_2838	N-Arachidonoyl Valine	43.8	32.4	-2.82501496046106	C25H41NO3	448.305707695397	6.68773333333333	257.439335057114	119.38675815622	90.5131306758016	101.387464100958	322.52951660157	346.030563999377	245.206440261114	190.801603803925	--	--	--	--	--	--	HMDB0242006	--	_	_	_	_	Animals
neg_2843	Fluocinolone	46.7	54.8	-13.5755252515403	C21H26F2O6	447.133550870399	6.72273333333333	9401.27555990716	9360.02330979843	12145.8185415212	7523.29547354523	10549.4252307474	7367.84364342099	5718.66671721244	8382.08362341843	--	--	--	--	--	--	HMDB0252347	--	Organic compounds	Lipids and lipid-like molecules	Steroids and steroid derivatives	Hydroxysteroids	Animals
neg_2846	Eremopetasidione	40	16.3	-1.25088562621998	C14H20O3	235.133672682392	6.75841666666667	11.0998110295715	25.2503561248261	27.0801653503276	29.6575366066937	27.6396942611246	18.1882013491064	42.6772801562847	30.0071740202199	--	--	--	--	--	--	HMDB0040778	163135-94-2	Organic compounds	Lipids and lipid-like molecules	Prenol lipids	Sesquiterpenoids	Animals
neg_2849	L-Norvaline	52	72.8	19.3278552203682	C5H11NO2	293.176333964475	6.75841666666667	4310.37413423906	5071.89455719538	4669.24800376163	5073.6363450669	4919.78438887326	4611.39740054813	6007.42842151796	4470.72424180315	--	--	--	--	--	--	--	--	--	--	--	--	--
neg_2851	9,10-Epoxyoctadecanoic acid	41.4	28.4	-2.11130612886845	C18H34O4	313.237769667727	6.76556666666667	10.9607071797356	22.0611538916638	35.8742870277355	29.002247865498	17.9766247033933	8.29142377913477	9.32856327217036	22.5398583406801	--	--	--	--	--	--	--	--	--	--	--	--	--
neg_2852	[6]-Gingerdiol acetate methyl ether	43.4	34.2	7.33684658732903	C20H32O5	397.225761214639	6.7727	5352.7097371677	7101.21498554898	5011.68668188122	5701.96231176447	5588.24937714989	11429.9723029809	14729.1337657102	5981.06175417712	--	--	--	--	--	--	HMDB0303098	--	Organic compounds	Benzenoids	Benzene and substituted derivatives	Methoxybenzenes	Animals
neg_2856	7-Hydroxy-4-(trifluoromethyl)coumarin	42.9	37.3	11.7857409529109	C10H5F3O3	264.991190924306	6.80838333333333	613.565891307019	596.968315975895	543.906926174962	465.029922871549	489.609221612245	536.033796268242	529.845166944407	503.182282694153	--	--	--	--	--	--	HMDB0247257	--	Organic compounds	Phenylpropanoids and polyketides	Coumarins and derivatives	Hydroxycoumarins	Animals
neg_2857	Chrycolide	42.8	31.4	0.0860816122024447	C12H8O3S	252.994102907845	6.82266666666667	61.879851186847	54.6254948944518	54.9034379941095	48.0406043946547	44.9127304958003	55.0626395205824	53.7362337795808	49.5645373422814	--	--	--	--	--	--	HMDB0035145	91362-91-3	Organic compounds	Organoheterocyclic compounds	Benzofurans	Benzofuranones	Animals,Plants
neg_2858	3-(Imidazol-4-yl)-2-oxopropyl phosphate	42.6	22.9	-1.66003722480826	C6H9N2O5P	254.993944076492	6.81553333333333	81.4807608944559	83.2825916952485	76.5571356328204	66.6783520311757	68.8472443289298	81.9904224726144	80.826513383537	67.9999701413567	C01267	Histidine metabolism(ko00340);;Metabolic pathways(ko01100);;Biosynthesis of secondary metabolites(ko01110);;Biosynthesis of amino acids(ko01230)	--	--	--	--	HMDB0012236	99979-59-6	Organic compounds	Organic acids and derivatives	Organic phosphoric acids and derivatives	Phosphate esters	Microbe,Animals,Plants
neg_2859	Prednisolone hemisuccinate	41.2	22.6	-1.50585167081503	C25H32O8	459.201748543147	6.81553333333333	44.431916795753	51.8278456964956	67.4539929191531	91.6585239909617	67.2285401889602	47.6256154284193	65.2446200547423	91.2683291839738	--	--	--	--	--	--	HMDB0245744	2920-86-7	Organic compounds	Lipids and lipid-like molecules	Steroids and steroid derivatives	Pregnane steroids	Animals
neg_2863	SQ 26180	44.1	39	-4.92375148367124	C6H10N2O6S	258.999452887001	6.8298	102.165461705754	100.164309056402	91.298661021334	78.4902575889516	74.4020543883582	92.6505095929266	87.6054655429652	87.0779057421848	--	--	--	--	--	--	--	--	--	--	--	--	--
neg_2864	N-Eicosapentaenoyl Tyrosine	48.7	72.9	3.63317370033844	C29H39NO4	510.287802075563	6.8298	17.2245581160058	1.01281759319402	7.04336065247387	0	28.0982633582595	26.166327248041	15.6550945431211	17.3527522872475	--	--	--	--	--	--	HMDB0242082	--	_	_	_	_	Animals
neg_2868	6-Deoxy-5-ketofructose 1-phosphate	42.6	39.1	19.4602050836958	C6H11O8P	262.99853150162	6.83693333333333	91.725632188145	82.0364175304026	83.2470389877449	74.6462884757481	73.5048574693252	82.115694189588	82.4358928886984	82.9475433082602	--	--	--	--	--	--	--	--	--	--	--	--	--
neg_2869	Hydralazine acetone hydrazone	42.6	22.3	5.02020657011048	C11H12N4	445.212604826964	6.84408333333333	18.8212905107814	25.3520833421817	24.9181927525002	35.6988798549109	26.0894195839151	30.6551288646345	20.9329986182759	35.0449050639572	--	--	--	--	--	--	HMDB0060606	56173-18-3	Organic compounds	Organoheterocyclic compounds	Diazanaphthalenes	Benzodiazines	Animals
neg_2879	12-Oxo-2,3-dinor-10,15-phytodienoic acid	40.5	12.6	-1.51144604655659	C16H24O3	309.170348215812	6.91546666666667	1003.75096955671	977.628808902375	889.095320591267	774.474612292051	783.387489418725	877.631726890429	888.07536705914	840.780198207271	--	--	--	--	--	--	HMDB0032090	197247-23-7	Organic compounds	Lipids and lipid-like molecules	Fatty Acyls	Eicosanoids	Animals
neg_2883	Deoxycytidine	41.6	27.8	14.4459996478636	C9H13N3O4	262.063287760363	6.94401666666667	678.718892219422	651.98491423858	513.949236812081	1216.00090481559	99.5790222595236	598.99865968601	1417.61565995305	2254.91240190555	--	--	--	--	--	--	HMDB0250725	--	Organic compounds	Nucleosides, nucleotides, and analogues	Pyrimidine nucleosides	Pyrimidine 2'-deoxyribonucleosides	Animals
neg_2884	Cytidine	43.5	27.9	1.50521912799635	C9H13N3O5	264.060554246085	6.94401666666667	133.953847917301	126.916988647848	116.724466673927	283.021426327557	30.2134675511478	138.623700739302	338.10130005713	598.688755621817	--	--	--	--	--	--	--	--	--	--	--	--	--
neg_2892	1,2-Difluoro-3,4-dinitrobenzene	40.1	8.6	0.308288363755289	C6H2F2N2O4	248.996528752271	6.98685	54.6042408130324	48.4804118926575	49.3797089389376	44.2327697817738	41.78289975128	48.1113048349878	53.5913008540571	44.7829519720465	--	--	--	--	--	--	HMDB0246222	--	Organic compounds	Benzenoids	Benzene and substituted derivatives	Nitrobenzenes	Animals
neg_2898	(Z)-7-[(1R,4S,5R,6R)-5-[(E,3S)-3-Hydroxyoct-1-enyl]-2,3-diazabicyclo[2.2.1]hept-2-en-6-yl]hept-5-enoic acid	47.7	60	-0.528471984439932	C20H32N2O3	393.239311728753	7.04395	29.7628724698319	31.4787204629565	46.442641961624	43.0238445377659	14.2454811721287	9.35304704676445	14.6552994648559	63.3192554391994	--	--	--	--	--	--	HMDB0248811	--	Organic compounds	Lipids and lipid-like molecules	Fatty Acyls	Fatty acids and conjugates	Animals
neg_2921	4'-Hydroxy-5,5'-diisopropyl-2,2'-dimethyl-3,4-biphenylquinone	40.2	32.2	-28.4148417619774	C20H24O3	623.320072157804	7.14318333333333	164.358047915443	0	157.067060262288	0	26.7105581465356	339.168790470674	18.7585646420984	303.332308917117	--	--	--	--	--	--	HMDB0040761	120866-13-9	Organic compounds	Lipids and lipid-like molecules	Prenol lipids	Monoterpenoids	Animals,Plants
neg_2928	1-Heptadecanoylglycerophosphoethanolamine	40.6	14.6	1.48528036903874	C22H46NO7P	512.298696316253	7.17888333333333	119.476005130371	134.446912845522	95.5567218950741	162.776407437713	226.506691035782	337.367219879672	176.81715783718	270.92683277074	--	--	LMGP02050030	Glycerophospholipids [GP]	Glycerophosphoethanolamines [GP02]	Monoacylglycerophosphoethanolamines [GP0205]	HMDB0061691	--	Organic compounds	Lipids and lipid-like molecules	Glycerophospholipids	Glycerophosphoethanolamines	Animals
neg_2931	Nebramycin factor 4	40.2	42.4	20.1891710008029	C19H38N6O11	571.268683682845	7.18601666666667	19.8816520228666	62.3390399653088	14.7058121818802	58.1598164180831	12.4850143534183	5.06389469890283	7.75699950857508	5.47996078181406	--	--	--	--	--	--	--	--	--	--	--	--	--
neg_2936	Prostaglandin E2	40.1	16.3	0.581298875390449	C20H32O5	351.217902440021	7.22171666666667	19.0571767905047	22.7186602292027	24.149372771326	16.3492473517552	10.9185339411363	12.8658186821303	16.9995783103653	9.75170983815563	C00584	Arachidonic acid metabolism(ko00590);;Metabolic pathways(ko01100);;cAMP signaling pathway(ko04024);;Neuroactive ligand-receptor interaction(ko04080);;C-type lectin receptor signaling pathway(ko04625);;Serotonergic synapse(ko04726);;Inflammatory mediator regulation of TRP channels(ko04750);;Oxytocin signaling pathway(ko04921);;Regulation of lipolysis in adipocytes(ko04923);;Renin secretion(ko04924…	LMFA03010003	Fatty Acyls [FA]	Eicosanoids [FA03]	Prostaglandins [FA0301]	HMDB0001220	363-24-6	Organic compounds	Lipids and lipid-like molecules	Fatty Acyls	Eicosanoids	Animals
neg_294	Pentosan Polysulfate	40.4	43.4	-14.4525972135103	C10H18O21S4	622.888310066863	0.568533333333333	267.795559351477	257.721856540365	230.364847889665	175.791398085482	227.130624257791	289.001829447138	248.495614198549	232.291687502807	--	--	--	--	--	--	HMDB0014824	37300-21-3	Organic compounds	Organic oxygen compounds	Organooxygen compounds	Carbohydrates and carbohydrate conjugates	Animals
neg_2948	2-C-Methyl-D-erythritol 2,4-cyclodiphosphate	41.9	36.3	22.019174450781	C5H12O9P2	276.994500023709	7.25026666666667	128.740312796261	113.28142366412	103.166337596213	89.6447859564402	95.9307474557427	112.129730235105	101.321939940777	97.4861891538719	--	--	--	--	--	--	--	--	--	--	--	--	--
neg_2949	dTDP-L-megosamine	42.9	35.9	-13.8864053742726	C18H31N3O13P2	558.118170540419	7.25026666666667	2588.61084121952	696.838659711705	728.334625107075	879.747276379001	938.198604649374	2308.88770076635	998.439397962667	951.24400117823	--	--	--	--	--	--	--	--	--	--	--	--	--
neg_2953	p-Hydroxyphenylethylbiguanide	40.4	14.2	8.89238999034675	C10H15N5O	441.251976524003	7.2574	3066.17540435593	4220.47562516643	2914.05574721323	3491.36732399432	3225.98979445064	7170.58232760063	9661.16649884195	3632.21127486704	--	--	--	--	--	--	HMDB0259540	--	Organic compounds	Organic nitrogen compounds	Organonitrogen compounds	Guanidines	Animals
neg_2958	Dimethyltriazenoimidazole	47.1	40.1	1.10262238094296	C5H9N5	337.185748343482	7.2931	632.106602875097	394.956028859191	630.15854565853	434.458921098284	342.876577139517	637.564617506874	1139.09669181099	420.219279745761	--	--	--	--	--	--	HMDB0251408	--	Organic compounds	Organoheterocyclic compounds	Azoles	Imidazoles	Animals
neg_2969	LysoPE(0:0/16:0)	41.3	15.1	-1.48585542832384	C21H44NO7P	498.262002733663	7.32878333333333	937.849991529124	1578.07475611313	1053.8221784307	1958.7558808543	2718.79966769025	2455.18827079568	1905.46293417768	2809.10886177865	--	--	LMGP02050036	Glycerophospholipids [GP]	Glycerophosphoethanolamines [GP02]	Monoacylglycerophosphoethanolamines [GP0205]	HMDB0011473	--	Organic compounds	Lipids and lipid-like molecules	Glycerophospholipids	Glycerophosphoethanolamines	Animals
neg_2970	PC(14:0/0:0)	50.8	61.8	-1.14961537939959	C22H46NO7P	512.298799220031	7.32878333333333	1662.82522439908	2260.68729268146	1809.04871616877	2624.17918945155	3683.08027226628	4636.40384146334	3237.94884334367	4552.108068173	--	--	LMGP01050012	Glycerophospholipids [GP]	Glycerophosphocholines [GP01]	Monoacylglycerophosphocholines [GP0105]	HMDB0010379	20559-16-4	Organic compounds	Lipids and lipid-like molecules	Glycerophospholipids	Glycerophosphocholines	Microbe,Animals
neg_2971	Gallopamil	41	33.3	0.476432066304082	C28H40N2O5	529.292155993259	7.32878333333333	0	6.20493331637986	6.04412490288583	7.041418456292	11.7180035441032	12.4045412280823	5.60037242309901	11.578658621872	C13764	--	--	--	--	--	HMDB0252599	16662-47-8	Organic compounds	Benzenoids	Benzene and substituted derivatives	Phenylbutylamines	Animals
neg_2974	N(6)-(Octanoyl)lysine	48.7	72.5	-23.1690191316813	C14H28N2O3	293.17835374771	7.33593333333333	4658.45991909776	1851.08636396348	5560.38815643582	8189.30297255438	5105.30550757472	1547.34795863691	2283.37853896241	3498.25351762615	--	--	--	--	--	--	HMDB0011684	--	Organic compounds	Organic acids and derivatives	Carboxylic acids and derivatives	Amino acids, peptides, and analogues	Animals
neg_2984	Cytochalasin Opho	41.8	32	-6.88989130878155	C28H37NO4	450.261873020817	7.39946666666667	21.5096215698536	35.6533089457878	29.4962451711189	60.4983938079915	236.651674275865	199.809561087272	165.023089581408	255.247750736628	--	--	--	--	--	--	--	--	--	--	--	--	--
neg_2985	1-(11Z-eicosenoyl)-glycero-3-phosphate	47.3	48.9	-1.65374316422848	C23H45O7P	509.287725463176	7.4066	8982.42407201446	2058.49194124479	8012.34079296962	1588.35706322406	3588.89453926652	8492.59643643639	5481.58542657811	6590.19693629417	--	--	LMGP10050026	Glycerophospholipids [GP]	Glycerophosphates [GP10]	Monoacylglycerophosphates [GP1005]	HMDB0062305	--	Organic compounds	Lipids and lipid-like molecules	Glycerophospholipids	Glycerophosphates	Animals
neg_2991	L-Xylulose 1-phosphate	46.6	54.8	14.0992797957103	C5H11O8P	250.99706486366	7.43515	55.0521638307112	43.4986871754849	43.6674690059298	41.193466034415	42.0921146437177	44.7953831637842	42.6136753078011	49.1358042558516	--	--	--	--	--	--	--	--	--	--	--	--	--
neg_2992	CDDO-Im	41.2	35.4	15.8842374847184	C34H43N3O3	562.313708693393	7.4423	90.8873082432513	12.9531807938905	5.53326612102755	14.1018133459193	4.04055607108167	6.51581784558097	0	4.2020433875209	--	--	--	--	--	--	HMDB0249740	--	Organic compounds	Benzenoids	Naphthalenes	Naphthalenecarboxylic acids and derivatives	Animals
neg_2994	Feruloylagmatine	44.8	45.5	-18.2720992028568	C15H22N4O3	611.319916027194	7.4423	154.334839729025	0	157.997481810036	10.686159641086	40.7663448770156	295.589012858327	77.1964300441044	227.67365607151	--	--	--	--	--	--	--	--	--	--	--	--	--
neg_2996	Cephaeline	48.4	53.8	-2.60360745177133	C28H38N2O4	991.577738376392	7.4423	0	1.51051941860863	0	0	2.87281857991451	0	0	0	--	--	--	--	--	--	--	--	--	--	--	--	--
neg_2999	5,6-dehydro Arachidonic Acid	43	27.3	1.76157108260339	C20H30O2	301.217836159301	7.44943333333333	1.27185988514757	1.91188749673524	0	7.18915614109402	15.7515924808711	3.20699880503342	8.81168618235647	3.2684830238776	--	--	--	--	--	--	--	--	--	--	--	--	--
neg_3001	LysoPE(20:5(5Z,8Z,11Z,14Z,17Z)/0:0)	54.6	81.2	-0.92934147798094	C25H42NO7P	498.262148894443	7.44943333333333	4741.04879068899	3452.53807580152	2668.92302815969	4904.17953764954	10633.6128133277	4796.88501440507	6798.4639683756	4585.4716065993	--	--	LMGP02050027	Glycerophospholipids [GP]	Glycerophosphoethanolamines [GP02]	Monoacylglycerophosphoethanolamines [GP0205]	HMDB0011519	--	Organic compounds	Lipids and lipid-like molecules	Glycerophospholipids	Glycerophosphoethanolamines	Animals
neg_3004	PI(22:5(4Z,7Z,10Z,13Z,16Z)/6 keto-PGF1alpha)	46.7	50.1	0.383076941954156	C51H83O17P	997.529893908748	7.44943333333333	0	0	0	9.50357488173528	121.741604595767	0	17.5511330949793	10.016117421882	--	--	--	--	--	--	HMDB0278133	--	_	_	_	_	Animals
neg_3005	Methyleugenol	40.6	14.9	6.9402280641024	C11H14O2	355.193955044826	7.46371666666667	190.484073269836	137.977930867593	249.123297722613	485.34277757911	183.512790023183	136.515206975147	155.823967824405	324.132431310674	C10454	Phenylpropanoid biosynthesis(ko00940)	--	--	--	--	HMDB0031864	93-15-2	Organic compounds	Benzenoids	Benzene and substituted derivatives	Methoxybenzenes	Animals,Plants
neg_3006	trapidil	40.1	22.7	9.11909733488575	C10H15N5	469.283083261046	7.46371666666667	3.32896363166625	6.48704728279748	4.00002429240369	8.26329631103216	11.548729635959	12.3087747660902	6.29602537387433	11.9743476575714	--	--	--	--	--	--	HMDB0259112	--	Organic compounds	Organoheterocyclic compounds	Triazolopyrimidines	_	Animals
neg_3008	Peramine	42.7	25.8	7.34919325593062	C12H17N5O	493.282976553397	7.47085	0	0	10.0929892696742	15.1616134822962	158.18627693597	229.845631517267	135.712569174787	223.519236076875	--	--	--	--	--	--	HMDB0256303	--	Organic compounds	Organoheterocyclic compounds	Pyrrolopyrazines	_	Animals,Microbe
neg_3010	1-Octadecanoyl-sn-glycero-3-phosphoethanolamine	42.9	59	-45.3215990211923	C23H48NO7P	526.293228332278	7.47798333333333	565.812858938557	290.129697283684	178.224216137816	289.249037805545	316.227843288564	205.997167658449	190.562937324455	173.936953915725	C21484	Ferroptosis(ko04216)	LMGP02050001	Glycerophospholipids [GP]	Glycerophosphoethanolamines [GP02]	Monoacylglycerophosphoethanolamines [GP0205]	HMDB0011130	69747-55-3	Organic compounds	Lipids and lipid-like molecules	Glycerophospholipids	Glycerophosphoethanolamines	Microbe,Animals
neg_3011	LysoPC(20:5(5Z,8Z,11Z,14Z,17Z)/0:0)	43.9	28.5	-1.94334640770109	C28H48NO7P	586.314245086211	7.47798333333333	2916.0774959609	1434.0129947066	864.875593008281	1434.22930863175	1750.01326364373	1081.9450804827	913.897441652707	778.030126422422	C04230	--	LMGP01050050	Glycerophospholipids [GP]	Glycerophosphocholines [GP01]	Monoacylglycerophosphocholines [GP0105]	HMDB0010397	--	Organic compounds	Lipids and lipid-like molecules	Glycerophospholipids	Glycerophosphocholines	Animals
neg_3013	LysoPC(0:0/18:1(9Z))	42.8	33.9	13.2272209642273	C26H52NO7P	556.324436926402	7.48511666666667	9.96122150188262	46.8960388766369	10.9823194488939	43.1372714408596	26.0653191423457	39.3102950686183	19.0181488775519	36.0434534043924	--	--	LMGP01050082	Glycerophospholipids [GP]	Glycerophosphocholines [GP01]	Monoacylglycerophosphocholines [GP0105]	HMDB0061701	22248-65-3	Organic compounds	Lipids and lipid-like molecules	Glycerophospholipids	Glycerophosphocholines	Animals
neg_3028	N-Lauroylglycine	42.9	24.3	-1.96334270639778	C14H27NO3	256.191312327405	7.54936666666667	1243.79166693562	1230.19952052439	995.890334609165	770.508377912967	756.634297115667	932.265847409647	1046.04293760233	999.639981633098	--	--	LMFA08020261	Fatty Acyls [FA]	Fatty amides [FA08]	N-acyl amines [FA0802]	HMDB0013272	--	Organic compounds	Organic acids and derivatives	Carboxylic acids and derivatives	Amino acids, peptides, and analogues	Animals
neg_3029	17alpha-Trenbolone	40.1	21.7	-2.57464546738295	C18H22O2	585.320771616686	7.54936666666667	6.11160699803505	4.17844067814819	14.8926724444677	10.5829045519743	3.48777574681141	19.1785391149748	6.27158343503739	4.96135631237903	--	--	--	--	--	--	HMDB0244801	10161-33-8	Organic compounds	Lipids and lipid-like molecules	Steroids and steroid derivatives	Estrane steroids	Animals
neg_3031	1-docosanoyl-glycero-3-phosphate	43.9	40.9	-13.1091387943649	C25H51O7P	515.305428086992	7.56365	4.9274530678227	9.10439641920297	19.4068579854827	36.3990416211903	13.6318281933041	25.7961983216477	11.6900176197712	32.5027047007031	--	--	LMGP10050031	Glycerophospholipids [GP]	Glycerophosphates [GP10]	Monoacylglycerophosphates [GP1005]	HMDB0062314	--	Organic compounds	Lipids and lipid-like molecules	Glycerophospholipids	Glycerophosphates	Animals
neg_3032	Galactocerebroside	47.6	61.3	11.9466412149466	C25H47NO9	526.305786845583	7.56365	227.450234102999	137.502168989457	207.622251789631	205.089167561983	155.899991008246	182.046828532553	189.430144508145	194.928038895568	--	--	--	--	--	--	HMDB0249909	--	Organic compounds	Lipids and lipid-like molecules	Fatty Acyls	Fatty acyl glycosides	Animals
neg_3034	Colforsin daropate	47.3	72.6	20.6666573177259	C27H43NO8	530.284060665454	7.57078333333333	216.848458727943	191.319175881748	139.803781444834	218.858086806235	320.508398504171	415.129952266484	274.308378698465	388.179369102505	--	--	--	--	--	--	HMDB0250404	--	Organic compounds	Lipids and lipid-like molecules	Prenol lipids	Triterpenoids	Animals
neg_3035	Dodecyl-beta-D-maltoside	46.3	47.2	0.444253291213505	C24H46O11	555.302441864617	7.57078333333333	22.0673207491935	15.880481543084	10.4354105145951	22.9162271839944	42.5735225667786	47.8931301901742	31.7203253075316	46.9317164964649	--	--	--	--	--	--	HMDB0247203	--	Organic compounds	Lipids and lipid-like molecules	Fatty Acyls	Fatty acyl glycosides	Animals
neg_3036	Cholylglutamic acid	42.2	45.5	21.3895229665459	C29H47NO8	582.339863574528	7.57078333333333	24.4612557794712	15.1742888734562	12.2854832240566	23.7464210081161	45.1326297853641	60.4696168562781	40.0367576813172	66.9787160638035	--	--	--	--	--	--	HMDB0242384	--	_	_	_	_	Animals
neg_3040	2-Nonene-1,4-diol	50.9	64.9	-4.44663770356957	C9H18O2	315.252676901074	7.57793333333333	71.3292294410391	76.7731514536307	89.8660234385915	75.7233727205999	69.6149661324294	68.9203869907427	66.9338950579879	75.6061842740043	--	--	--	--	--	--	HMDB0245271	--	Organic compounds	Lipids and lipid-like molecules	Fatty Acyls	Fatty alcohols	Animals
neg_3043	cis-p-Menthane-1,7,8-triol	40	7.56	3.86210267718812	C10H20O3	421.282145111768	7.58506666666667	5.07275851490245	29.2251326394703	31.825108614097	29.5697015829216	91.6423752620781	90.9616122446165	62.7218416475558	98.9108707347635	--	--	--	--	--	--	HMDB0034783	154843-72-8	Organic compounds	Lipids and lipid-like molecules	Prenol lipids	Monoterpenoids	Animals
neg_3046	(��)12,13-DiHOME	42.5	25.1	-2.18973991602089	C18H34O4	313.237745020246	7.61361666666667	826.810536585545	826.722304807032	725.078694589193	622.811800996937	646.039720988667	730.364788917039	702.217918084699	697.888796551376	--	--	--	--	--	--	--	--	--	--	--	--	--
neg_3052	(+)-Eseroline	43.3	21.6	1.97594641145927	C13H18N2O	495.298539486301	7.6279	0	0	1.84659146873702	0	8.17255914158746	16.9800102296528	8.2553449561388	10.049088892557	--	--	--	--	--	--	HMDB0243538	--	Organic compounds	Organoheterocyclic compounds	Indoles and derivatives	Pyrroloindoles	Animals
neg_3054	2-Nonenoic acid	41.8	24.2	4.47734695036995	C9H16O2	311.224181034785	7.64216666666667	8.47767513159263	5.96852971262	10.634747041341	9.5128571819811	10.2643010655578	11.9759499052041	6.20843107337988	11.9933788733063	--	--	LMFA01030026	Fatty Acyls [FA]	Fatty Acids and Conjugates [FA01]	Unsaturated fatty acids [FA0103]	HMDB0031271	3760-11-0	Organic compounds	Lipids and lipid-like molecules	Fatty Acyls	Fatty acids and conjugates	Animals
neg_3055	(9E,12Z)-10-Nitrooctadeca-9,12-dienoylcarnitine	42.1	44.2	-17.487933133941	C25H44N2O6	513.309950060294	7.6493	342.480467958859	332.411708315222	456.03937269559	380.241509183141	507.564820644848	397.884909517722	418.868878670592	704.565784573774	--	--	--	--	--	--	HMDB0241883	--	Organic compounds	Lipids and lipid-like molecules	Fatty Acyls	Fatty acid esters	Animals
neg_3057	2-Octenoic acid	49.6	51.8	-2.08825135930566	C8H14O2	283.190889465754	7.66358333333333	9262.93525929476	10655.1026284973	13091.1951256103	18794.2745439303	14055.3993784391	12929.3890606979	15372.5244840803	18648.2741365049	--	--	--	--	--	--	--	--	--	--	--	--	--
neg_3065	LysoPE(15:0/0:0)	40.3	7.54	1.50491617745096	C20H42NO7P	438.263273951023	7.685	19.5989799883252	24.39193681177	38.0299611659114	40.0499975201765	49.7909683426931	68.8132455232753	42.8034214401714	60.7304554156767	--	--	LMGP02050031	Glycerophospholipids [GP]	Glycerophosphoethanolamines [GP02]	Monoacylglycerophosphoethanolamines [GP0205]	HMDB0011502	--	Organic compounds	Lipids and lipid-like molecules	Glycerophospholipids	Glycerophosphoethanolamines	Animals
neg_3071	Norbicycloekasantalal	42.5	21.9	-4.29704058053512	C11H16O	327.23154337177	7.70641666666667	21.0799755031297	25.050001045328	15.6372079565243	40.0767237851452	35.8313047828477	25.027245411671	24.2522767865407	32.1826219712954	--	--	--	--	--	--	HMDB0036719	37720-84-6	Organic compounds	Lipids and lipid-like molecules	Prenol lipids	Monoterpenoids	Animals
neg_3072	(2S,3S,5S,8S,9S,10S,13S,14S,17S)-17-Acetyl-2-(2,2-dimethylmorpholino)-3-hydroxy-10,13-dimethylhexadecahydro-11H-cyclopenta[a]phenanthren-11-one	46.7	46	0.139324555330456	C27H43NO4	466.293938725951	7.71355	168.567125569038	249.066550159487	188.376285901269	301.184716125098	213.807447734821	304.851604246632	186.198004929041	280.500651908961	--	--	--	--	--	--	HMDB0260132	--	Organic compounds	Lipids and lipid-like molecules	Steroids and steroid derivatives	Pregnane steroids	Animals
neg_3073	LysoPE(P-18:0/0:0)	48.5	71.3	-29.0400885227879	C23H48NO6P	500.27781320163	7.71355	4121.67574606615	5593.44621524172	4338.38273741285	7177.04975703232	8662.10391785717	5901.54937282777	5610.32825471777	7342.69128562746	--	--	LMGP02070002	Glycerophospholipids [GP]	Glycerophosphoethanolamines [GP02]	1Z-alkenylglycerophosphoethanolamines [GP0207]	HMDB0240598	174062-73-8	Organic compounds	Lipids and lipid-like molecules	Glycerophospholipids	Glycerophosphoethanolamines	Animals
neg_3075	Arg Thr Ile Glu	43	48.9	13.2921252877576	C21H39N7O8	516.285610639281	7.71355	53.8446160220552	103.44165662067	75.9620193260768	117.659651870587	88.4011199513969	110.92213280897	67.9945822192806	118.308177390874	--	--	--	--	--	--	--	--	--	--	--	--	--
neg_3078	Cytochalasin Ppho	41.4	49.7	12.8031079628414	C30H41NO6	556.298137051478	7.70641666666667	8.35345193087518	2.12663043058654	0.846951770356002	2.70018620520274	2.55871634885693	7.10534618129333	6.10949962210792	4.77929123841615	--	--	--	--	--	--	--	--	--	--	--	--	--
neg_3079	Actodigin	43.5	47.6	2.49337749918755	C29H44O9	571.269271481815	7.71355	29.1343953903285	85.6527293767662	34.0070260244331	89.6250561146736	15.0857289662803	13.0053128668912	11.2254044703169	16.3372063322241	--	--	--	--	--	--	HMDB0247988	--	Organic compounds	Lipids and lipid-like molecules	Steroids and steroid derivatives	Steroidal glycosides	Animals
neg_3094	LysoPC(20:4(5Z,8Z,11Z,14Z)/0:0)	45.8	36.2	-1.27630693035452	C28H50NO7P	588.329870835168	7.7414	4130.18564569662	4575.349936156	3125.26041719821	5122.29893861686	2488.1587067145	2277.99955154187	1557.03309554808	2433.07224405934	C04230	--	LMGP01050048	Glycerophospholipids [GP]	Glycerophosphocholines [GP01]	Monoacylglycerophosphocholines [GP0105]	HMDB0010395	60701-99-7	Organic compounds	Lipids and lipid-like molecules	Glycerophospholipids	Glycerophosphocholines	Animals
neg_3098	6-Butyltetrahydro-2H-pyran-2-one	51.8	62.1	-0.943926524862904	C9H16O2	311.222488350245	7.76281666666667	14.8170435463115	98.0208362093009	184.092782252583	61.3965666747042	36.4856608015581	23.168503169242	21.2361152641957	22.5919713946964	--	--	--	--	--	--	HMDB0031514	3301-94-8	Organic compounds	Organoheterocyclic compounds	Lactones	Delta valerolactones	Animals
neg_3103	10-Deoxymethynolide	40.8	46.6	-32.7154088731911	C17H28O4	341.187271982679	7.78423333333333	136.560902565174	110.989830318556	159.371887564932	267.090902274187	148.336468815098	128.553315680131	234.385665508199	188.399738171398	C11993	Biosynthesis of 12-, 14- and 16-membered macrolides(ko00522);;Metabolic pathways(ko01100);;Biosynthesis of secondary metabolites(ko01110)	LMPK04000034	Polyketides [PK]	Macrolides and lactone polyketides [PK04]	-	--	--	--	--	--	--	--
neg_3107	(11E)-Tridec-11-enoylcarnitine	40.3	10.6	-4.83741016820076	C20H37NO4	390.239941371994	7.79136666666667	0.740306321172145	2.29158451865162	3.68327746180363	5.9426526165321	1.73073940860901	13.5006767050915	19.4563027806273	15.9061680428578	--	--	--	--	--	--	HMDB0241312	--	Organic compounds	Lipids and lipid-like molecules	Fatty Acyls	Fatty acid esters	Animals
neg_3111	Portensterol	46.1	54.8	-11.0733331652408	C28H44O2	447.298966036996	7.79851666666667	27.6582715375097	79.7874854575047	108.429814294451	110.861613815573	461.020658369503	618.780281314253	434.560054661797	720.349967035334	--	--	--	--	--	--	HMDB0034331	62005-66-7	Organic compounds	Lipids and lipid-like molecules	Steroids and steroid derivatives	Ergostane steroids	Animals
neg_3112	Octadec-6-enoylcarnitine	40.7	17.2	-2.48898015815697	C25H47NO4	470.347653171353	7.79851666666667	54.5597376831053	222.924890890838	0	71.1880881518419	0	0	0	0	--	--	--	--	--	--	HMDB0241528	--	Organic compounds	Lipids and lipid-like molecules	Fatty Acyls	Fatty acid esters	Animals
neg_3114	PS(DiMe(11,5)/MonoMe(13,5))	40	30.5	6.22592790717265	C51H88NO12P	972.579652649166	7.79851666666667	0	0	0	0.638609106010456	5.15809562501933	0	0	0	--	--	--	--	--	--	HMDB0061568	--	Organic compounds	Lipids and lipid-like molecules	Glycerophospholipids	Glycerophosphoserines	Animals
neg_3117	(4E,7E,10Z,13E,16E,19E)-docosa-4,7,10,13,16,19-hexaenoic acid	48.4	62.2	-5.67019944915904	C22H32O2	327.231092645787	7.80565	54.9516030924867	52.5657893184922	44.6622723188738	68.6563318264888	91.4298661785527	42.5623278882701	57.6817438458118	38.8751277660856	--	--	--	--	--	--	--	--	--	--	--	--	--
neg_3118	LysoPE(18:2(9Z,12Z)/0:0)	42.9	27.1	-1.62105251591632	C23H44NO7P	476.277489245876	7.81278333333333	919.198410021028	697.754890414106	963.078575423529	1309.68760285905	1357.21840045424	1101.5563480614	1109.79349211506	1171.19254516257	--	--	LMGP02050011	Glycerophospholipids [GP]	Glycerophosphoethanolamines [GP02]	Monoacylglycerophosphoethanolamines [GP0205]	HMDB0011507	85046-18-0	Organic compounds	Lipids and lipid-like molecules	Glycerophospholipids	Glycerophosphoethanolamines	Animals
neg_3127	Ganoderic acid B	43.8	49.6	-27.1121958127464	C30H44O7	1091.60326197065	7.81993333333333	3.58999867744272	4.62770890632624	6.03224828340966	15.8613440885317	18.6084533306217	4.43115680572728	5.17216172451775	0	--	--	--	--	--	--	--	--	--	--	--	--	--
neg_3129	3-Benzyl-5-(6-carboxyhexyl)-1-(2-cyclohexyl-2-hydroxyethylamino)hydantoin	46.9	43.2	-0.281033573910889	C25H37N3O5	977.560235455134	7.81993333333333	13.9084003818989	2.01559308678295	5.90317666935423	41.8032235912872	49.6638859470263	8.88027303095256	18.1248877347164	19.8097431874806	--	--	--	--	--	--	HMDB0249489	--	Organic compounds	Organoheterocyclic compounds	Azolidines	Imidazolidines	Animals
neg_3131	PC(22:1(13Z)/LTE4)	43.9	46	-7.02283672622029	C53H95N2O11PS	1019.60707403982	7.8342	174.488395055171	93.6372971130976	32.8913437765225	138.32460473504	185.578715110774	122.683042042523	97.4381213690757	102.852834435682	--	--	--	--	--	--	HMDB0287901	--	_	_	_	_	Animals
neg_3132	CDP-DG(18:2(9Z,11Z)/PGJ2)	40.1	30.3	-8.0204258263453	C50H79N3O17P2	1054.47272944145	7.82706666666667	0	0	0	11.4063501830279	16.9479794639748	0	8.55057386302461	0	--	--	--	--	--	--	HMDB0291315	--	_	_	_	_	Animals
neg_3133	Neuromedin N (1-4)	42.7	35.8	4.13838007022174	C26H40N4O6	1067.6075949657	7.82706666666667	207.577959226716	125.420405455699	76.6961305010677	254.227155597454	341.225545096358	138.869364149561	143.890123720213	104.695829303492	--	--	--	--	--	--	HMDB0013021	--	Organic compounds	Lipids and lipid-like molecules	Fatty Acyls	Fatty acyl thioesters	Animals
neg_3137	trans-16-Octadecenoic acid	42.7	19.5	1.07967024705045	C18H34O2	303.230852892776	7.82706666666667	96.1054448908153	80.6275814758831	53.1468926166195	118.596594856577	159.183302268064	84.4100304009007	154.65264195946	71.5788210241507	--	--	LMFA01030081	Fatty Acyls [FA]	Fatty Acids and Conjugates [FA01]	Unsaturated fatty acids [FA0103]	HMDB0304769	--	Organic compounds	Lipids and lipid-like molecules	Fatty Acyls	Fatty acids and conjugates	Animals
neg_3138	8,8a-Deoxyoleandolide	40.3	26.2	-3.42378472993409	C20H36O6	371.242637931944	7.8342	11.2354834420109	11.6043901716332	4.62139737634566	8.17735157643089	3.94998636474425	9.89812631447795	4.75688567153364	9.29537979787055	C11989	Biosynthesis of 12-, 14- and 16-membered macrolides(ko00522);;Metabolic pathways(ko01100);;Biosynthesis of secondary metabolites(ko01110)	LMPK04000030	Polyketides [PK]	Macrolides and lactone polyketides [PK04]	-	--	--	--	--	--	--	--
neg_3139	Glycerophospho-N-Arachidonoyl Ethanolamine	40.7	8.13	-0.975867740506805	C25H44NO7P	500.277773762413	7.82706666666667	28557.9838340933	23714.6639987538	19978.5482838402	33518.109099769	43033.9172273596	24040.7319873993	33368.159054698	24816.8174067859	--	--	--	--	--	--	HMDB0252848	--	Organic compounds	Lipids and lipid-like molecules	Glycerophospholipids	Glycerophosphoethanolamines	Animals
neg_3147	Penitrem D	45.9	50.9	-6.78996932141233	C37H45NO4	612.329609301874	7.8342	5221.94251325323	3751.0677080268	2491.47499653902	3751.56800702384	3987.36159578285	4090.31081430903	2863.6621735126	2977.55806073373	--	--	--	--	--	--	--	--	--	--	--	--	--
neg_3148	Taurolithocholic acid 3-sulfate	41.6	48.5	-26.396040806732	C26H45NO8S2	598.213192905871	7.82706666666667	25.5830740350745	16.2627514603204	12.5133104641607	24.6096508847116	48.0623994755489	11.8884972456556	31.309924818739	13.0157867100025	C03642	Bile secretion(ko04976)	LMST05020003	Sterol Lipids [ST]	Steroid conjugates [ST05]	Sulfates [ST0502]	HMDB0002580	15324-65-9	Organic compounds	Lipids and lipid-like molecules	Steroids and steroid derivatives	Bile acids, alcohols and derivatives	Animals
neg_3153	Taurochenodeoxycholate	42	39.1	14.6718829953602	C26H45NO6S	1043.60637244788	7.84133333333333	250.729668371477	137.418771498763	63.8642514159073	277.136134765883	310.841486561117	103.173755499453	118.089803598593	85.1806426269537	--	--	--	--	--	--	HMDB0242411	--	Organic compounds	Lipids and lipid-like molecules	Steroids and steroid derivatives	Bile acids, alcohols and derivatives	Animals
neg_3155	PC(17:2(9Z,12Z)/0:0)	41.6	21	-2.3391381638313	C25H48NO7P	504.308381073176	7.84133333333333	1535.84390138389	922.860222390315	416.563811608822	686.357093501891	726.41483362453	1053.61477755747	676.889327654937	911.082720497358	--	--	--	--	--	--	HMDB0256157	--	Organic compounds	Lipids and lipid-like molecules	Glycerophospholipids	Glycerophosphocholines	Animals
neg_3167	(3S,5R,6R,6'S)-6,7-Didehydro-5,6-dihydro-3,5,6'-trihydroxy-13,14,20-trinor-3'-oxo-beta,epsilon-caroten-19',11'-olide 3-acetate	41.8	56.5	10.9948397561371	C39H48O7	627.339635941935	7.85561666666667	11.4161034856076	4.47899457754911	0	3.77950641077144	3.51560890088259	1.73502817566952	0	2.75669027109844	--	--	--	--	--	--	HMDB0037793	256505-50-7	Organic compounds	Lipids and lipid-like molecules	Prenol lipids	Terpene lactones	Animals
neg_3168	Leukotriene C4	42.1	39.1	-20.2991571444429	C30H47N3O9S	660.260009267758	7.85561666666667	497.228079368421	327.416798286634	173.181304545287	312.540454022054	248.548893625732	204.735338963552	159.009098993254	157.888852943119	--	--	LMFA03020020	Fatty Acyls [FA]	Eicosanoids [FA03]	Leukotrienes [FA0302]	HMDB0005095	74841-69-3	Organic compounds	Organic acids and derivatives	Carboxylic acids and derivatives	Amino acids, peptides, and analogues	Animals
neg_3179	13(S)-HODE	42.7	32.1	6.86340637419114	C18H32O3	317.211845887102	7.90558333333333	0	7.42592564857808	59.7682714970415	27.5372097711691	6.32642288358938	0	0	0	--	--	--	--	--	--	--	--	--	--	--	--	--
neg_3185	Buprenorphine	40	10.3	-0.0438090923017726	C29H41NO4	488.278206145765	7.90558333333333	3.24566029911195	0.737151589966792	3.08354673974478	9.90841212113915	36.5204728279796	17.6328024053356	23.149812883549	15.9758861945526	C08007	--	--	--	--	--	HMDB0015057	52485-79-7	Organic compounds	Benzenoids	Phenanthrenes and derivatives	_	Animals
neg_3186	LysoPC(22:5(7Z,10Z,13Z,16Z,19Z)/0:0)	41.2	18	-2.67342363306073	C30H52NO7P	614.344932613146	7.91271666666667	686.526405088163	738.788642806293	531.650058302767	995.586776478585	597.0175578227	484.155174568695	315.280899754372	488.165276570068	C04230	--	LMGP01050143	Glycerophospholipids [GP]	Glycerophosphocholines [GP01]	Monoacylglycerophosphocholines [GP0105]	HMDB0010403	--	Organic compounds	Lipids and lipid-like molecules	Glycerophospholipids	Glycerophosphocholines	Animals
neg_3195	13'-Carboxy-gamma-tocopherol	44.1	49.3	7.79005205667703	C28H46O4	481.312488262257	7.94841666666667	73.5189242336268	93.5995174663828	77.067263899542	112.403813192113	115.56370391509	142.958767098392	77.799330928469	135.783913593068	--	--	--	--	--	--	HMDB0012557	--	Organic compounds	Lipids and lipid-like molecules	Prenol lipids	Quinone and hydroquinone lipids	Animals
neg_3202	16-hydroxy hexadecanoic acid	46.6	61	-15.3999534471745	C16H32O3	271.223676044362	7.95555	403.352361770041	248.133684372857	331.102703160978	174.887002244527	181.671024127058	195.826510054947	202.133692202497	239.453141464342	--	--	--	--	--	--	--	--	--	--	--	--	--
neg_3206	Palmitoyl Ara-C	40.8	23.4	6.15674709096593	C25H43N3O6	502.292817266642	7.96983333333333	34.7425968720599	60.4885941924606	60.1881737250417	116.903834736626	185.145244340786	89.4650127271459	84.7775315695017	141.050243677429	--	--	--	--	--	--	HMDB0256087	--	Organic compounds	Nucleosides, nucleotides, and analogues	Pyrimidine nucleosides	_	Animals
neg_3209	Leukotriene A4	40.2	19	-2.15311838180777	C20H30O3	353.188210956536	7.98411666666667	108.064249644597	96.1886963774012	120.132813986728	152.075443302538	117.920951212097	120.445780095985	122.374775030851	137.602768499012	C00909	Arachidonic acid metabolism(ko00590);;Metabolic pathways(ko01100);;Serotonergic synapse(ko04726);;Eicosanoids(ko07034)	LMFA03020023	Fatty Acyls [FA]	Eicosanoids [FA03]	Leukotrienes [FA0302]	HMDB0001337	72059-45-1	Organic compounds	Lipids and lipid-like molecules	Fatty Acyls	Fatty acids and conjugates	Microbe,Animals
neg_3210	5-Hydroxymethyldeoxycytidylate	43.3	31.7	-8.4161847716277	C10H16N3O8P	358.03933211163	7.99125	223.587640377626	478.493284520893	694.622960707019	590.577625448278	188.182520240485	504.733873595496	509.034080837738	692.31891855797	--	--	--	--	--	--	--	--	--	--	--	--	--
neg_3213	7Z, 10Z, 13Z, 16Z, 19Z-docosapentaenoic acid	40.8	18.9	-1.85418749831619	C22H34O2	329.247991541175	7.99838333333333	54.3682389591801	43.8729404513421	42.08702524348	84.2588462684278	77.2004976804095	40.7531904931555	58.4488477251495	39.8612951790389	--	--	--	--	--	--	--	--	--	--	--	--	--
neg_3217	Hexenoylcarnitine	52.2	83.5	-17.9133314625004	C13H23NO4	573.330054159636	7.99838333333333	384.444490410999	465.695201038505	366.136084080154	408.026858456474	405.651064229829	832.979663813274	925.789465421342	463.306153156174	--	--	--	--	--	--	HMDB0253155	--	Organic compounds	Organic acids and derivatives	Keto acids and derivatives	Medium-chain keto acids and derivatives	Animals
neg_3218	Canescein	43.7	47.7	0.0514607774992721	C29H42O11	611.270944172934	7.99838333333333	7.92185040101586	4.63839518586731	6.52444448762301	10.3160031761316	12.4723172665773	2.18760649876123	9.53057463634667	6.11224230781868	--	--	--	--	--	--	--	--	--	--	--	--	--
neg_3221	Ganglioside GM3 (d18:1/12:0)	41.3	32.2	-5.68813253506173	C53H96N2O21	1095.63704377336	8.01266666666667	7.57378419731033	2.43196046421899	0	20.7142477097794	16.8545228283749	0	0	0	C04730	--	--	--	--	--	HMDB0004842	--	Organic compounds	Lipids and lipid-like molecules	Sphingolipids	Glycosphingolipids	Animals
neg_3225	Cholylhistidine	47.7	52.4	1.06472033717818	C30H47N3O6	590.345269750545	8.00551666666667	172.624515572903	133.781199933929	77.3682736432774	150.100193854671	163.987676666368	140.779115365717	98.5617294018101	129.876627565127	--	--	--	--	--	--	HMDB0242389	--	Organic compounds	Lipids and lipid-like molecules	Steroids and steroid derivatives	Bile acids, alcohols and derivatives	Animals
neg_3226	5-Oxoavermectin ''1a'' aglycone	48.2	81.5	-28.4927791347162	C34H46O8	617.272077837398	8.01266666666667	778.714648034647	1145.4221740568	264.551312306016	986.768718771817	1728.07007676659	2756.45234770566	2474.27355329553	2754.84664836494	--	--	--	--	--	--	--	--	--	--	--	--	--
neg_3227	N-Acetyl-3-hydroxyprocainamide	42.7	42.1	-11.1936129872052	C15H23N3O3	631.339522740099	8.0198	19.4703031273016	16.2530284317639	4.33876248124626	9.34890175708196	19.4067473762376	7.15041979864952	1.896363357132	4.68715719560533	--	--	--	--	--	--	HMDB0060996	--	Organic compounds	Benzenoids	Benzene and substituted derivatives	Benzoic acids and derivatives	Animals
neg_3230	Pentadecanedioylcarnitine	40.5	19.2	-2.73301264789931	C22H41NO6	460.290455904948	8.02693333333333	128.957788742076	192.263551112352	135.672890568171	147.817754334226	130.151695785282	144.851109075344	130.226483327916	120.807790775872	--	--	--	--	--	--	HMDB0241457	--	Organic compounds	Lipids and lipid-like molecules	Fatty Acyls	Fatty acid esters	Animals
neg_3231	Cholylthreonine	44	47.6	-18.2443302580068	C28H47NO7	554.324163238445	8.02693333333333	797.816239003076	633.087809546854	409.961809660961	698.230446386395	563.468380526508	552.026466065654	392.281353069671	406.531367114947	--	--	--	--	--	--	HMDB0242443	--	_	_	_	_	Animals
neg_3232	LysoPC(22:5(4Z,7Z,10Z,13Z,16Z)/0:0)	46.3	39.9	-1.05217803303145	C30H52NO7P	614.345430867016	8.02693333333333	4419.60057943267	3522.81300142505	2350.77940143043	3734.72573850676	3160.50156715175	3158.38459078626	2163.45831617023	2269.97670055385	C04230	--	LMGP01050142	Glycerophospholipids [GP]	Glycerophosphocholines [GP01]	Monoacylglycerophosphocholines [GP0105]	HMDB0010402	--	Organic compounds	Lipids and lipid-like molecules	Glycerophospholipids	Glycerophosphocholines	Animals
neg_3233	Natamycin	40.6	20	-7.23168075576779	C33H47NO13	686.274597114881	8.02693333333333	81.0053978235662	56.0891741001646	34.4681807574443	76.0011179772149	54.1295978686824	60.4097763219888	35.9771507723363	36.0012213122651	C08073	Type I polyketide structures(ko01052)	--	--	--	--	HMDB0014964	7681-93-8	Organic compounds	Organic oxygen compounds	Organooxygen compounds	Carbohydrates and carbohydrate conjugates	Animals
neg_3235	Gly-Pro-Arg-Pro-Lys	40.5	22.5	3.78033438010284	C24H43N9O6	552.328445493716	8.04121666666667	30.6853248135043	66.327824225003	48.1772890751803	85.6293466946198	77.8356188172842	85.5977713083888	56.0915064026307	101.193639549419	--	--	--	--	--	--	HMDB0252830	--	Organic compounds	Organic acids and derivatives	Carboxylic acids and derivatives	Amino acids, peptides, and analogues	Animals
neg_3236	PS(14:0/14:1(9Z))	42	33.7	14.9393453063198	C34H64NO10P	712.406305495524	8.04121666666667	57.3867440507788	132.865289465867	120.269175325556	179.262166230361	32.9747166040259	31.6241298543181	22.0391253531645	48.7873911837995	--	--	LMGP03010094	Glycerophospholipids [GP]	Glycerophosphoserines [GP03]	Diacylglycerophosphoserines [GP0301]	HMDB0012331	--	Organic compounds	Lipids and lipid-like molecules	Glycerophospholipids	Glycerophosphoserines	Animals
neg_3241	9(S)-HpODE	42.4	23.3	-0.537153145374564	C18H32O4	311.222615357121	8.06906666666667	5.37263501186652	11.2261606149373	19.8448382184406	14.652876410605	8.53673098750283	7.16561674921447	8.96959588037814	7.67974551083948	--	--	--	--	--	--	--	--	--	--	--	--	--
neg_3243	Sambutoxin	41.2	22.7	-6.36674317233914	C28H39NO4	452.277746334072	8.06906666666667	1958.8626482633	4145.72350666081	4860.66554138329	5787.3033802052	10048.0366059517	10879.4637494086	8994.78472896763	13797.3536954269	--	--	--	--	--	--	HMDB0041085	160047-56-3	Organic compounds	Lipids and lipid-like molecules	Prenol lipids	Terpene glycosides	Animals
neg_3247	Imidazole acetol-phosphate	41.9	20.9	2.69596161544963	C6H9N2O5P	254.994902504736	8.08335	97.4324406848309	82.7200024569033	88.3826242652914	77.6288321397317	82.7685360721471	93.4280609941219	89.8897483323685	89.3390873816935	C01267	Histidine metabolism(ko00340);;Metabolic pathways(ko01100);;Biosynthesis of secondary metabolites(ko01110);;Biosynthesis of amino acids(ko01230)	--	--	--	--	HMDB0012236	99979-59-6	Organic compounds	Organic acids and derivatives	Organic phosphoric acids and derivatives	Phosphate esters	Microbe,Animals,Plants
neg_3251	PG(a-25:0/20:4(5Z,8Z,11Z,13E)-OH(15S))	42.9	39.4	-8.28398020286485	C51H93O11P	947.607391389997	8.09048333333333	28.5644922691983	79.8499721803945	93.8786172665009	172.37606620801	342.694323621733	369.492575445784	204.126795951779	530.266935512857	--	--	--	--	--	--	HMDB0270961	--	_	_	_	_	Animals
neg_3252	Sapacitabine	42.2	42.8	2.17391284138647	C26H42N4O5	1025.63137560429	8.10476666666667	307.131528447979	1162.0844065083	565.771949887694	1558.31269900642	1511.57028310935	1723.54079839211	939.804447536441	2266.5433252444	--	--	--	--	--	--	HMDB0257481	--	Organic compounds	Nucleosides, nucleotides, and analogues	Pyrimidine nucleosides	Pyrimidine 2'-deoxyribonucleosides	Animals
neg_3253	Surfactin A	50.2	73.6	-0.772505072424607	C51H89N7O13	1052.64926039595	8.10476666666667	1.72041286239724	33.9798879808668	11.9147149143558	44.5510878674912	36.5690609916731	44.2351851632202	33.1467957474207	65.4330693728425	--	--	--	--	--	--	HMDB0258633	--	Organic compounds	Organic acids and derivatives	Peptidomimetics	Depsipeptides	Animals
neg_3258	5-Oxoavermectin ''1b'' aglycone	43.9	48.3	-13.8092145160181	C33H44O8	1135.58426464997	8.10476666666667	7.93679653102135	59.7024829329947	27.3807934074718	82.4366240620926	78.1071994470442	84.2592306763546	46.2676198285017	104.059587587579	--	--	--	--	--	--	--	--	--	--	--	--	--
neg_3260	Araliasaponin IV	40.4	24.5	-9.93914992499089	C54H88O24	1165.55361908262	8.09761666666667	0	12.2914584715327	2.50204312285268	19.9669630134277	32.6938340555233	27.2059479778528	9.48531561602154	40.208394622148	--	--	--	--	--	--	--	--	--	--	--	--	--
neg_3266	1-Oleoyl Lysophosphatidic Acid	46.4	56.9	2.80999909419223	C21H41O7P	435.252939737158	8.10476666666667	49.3399689849096	45.4460678277465	52.0340445025006	56.7171210851841	40.6791483263355	50.241503381783	49.2631092581622	46.2849683638491	--	--	--	--	--	--	--	--	--	--	--	--	--
neg_3269	LysoPC(15:0/0:0)	52	72.4	3.1354523383599	C23H48NO7P	502.29301647709	8.09761666666667	551.064985122789	653.270082343409	1131.37935194595	1452.42733673881	1515.09627524931	844.128727220126	1135.84300257111	1006.31703634311	C04230	--	LMGP01050016	Glycerophospholipids [GP]	Glycerophosphocholines [GP01]	Monoacylglycerophosphocholines [GP0105]	HMDB0010381	--	Organic compounds	Lipids and lipid-like molecules	Glycerophospholipids	Glycerophosphocholines	Animals
neg_3270	(5E)-7-{4,6-Dihydroxy-2-[(1E,5E)-3-hydroxyocta-1,5-dien-1-yl]oxan-3-yl}hept-5-enoylcarnitine	44.2	54.5	19.6175837286692	C27H45NO8	532.299215979787	8.10476666666667	1308.23902090021	2324.61207210354	1710.22653610727	2464.64748725216	2417.71797602017	2751.21571866974	2153.84587742773	3096.27144414727	--	--	--	--	--	--	HMDB0241887	--	Organic compounds	Lipids and lipid-like molecules	Fatty Acyls	Eicosanoids	Animals
neg_3275	LysoPC(18:0/0:0)	43.8	47	1.44547588896963	C26H54NO7P	544.339214033239	8.09761666666667	0	5.40699642127413	0	3.41512493453672	6.82938150530479	6.04346588993875	4.07061408854566	1.98055239860094	--	--	--	--	--	--	--	--	--	--	--	--	--
neg_3276	Cholylglutamine	52.1	65.7	1.88669761449719	C29H48N2O7	557.321831628885	8.10476666666667	467.414364715186	578.329294679212	490.12701079537	668.28856957852	769.39312791237	790.37980722278	642.617447402699	944.932028156518	--	--	--	--	--	--	HMDB0242387	--	Organic compounds	Lipids and lipid-like molecules	Steroids and steroid derivatives	Bile acids, alcohols and derivatives	Animals
neg_3278	Deoxycholylphenylalanine	47.1	60	-6.80307801634648	C33H49NO5	584.355607228567	8.10476666666667	235.348600349714	421.443151706143	313.593549307445	439.557902201072	443.47969464581	490.945477393402	362.871665782118	579.975778664298	--	--	--	--	--	--	HMDB0242413	--	Organic compounds	Lipids and lipid-like molecules	Steroids and steroid derivatives	Bile acids, alcohols and derivatives	Animals
neg_3280	Leu-Arg-Asn-Arg	50.7	68.9	-10.7559510773214	C22H43N11O6	592.303184729783	8.10476666666667	59.8122532996005	73.8302788665623	63.2153447544399	78.3332642284419	84.5917593792545	105.533511851077	83.7771814987005	111.712121286734	--	--	--	--	--	--	HMDB0304803	--	Organic compounds	Organic acids and derivatives	Carboxylic acids and derivatives	Amino acids, peptides, and analogues	Animals
neg_3281	Cholyl-L-dopa	40.7	28.6	-5.63099841661667	C33H49NO8	608.317178009342	8.10476666666667	211.383748154523	390.549865549534	276.035929204322	399.315217747768	421.086027523246	493.743738242328	349.060936060904	530.539653562262	--	--	--	--	--	--	HMDB0242386	--	_	_	_	_	Animals
neg_3287	Maraviroc	45.5	58.6	-16.385312117386	C29H41F2N5O	1085.65286372057	8.1119	0	15.3686759897461	2.22201328987918	30.7377720499634	28.4666228484987	40.1304035307397	8.88999989158879	46.4330382124498	--	--	--	--	--	--	HMDB0015584	376348-65-1	Organic compounds	Alkaloids and derivatives	Tropane alkaloids	_	Animals
neg_3290	PG(a-25:0/22:6(5Z,8E,10Z,13Z,15E,19Z)-2OH(7S, 17S))	46.4	50.6	6.12265027712672	C53H93O12P	973.620965551636	8.1119	0.270201148602116	5.57590373151057	4.58107839201738	16.5557943638076	51.1762164736116	26.2592242302222	9.96073191721459	57.7151864310624	--	--	--	--	--	--	HMDB0271013	--	_	_	_	_	Animals
neg_3293	LysoPC(20:3(8Z,11Z,14Z)/0:0)	41.2	18.6	2.67085298345026	C28H52NO7P	590.34521160371	8.12616666666667	1799.96978756014	1568.52657960579	747.659960348623	1445.06352328369	1700.7842895247	2000.17103948962	1315.05961300617	1557.45969929915	--	--	LMGP01050133	Glycerophospholipids [GP]	Glycerophosphocholines [GP01]	Monoacylglycerophosphocholines [GP0105]	HMDB0010394	1006703-11-2	Organic compounds	Lipids and lipid-like molecules	Glycerophospholipids	Glycerophosphocholines	Animals
neg_3300	(��)13-HDoHE	46.2	44.9	-0.360590655068691	C22H32O3	343.227744324944	8.14758333333333	16.1063499480195	106.820075456139	445.525272905618	286.419313563293	42.6238704242255	20.3473628922654	21.3074594800732	12.3331316291446	--	--	--	--	--	--	--	--	--	--	--	--	--
neg_3303	Pentahomomethionine	40.1	19.2	2.36866201122516	C10H21NO2S	497.273488921277	8.14758333333333	27.547913270018	19.090102530504	42.6941404717098	31.6729772878155	19.600880880935	60.2581999620804	23.711117907164	29.7479525271222	--	--	--	--	--	--	--	--	--	--	--	--	--
neg_3309	TOFA	42.7	28.4	-1.92370591607573	C19H32O4	323.222159349196	8.16186666666667	0	41.1193470822433	61.2693007949567	33.875822524243	17.8032019321233	5.02248046960588	0	3.7561625496638	--	--	--	--	--	--	--	--	--	--	--	--	--
neg_3311	Falecalcitriol	41.4	15.4	1.20326099486784	C27H38F6O3	569.271348104007	8.169	396.338013105086	588.537381026288	180.643638512861	418.679900595264	1754.37122675192	3091.09234935959	2694.02153081598	3360.96268297866	--	--	--	--	--	--	HMDB0252159	--	Organic compounds	Lipids and lipid-like molecules	Steroids and steroid derivatives	Vitamin D and derivatives	Animals
neg_3318	3''-Hydroxy-geranylhydroquinone	41.1	34	10.9440119478126	C16H22O3	583.333378224813	8.17615	4.74410461603084	0	1.27243749061249	4.82012945045929	9.45568075522882	13.8167551911371	8.75571168637628	13.783357714292	--	--	--	--	--	--	--	--	--	--	--	--	--
neg_3320	Ethyl butylacetylaminopropionate	41.7	21.6	-0.806035511317226	C11H21NO3	475.302143103364	8.19041666666667	11.9276456082208	13.2545734122621	16.8320952737093	3.58654383991384	9.02677732328639	16.4905467278911	22.2380815426893	9.87764404362635	C18830	--	--	--	--	--	HMDB0246904	--	Organic compounds	Organic acids and derivatives	Carboxylic acids and derivatives	Carboxylic acid derivatives	Animals,Plants
neg_3324	Alpha-Linolenoyl ethanolamide	42.3	16.8	-1.77307480490054	C20H35NO2	366.264412606338	8.2047	216.984923934224	174.871281910196	334.019634822781	485.929811433867	412.967536773996	309.644224165934	325.536769738505	485.669192881237	C13828	--	LMFA08040007	Fatty Acyls [FA]	Fatty amides [FA08]	N-acyl ethanolamines (endocannabinoids) [FA0804]	HMDB0013624	--	Organic compounds	Organic nitrogen compounds	Organonitrogen compounds	Amines	Animals
neg_3328	16R-HETE	49.6	59.4	-1.23330710426612	C20H32O3	319.227473504641	8.21183333333333	15.2537981807438	117.47682019122	651.41023480258	311.637033427431	82.2173584899616	44.4351566509181	43.469878571238	37.7867570003085	C14778	Arachidonic acid metabolism(ko00590)	LMFA03060069	Fatty Acyls [FA]	Eicosanoids [FA03]	Hydroxy/hydroperoxyeicosatetraenoic acids [FA0306]	HMDB0004680	--	Organic compounds	Lipids and lipid-like molecules	Fatty Acyls	Eicosanoids	Animals
neg_3335	Austroinulin	43.5	33.2	5.5383214468428	C20H34O3	343.227247497549	8.25466666666667	17.1952141086898	214.830404545933	708.930317506116	442.238925278707	69.704024745225	23.9482975633473	33.6479857498099	17.9472253218839	--	--	--	--	--	--	--	--	--	--	--	--	--
neg_3336	dTDP-3-O-methyl-beta-L-rhamnose	41.4	27.7	-2.93115776069141	C17H28N2O15P2	561.087567435467	8.25466666666667	300.25958218373	294.881589914344	310.760038739013	295.745930476536	274.11995462049	318.938397064812	335.805524983844	326.476789591555	--	--	--	--	--	--	--	--	--	--	--	--	--
neg_3341	LysoPE(20:1(11Z)/0:0)	51.9	73	3.12736377044744	C25H50NO7P	528.308744008468	8.26895	359.174515627643	666.815089359977	571.483721996378	1163.51668992144	1650.45788569723	706.672631811898	818.300383820242	1180.32985285424	--	--	LMGP02050020	Glycerophospholipids [GP]	Glycerophosphoethanolamines [GP02]	Monoacylglycerophosphoethanolamines [GP0205]	HMDB0011512	--	Organic compounds	Lipids and lipid-like molecules	Glycerophospholipids	Glycerophosphoethanolamines	Animals
neg_3342	Methylgingerol	43.9	56	-21.0920875875876	C18H28O4	661.382720511946	8.26895	51.2848527992463	95.4365919927812	91.2378699587803	94.0730537367955	73.3980071653824	163.329001144972	158.059085991139	83.0386233221143	--	--	--	--	--	--	HMDB0029852	--	Organic compounds	Benzenoids	Benzene and substituted derivatives	Methoxybenzenes	Animals
neg_3346	2-Hydroxy-6-ketononatrienedioate	41.6	26.2	-6.58709929180612	C9H8O6	247.000092597503	8.27608333333333	42.0689779960264	41.8076373181063	36.099453358468	37.8278467930621	35.344724801085	39.4672246624277	33.8466602993572	35.1904969016037	--	--	--	--	--	--	--	--	--	--	--	--	--
neg_3349	PE(18_1(9Z)_0_0)	56.5	86.2	-0.73936828651896	C23H46NO7P	478.293558634841	8.28321666666667	6315.3924802936	11248.0124533503	11026.4945145554	15461.1648182128	26577.8182412999	24108.4143374121	23901.8893659414	27644.3917557097	--	--	--	--	--	--	--	--	--	--	--	--	--
neg_3353	Blumenol C O-[rhamnosyl-(1->6)-glucoside]	40.5	29.7	1.24911783300914	C25H42O11	563.271562415787	8.28321666666667	0	0	2.90995468489092	4.21382186859285	8.775490511862	7.50356743197787	5.72270577526532	3.33390970437663	--	--	--	--	--	--	--	--	--	--	--	--	--
neg_3354	Isoleucyl-Methionine	43.6	33.2	6.73000130804171	C11H22N2O3S	569.271958356955	8.27608333333333	167.110107300632	358.471405823843	35.9035910662267	165.814604168659	664.702870478253	1097.35475271296	934.767802541013	1181.6332480946	--	--	--	--	--	--	HMDB0028913	--	Organic compounds	Organic acids and derivatives	Carboxylic acids and derivatives	Amino acids, peptides, and analogues	Animals
neg_3358	Antibiotic A 204A	44.5	70.8	26.8520103695349	C49H84O17	979.565616152691	8.28321666666667	0	5.86944778217855	10.4281886373237	36.2080009986453	65.6429705751921	42.395389499412	45.1167548633335	79.1853652952137	--	--	--	--	--	--	HMDB0248475	--	Organic compounds	Organic oxygen compounds	Organooxygen compounds	Carbohydrates and carbohydrate conjugates	Animals
neg_3362	4-Hydroxynonenal	42.5	18.9	-1.11976049288323	C9H16O2	311.222433449595	8.29035	29.0637054645396	53.8216192542947	74.0937498762778	87.1590691495237	63.4785161981777	57.4722796331768	61.283757805714	70.8787629756506	--	--	--	--	--	--	HMDB0245269	--	Organic compounds	Lipids and lipid-like molecules	Fatty Acyls	Fatty alcohols	Animals
neg_3364	Chenodeoxycholylaspartic acid	45.4	55.5	-17.9291051891243	C28H45NO7	552.308709868347	8.29035	244.276667031105	262.684532207681	302.445986946398	571.009920435509	1141.20353500669	467.554172800859	838.314006906973	514.840623479157	--	--	--	--	--	--	HMDB0242402	--	Organic compounds	Lipids and lipid-like molecules	Steroids and steroid derivatives	Bile acids, alcohols and derivatives	Animals
neg_3367	medicagenate	43.9	47.4	19.3286915491672	C30H44O6-2	999.639642646696	8.29035	51.6378694140795	196.821084298714	114.066152592139	387.71717199984	1298.96444252018	1016.53356554743	744.689977737049	1387.88099098165	--	--	--	--	--	--	--	--	--	--	--	--	--
neg_3368	CDP-DG(i-14:0/i-24:0)	42	33.3	6.37859201333523	C50H93N3O15P2	1036.60753459764	8.2975	2.32088473814153	1.23107826857652	30.0039175262717	13.2094318979387	1.14806364420089	74.4318286970776	9.80388333038809	54.9156861808555	--	--	--	--	--	--	HMDB0116204	--	Organic compounds	Lipids and lipid-like molecules	Glycerophospholipids	CDP-glycerols	Animals
neg_3371	LysoPE(P-16:0/0:0)	53.5	73.2	-1.25354592794736	C21H44NO6P	436.282800167358	8.2975	2645.2038887246	8744.34459747466	8118.72726564484	10713.1776908056	6648.24416360031	11432.1780608817	8011.66012781212	12736.1632273838	--	--	LMGP02070001	Glycerophospholipids [GP]	Glycerophosphoethanolamines [GP02]	1Z-alkenylglycerophosphoethanolamines [GP0207]	HMDB0011152	174062-72-7	Organic compounds	Lipids and lipid-like molecules	Glycerophospholipids	Glycerophosphoethanolamines	Animals
neg_3376	Valnemulin	49.9	79.3	-17.0565498110618	C31H52N2O5S	599.319469045812	8.30463333333333	163196.892504255	21712.7040107608	156302.59722768	52163.1713045157	55320.3166638785	194138.226826225	101839.155512927	143779.768837933	--	--	--	--	--	--	HMDB0259752	--	Organic compounds	Lipids and lipid-like molecules	Prenol lipids	Diterpenoids	Animals
neg_3378	Cholyltyrosine	41.8	34.8	17.3243967242402	C33H49NO7	616.359004092861	8.2975	65.9815365141614	89.3364343388567	66.1795122466339	116.285432141656	95.7580743052719	49.2470301634926	32.1938755369335	60.2965737807304	--	--	--	--	--	--	HMDB0242377	--	Organic compounds	Lipids and lipid-like molecules	Steroids and steroid derivatives	Bile acids, alcohols and derivatives	Animals
neg_3380	PG(i-24:0/PGJ2)	41.1	30.8	11.734572013086	C50H89O12P	957.618076866915	8.2975	35.2933404688633	282.833076405282	181.168695084726	530.225043182316	803.49589661775	942.816934976454	589.961840884746	1252.70451590883	--	--	--	--	--	--	HMDB0272223	--	_	_	_	_	Animals
neg_3384	LysoPC(18:1(9Z)/0:0)	47.4	40.6	-0.609090591618791	C26H52NO7P	566.346024961113	8.31176666666667	31677.2466553345	41954.2483579847	27172.2174936668	41892.6117186875	59965.9081106665	67694.6878958946	52276.9269586663	69016.3845168511	--	--	LMGP01050032	Glycerophospholipids [GP]	Glycerophosphocholines [GP01]	Monoacylglycerophosphocholines [GP0105]	HMDB0002815	19420-56-5	Organic compounds	Lipids and lipid-like molecules	Glycerophospholipids	Glycerophosphocholines	Microbe,Animals
neg_3385	Avermectin B1a aglycone	41.7	45.2	13.3132002252409	C34H48O8	583.335421431608	8.31176666666667	150.052771608723	203.458208828765	133.983423951063	260.013606613808	323.991653936993	354.748727741402	276.981605907466	376.295375998639	--	--	--	--	--	--	--	--	--	--	--	--	--
neg_3386	5-O-beta-D-Mycaminosyltylonolide	47.8	84.7	-14.3968991194425	C31H51NO10	618.317364649611	8.31176666666667	21.1817551485893	24.8275122742231	10.4226257167195	33.3399330176653	37.429581252224	31.0266266102965	27.8353519147087	40.4696354733164	--	--	--	--	--	--	--	--	--	--	--	--	--
neg_3391	Frangulanine	43.8	35.8	9.98710538587769	C28H44N4O4	1045.68070850887	8.31891666666667	0	9.04662492288089	0	9.31103761409594	1.68372242902598	6.39433841633961	0	10.3527249382814	--	--	--	--	--	--	--	--	--	--	--	--	--
neg_3394	Gymnodimine	46.3	49.6	-5.6844352760318	C32H45NO4	506.324698582021	8.31891666666667	7192.78461124912	9473.1100077083	6232.1160243765	9510.4868046177	13448.3175559555	15252.9580070968	12031.9769644565	15752.9205276167	--	--	--	--	--	--	HMDB0041430	173792-58-0	Organic compounds	Organoheterocyclic compounds	Pyridines and derivatives	Hydropyridines	Animals
neg_3398	Fumitremorgin A	45.4	67.7	20.2322534967497	C32H41N3O7	614.275572398365	8.31891666666667	16.2931915297766	20.9688789256449	13.4008628054309	25.1507311973936	40.2609567724625	37.8430598466414	33.2543434857394	44.2642581399111	--	--	--	--	--	--	--	--	--	--	--	--	--
neg_3399	Indinavir	49.2	68.9	-6.21608605417574	C36H47N5O4	634.333660113551	8.31891666666667	167.920015811499	237.999085030453	160.241530294222	271.59030839404	355.550797233461	382.709237765836	278.884783012642	379.881444587951	C07051	Bile secretion(ko04976);;HIV protease inhibitors(ko07218)	--	--	--	--	HMDB0014369	150378-17-9	Organic compounds	Organic acids and derivatives	Carboxylic acids and derivatives	Amino acids, peptides, and analogues	Animals
neg_3400	(2R)-2-[[(2R)-2-amino-3-(1-methoxycarbonylindol-3-yl)propanoyl]-[(2S)-2-[[(2R,6S)-2,6-dimethylpiperidine-1-carbonyl]amino]-4,4-dimethylpentanoyl]amino]hexanoic acid	44.6	49.8	-18.2394241119999	C34H51N5O7	640.359874183647	8.31891666666667	56.1640181336327	49.2520924038571	34.3649203971944	63.8792647242345	76.0603315386614	54.8813618396843	45.9914942236219	55.3350862125986	--	--	--	--	--	--	HMDB0260055	--	Organic compounds	Organic acids and derivatives	Carboxylic acids and derivatives	Amino acids, peptides, and analogues	Animals
neg_3404	PE(20:1(11Z)/5-iso PGF2VI)	44	63.4	13.2089925548029	C43H78NO11P	860.540224167615	8.31891666666667	740.532949509061	787.802693006833	531.431714640204	530.379557036788	846.660722812366	1189.6716416528	1379.6926141891	668.633779816042	--	--	--	--	--	--	HMDB0261966	--	_	_	_	_	Animals
neg_3409	LysoPC(P-16:0/0:0)	48.2	51.8	-1.31115296091008	C24H50NO6P	524.334471838725	8.32605	467.784993074753	1296.08112583611	647.00515805947	1295.70264157792	406.914989530507	757.757781263118	471.702859590484	746.998749002549	--	--	LMGP01070006	Glycerophospholipids [GP]	Glycerophosphocholines [GP01]	1Z-alkenylglycerophosphocholines [GP0107]	HMDB0010407	--	Organic compounds	Lipids and lipid-like molecules	Glycerophospholipids	Glycerophosphocholines	Animals
neg_3412	Lopinavir	43.2	54	2.61446508877732	C37H48N4O5	649.338781308102	8.32605	26.5085737248372	3.33132897531542	78.8208365602834	4.89219968110041	84.3242318553677	79.6002613093041	90.1900382151211	146.775351023825	C12871	--	--	--	--	--	HMDB0015539	192725-17-0	Organic compounds	Organic acids and derivatives	Carboxylic acids and derivatives	Amino acids, peptides, and analogues	Animals
neg_3413	16-Hydroxyhexadecanoic acid	46.8	51.2	-0.51719909463834	C16H32O3	271.22772765315	8.34031666666667	49.510046632774	29.1236464402831	39.5729016520396	22.1605550824246	26.7545371547345	23.6877143401443	26.1340378862606	29.1351100229813	C18218	Cutin, suberine and wax biosynthesis(ko00073);;Metabolic pathways(ko01100)	LMFA01050051	Fatty Acyls [FA]	Fatty Acids and Conjugates [FA01]	Hydroxy fatty acids [FA0105]	HMDB0006294	506-13-8	Organic compounds	Lipids and lipid-like molecules	Fatty Acyls	Fatty acids and conjugates	Animals,Plants
neg_3414	2'''-N-Acetyl-6'''-deamino-6'''-hydroxyparomomycin II	44.7	58	-9.21942023588892	C25H46N4O16	657.277535915107	8.34031666666667	137.587894154986	3.21952776534068	116.97871336397	20.047534781205	42.6618974218979	148.429795986451	42.2010915973643	61.9567089712484	--	--	--	--	--	--	--	--	--	--	--	--	--
neg_3417	(R)-3,4-Dihydro-8-hydroxy-3-tridecyl-1H-2-benzopyran-1-one	40	14.5	-1.21850671320857	C22H34O3	345.243096608142	8.3546	15.4537788673871	153.316106942316	503.409896989612	391.40576144955	28.9803699640583	15.0382207185254	15.3912460118084	6.1344877417483	--	--	--	--	--	--	HMDB0041302	158627-93-1	Organic compounds	Organoheterocyclic compounds	Benzopyrans	2-benzopyrans	Animals
neg_3418	Docosahexaenoylcholine	47.8	70.5	13.5916937956159	C27H44NO2+	449.312237499414	8.3546	12.9220913671887	37.726651560046	70.2889512753074	73.8602277807926	87.9259048211745	97.0804295566045	107.601512783457	151.677684181952	--	--	--	--	--	--	HMDB0240647	727355-09-1	Organic compounds	Organic nitrogen compounds	Organonitrogen compounds	Quaternary ammonium salts	Animals
neg_3419	6'''-Deamino-6'''-oxoparomomycin II	42.3	59.7	22.7281571670505	C23H42N4O15	659.276830633426	8.34746666666667	74.8190454027219	0	95.8904348112583	2.99090731137344	3.7066906151153	111.369497828191	28.5575621212034	74.6698393838644	--	--	--	--	--	--	--	--	--	--	--	--	--
neg_3420	PI(18:0/20:4(6Z,8E,10E,14Z)-2OH(5S,12R))	47.8	65.6	-1.85982477404151	C47H83O15P	939.51991806882	8.36173333333333	262.775736268354	121.167689547518	307.347642077741	258.38345515808	187.517198416049	407.679337701969	365.394846667964	346.073280783707	--	--	--	--	--	--	HMDB0276376	--	_	_	_	_	Animals
neg_3422	PC(16:0/0:0)[U] / PC(16:0/0:0)[rac]	40	5.1	-0.0237976814055465	C24H50NO7P	494.325201355455	8.36888333333333	61.3619808210474	128.236686822801	64.279430846099	123.03384485455	107.433577720453	123.957616335035	67.7623677774473	111.40060966739	--	--	--	--	--	--	--	--	--	--	--	--	--
neg_3423	LysoPE(20:0/0:0)	40.7	17.4	-3.23345283448142	C25H52NO7P	554.344978913196	8.36888333333333	227.598467489908	551.150159502657	294.693854796878	561.02477281983	452.153302085369	532.803632093796	358.865067401215	538.348981078649	--	--	LMGP02050012	Glycerophospholipids [GP]	Glycerophosphoethanolamines [GP02]	Monoacylglycerophosphoethanolamines [GP0205]	HMDB0011511	899445-69-3	Organic compounds	Lipids and lipid-like molecules	Glycerophospholipids	Glycerophosphoethanolamines	Animals
neg_3426	beta-Phellandrene	40.8	12.5	-1.84443479671035	C10H16	331.263749878127	8.38315	8.04924100222498	8.16733470091133	9.61564358581773	16.5565249367248	14.6131299211221	6.72771179617291	10.295160510815	6.48247967317142	C19818	--	--	--	--	--	HMDB0036081	555-10-2	Organic compounds	Lipids and lipid-like molecules	Prenol lipids	Monoterpenoids	Animals
neg_3436	LysoPE(0:0/20:2(11Z,14Z))	42	20.7	-1.82640494868931	C25H48NO7P	550.314119467904	8.40386666666667	12.5433166419056	41.4727140262817	38.5648308072764	76.1057975429058	24.2425382339119	29.9395585092875	25.5516338562371	29.9643433239815	--	--	LMGP02050047	Glycerophospholipids [GP]	Glycerophosphoethanolamines [GP02]	Monoacylglycerophosphoethanolamines [GP0205]	HMDB0011483	--	Organic compounds	Lipids and lipid-like molecules	Glycerophospholipids	Glycerophosphoethanolamines	Animals
neg_3437	LysoPC(22:4(7Z,10Z,13Z,16Z)/0:0)	40.5	10.5	2.36668692004143	C30H54NO7P	616.36101710468	8.40386666666667	607.796636429279	669.910502811571	438.677802418227	739.310418853743	557.281068260369	469.42779100901	380.103575800804	429.893794968447	C04230	--	LMGP01050124	Glycerophospholipids [GP]	Glycerophosphocholines [GP01]	Monoacylglycerophosphocholines [GP0105]	HMDB0010401	--	Organic compounds	Lipids and lipid-like molecules	Glycerophospholipids	Glycerophosphocholines	Animals
neg_3439	Pelletierine	41.7	27.8	9.40062806418532	C8H15NO	327.231584226924	8.42528333333333	2.14135026019134	16.1112188448013	73.6198134550056	55.889958449664	0	2.91482338987595	0	2.7317876742423	--	--	--	--	--	--	HMDB0030324	2858-66-4	Organic compounds	Organoheterocyclic compounds	Piperidines	_	Animals
neg_3442	(7E,10E,13E,16E)-3-Hydroxydocosa-7,10,13,16-tetraenoylcarnitine	42.5	25.4	-1.74334520369809	C29H49NO5	512.334884882059	8.42528333333333	0	6.96567041136403	6.50214042129516	10.0620475704828	34.24803685075	30.737297889574	18.0736126552419	40.2644228072465	--	--	--	--	--	--	--	--	--	--	--	--	--
neg_3443	LysoPE(0:0/22:6(4Z,7Z,10Z,13Z,16Z,19Z))	40.9	12	-2.38183261324182	C27H44NO7P	570.282491110571	8.42528333333333	300.099737879033	247.147926814237	160.93158163621	369.893153137989	737.289461371071	1046.86240089333	736.01621643384	987.665318613478	--	--	LMGP02050060	Glycerophospholipids [GP]	Glycerophosphoethanolamines [GP02]	Monoacylglycerophosphoethanolamines [GP0205]	HMDB0011496	--	Organic compounds	Lipids and lipid-like molecules	Glycerophospholipids	Glycerophosphoethanolamines	Animals
neg_3450	14,15-Epoxyemindole SB	40.6	23.5	-5.58583161707481	C28H39NO2	466.293929064517	8.45383333333333	143.442569916709	408.351802821804	531.980830193727	699.039915809124	780.634206871002	830.770463364351	661.382739252388	1150.13705583922	--	--	--	--	--	--	--	--	--	--	--	--	--
neg_3453	Methyl palmoxirate	45.3	54.2	6.36787310547918	C18H34O3	319.227361992276	8.46096666666667	79.8720073150198	331.140603434474	1004.15349128515	662.968286412255	161.053128913748	184.439391775268	108.898165073923	94.0927751725009	--	--	--	--	--	--	HMDB0254605	1000213-09-0	Organic compounds	Lipids and lipid-like molecules	Fatty Acyls	Fatty acid esters	Animals
neg_3456	His Val Leu Lys	40.1	36.7	31.2054135825315	C23H41N7O5	494.325097583533	8.48238333333333	201.544472595894	501.83259049688	361.621999376063	653.509867290027	353.7127946606	366.334980162972	281.82803147758	430.686947259667	--	--	--	--	--	--	--	--	--	--	--	--	--
neg_3461	8-Heptadecenal	46.7	45.5	-2.4727178076687	C17H32O	297.242894784316	8.48953333333333	232.362569168779	555.491882782344	873.317519222725	654.590014682216	602.76409220218	432.574786655396	373.210724524344	413.587112843303	--	--	LMFA06000259	Fatty Acyls [FA]	Fatty aldehydes [FA06]	-	HMDB0041335	56797-41-2	Organic compounds	Lipids and lipid-like molecules	Fatty Acyls	Fatty aldehydes	Animals
neg_3465	1alpha-Hydroxyarbusculin A	40.2	28.3	-10.3375243301579	C15H22O4	531.290839233954	8.48953333333333	0	2.47957347970743	1.36591328525717	2.98421820912782	0.541934136703495	2.33122139398081	1.72733273898375	6.21017175666539	--	--	--	--	--	--	HMDB0037059	50301-94-5	Organic compounds	Lipids and lipid-like molecules	Prenol lipids	Terpene lactones	Animals
neg_3474	Cholylvaline	43	48	18.7823568114405	C29H49NO6	552.365829056765	8.51808333333333	339.202845642172	740.728993802877	434.005880684486	900.208158362671	543.913274009327	617.195921970572	423.076388068033	665.256934918752	--	--	--	--	--	--	HMDB0242380	--	Organic compounds	Lipids and lipid-like molecules	Steroids and steroid derivatives	Bile acids, alcohols and derivatives	Animals
neg_3478	Hydrocortamate	44.9	39	-1.47137553457835	C27H41NO6	496.267356521967	8.53235	163.556903530696	292.244600366851	285.269183113729	475.016933788187	534.722649225563	695.471983765573	453.329767844265	798.200304366056	--	--	--	--	--	--	HMDB0014907	76-47-1	Organic compounds	Lipids and lipid-like molecules	Steroids and steroid derivatives	Pregnane steroids	Animals
neg_3482	20-HDoHE	48.4	56.9	-1.2371255065124	C22H32O3	343.227442590842	8.5395	11.3565104491985	105.279695433811	347.867866526458	251.466386940134	23.7630072371002	17.3082559542212	9.49176806859777	6.7909622746667	--	--	--	--	--	--	HMDB0060048	--	Organic compounds	Lipids and lipid-like molecules	Fatty Acyls	Fatty acids and conjugates	Animals
neg_3486	Practolol	40.9	37	-30.9136533824062	C14H22N2O3	265.147538069779	8.55376666666667	62763.2956550554	61059.9775203163	72857.4175998382	54846.0103240643	82048.0905746245	35248.3086417163	42833.4632154542	41378.3502380844	C11696	--	--	--	--	--	HMDB0015411	6673-35-4	Organic compounds	Benzenoids	Benzene and substituted derivatives	Anilides	Animals
neg_3491	Cimaterol	43.8	38.4	5.14648241358782	C12H17N3O	483.274782799403	8.55376666666667	0	7.32776207731793	1.37296676621674	1.34878288493355	1.35974266448718	4.17736156754214	1.92543362716803	1.36454707531294	--	--	--	--	--	--	HMDB0250249	--	Organic compounds	Benzenoids	Benzene and substituted derivatives	Benzonitriles	Animals
neg_3493	5beta-Cyprinolsulfate	41.2	46.8	9.14697211328159	C27H48O8S	553.286526313029	8.54663333333333	41.3274954245358	80.5392605344501	240.581074338331	91.6498541318609	261.953270422685	2.11412183345753	0.708302430749662	0	C05468	--	--	--	--	--	HMDB0006888	--	Organic compounds	Lipids and lipid-like molecules	Steroids and steroid derivatives	Bile acids, alcohols and derivatives	Animals
neg_3494	1-Dodecanesulfonic acid, 1-hydroxy-3-oxo-	45.7	46.2	9.0460406808595	C12H24O5S	619.287808950129	8.55376666666667	1517.93874222453	1721.72199610409	456.580513972679	1655.47108912215	2673.10929890451	4595.87958549414	3485.88397874127	4431.88873941043	--	--	--	--	--	--	HMDB0243866	--	Organic compounds	Organic oxygen compounds	Organooxygen compounds	Carbonyl compounds	Animals
neg_3497	N-Arachidonoyl Phenylalanine	46.5	58.9	-5.32466561626579	C29H41NO3	450.29896467873	8.5609	135.351774944418	327.457089666689	323.050054692946	430.194087146653	207.377312124965	418.628605655911	342.364306507053	475.410644858298	--	--	--	--	--	--	HMDB0242001	--	Organic compounds	Organic acids and derivatives	Carboxylic acids and derivatives	Amino acids, peptides, and analogues	Animals
neg_3499	Sulfate	54	86.9	-10.2478318959031	H2O4S	96.9590991571432	8.5609	69.296748164638	67.9836305042078	89.6507615570558	69.3443927867612	114.959323236136	37.1947663107591	41.2598482246732	42.3039714938459	C00059	Purine metabolism(ko00230);;Monobactam biosynthesis(ko00261);;Cysteine and methionine metabolism(ko00270);;Sulfur metabolism(ko00920);;Metabolic pathways(ko01100);;Biosynthesis of secondary metabolites(ko01110);;Microbial metabolism in diverse environments(ko01120);;ABC transporters(ko02010);;Quorum sensing(ko02024)	--	--	--	--	HMDB0001448	14808-79-8	Inorganic compounds	Homogeneous non-metal compounds	Non-metal oxoanionic compounds	Non-metal sulfates	Animals,Plants
neg_3504	Cholylphenylalanine	41.5	18	-0.658791927559939	C33H49NO6	576.330290249548	8.57518333333333	20.0402057677436	48.163146294123	44.6242274587438	94.801508209281	13.8451871055174	16.6359673032551	18.983984907441	38.5661878212739	--	--	--	--	--	--	HMDB0242371	--	_	_	_	_	Animals
neg_3508	Testosterone	42.5	59.4	-40.6129225529326	C19H28O2	309.171892950121	8.60373333333333	2538.56417965244	2015.33286720497	2457.60292023992	2714.12707687768	1986.24265096227	1953.189045385	2183.57432529778	2303.56944501262	--	--	--	--	--	--	--	--	--	--	--	--	--
neg_3510	Septacidin	40.5	29.4	20.4181911644115	C30H51N7O7	642.372352383746	8.5966	48.2953669953054	81.1945819627313	56.281215358707	91.2758024164338	74.8870755198378	89.2221956953668	48.8809749039583	78.3414886370554	C15751	--	--	--	--	--	HMDB0258241	62362-59-8	Organic compounds	Organic acids and derivatives	Carboxylic acids and derivatives	Amino acids, peptides, and analogues	Animals
neg_3512	Dihydroxyacetone Phosphate Acyl Ester	42.2	18.1	-1.13673632787829	C4H7O7P	242.990916995643	8.61088333333333	38.8555379849128	36.6189618854579	35.4988364542207	32.0617403250138	30.616266527232	36.6864141601	33.2487565190302	35.1741765927359	C03372	--	--	--	--	--	HMDB0011750	--	Organic compounds	Organic oxygen compounds	Organooxygen compounds	Carbonyl compounds	Microbe,Animals
neg_3516	Octadecanedioic acid	45.2	45.6	0.87960157907851	C18H34O4	313.238709547642	8.61801666666667	16.6001742005373	17.4964765063735	16.1338169659283	14.1572562297812	16.5492702318904	9.81772902248911	16.1037239328483	11.4056243874664	--	--	--	--	--	--	--	--	--	--	--	--	--
neg_3521	Linoleoyl ethanolamide	49.3	56.4	-1.6062678150393	C20H37NO2	368.280113022348	8.63228333333333	447.648604482138	403.673557633698	615.713593091907	1094.01003301229	788.734314007495	749.551226097788	659.281093968281	907.275969480837	--	--	--	--	--	--	--	--	--	--	--	--	--
neg_3534	tributyrylglycerol	40	3.49	0.83578205482427	C15H26O6	347.170768136981	8.66798333333333	479.201750109733	458.6578839487	448.292011327578	409.702366362399	332.324454571647	427.675840671658	278.511297927683	331.988793562025	--	--	--	--	--	--	HMDB0259168	--	Organic compounds	Lipids and lipid-like molecules	Fatty Acyls	Fatty alcohols	Animals
neg_3535	Monacolin J acid	49.1	65.8	8.07315787157865	C19H30O5	337.204778045167	8.66798333333333	7826.56460534946	12787.8338041378	6692.63905471282	6297.45348359402	7275.96467170689	11589.2184961941	13433.8234755501	6060.02447044732	--	--	--	--	--	--	--	--	--	--	--	--	--
neg_3537	4-(4-Methoxyphenyl)-2-butanone	46.7	45.5	8.68178776611907	C11H14O2	355.194575386232	8.67511666666667	105.067907534769	79.5047469693971	118.598625371801	272.10567402754	187.407813500915	154.933264376725	114.893437314954	207.985719794452	--	--	--	--	--	--	HMDB0033597	104-20-1	Organic compounds	Benzenoids	Phenol ethers	Anisoles	Animals,Plants
neg_3538	Peiminine	45	41.9	-0.865796455703179	C27H43NO3	450.298590355038	8.67511666666667	171.665598663595	437.387570742445	510.949544330271	701.677528493576	378.720494455736	635.905683896185	529.356477081166	756.170897485116	--	--	--	--	--	--	HMDB0256206	18059-10-4	Organic compounds	Lipids and lipid-like molecules	Steroids and steroid derivatives	Steroidal alkaloids	Animals
neg_3541	9R,10S-EpOME	42.3	22	-1.40940755495226	C18H32O3	295.227450936869	8.6894	71.5811898516104	180.823850166282	256.946846911995	241.012060099129	301.365670995856	224.109554578556	232.991049373541	229.032295739879	C14825	Linoleic acid metabolism(ko00591);;Metabolic pathways(ko01100)	LMFA02000283	Fatty Acyls [FA]	Octadecanoids [FA02]	Other Octadecanoids [FA0200]	HMDB04701	--	--	--	--	--	Plants
neg_3542	Cyclooctatin	40.8	31.3	8.25075948457789	C20H34O3	343.228121582863	8.6894	0	16.5273044605735	55.8102528684311	46.7464967149973	1.8706389039011	0.987104629664311	5.61954099615723	0	--	--	--	--	--	--	--	--	--	--	--	--	--
neg_3545	(5E)-7-[3,5-Dihydroxy-2-(3-hydroxyoctyl)cyclopentyl]hept-5-enoylcarnitine	40.6	24.5	-3.30682181341785	C27H49NO7	534.318652948692	8.70366666666667	0	2.81352848954879	4.20521668249816	12.7192172016802	1.58929652998758	1.73836965842749	3.72462847737682	9.84866060473506	--	--	--	--	--	--	HMDB0241879	--	Organic compounds	Lipids and lipid-like molecules	Fatty Acyls	Eicosanoids	Animals
neg_3554	12(13)-EpOME-d	43.3	46.5	19.0753502636456	C18H28D4O3	299.258703005315	8.71795	272.108707752336	247.518323667934	385.386272402285	172.461382781838	182.015389969192	185.684195176615	159.136976380531	168.585962982507	--	--	--	--	--	--	--	--	--	--	--	--	--
neg_3557	LysoPE(20_3(8Z,11Z,14Z)_0_0)	45.5	44.5	8.66260347739343	C25H46NO7P	524.280217165574	8.71795	67.8086103780589	80.43831635214	78.8517577156359	115.229521742845	130.267449902759	116.742756480223	141.121753728461	136.385994231636	--	--	--	--	--	--	--	--	--	--	--	--	--
neg_3558	2-Nitrophenyl octyl ether	41	16.5	-2.41860105780209	C14H21NO3	250.14425966811	8.73151666666667	637.692471285396	637.018581422241	522.267298368942	455.677376342587	496.752008822884	648.256624769866	546.643108728123	508.990107654001	--	--	--	--	--	--	HMDB0245262	37682-29-4	Organic compounds	Benzenoids	Benzene and substituted derivatives	Nitrobenzenes	Animals
neg_3559	9(S)-HEPE	42.6	25.2	0.0789465433237151	C20H30O3	317.212243511109	8.73151666666667	0	5.48738864850954	42.9443918533162	15.5066118652099	1.98803029427818	1.45735427821297	1.4761520641074	1.87126431790193	--	--	--	--	--	--	--	--	--	--	--	--	--
neg_3561	LysoPE(0:0/20:0)	40.2	11	1.40103466052687	C25H52NO7P	530.323521073758	8.73151666666667	27.9387796466239	56.2890651175376	67.1439722828391	107.69468785702	108.975987425317	57.3856652093363	79.7324396033694	91.1841184049976	--	--	LMGP02050045	Glycerophospholipids [GP]	Glycerophosphoethanolamines [GP02]	Monoacylglycerophosphoethanolamines [GP0205]	HMDB0011481	--	Organic compounds	Lipids and lipid-like molecules	Glycerophospholipids	Glycerophosphoethanolamines	Animals
neg_3562	16-Oxopalmitate	46.3	37.9	-0.0788801846464958	C16H30O3	269.212197073816	8.73866666666667	17.9081411721384	15.8287309085118	19.5750523889762	20.1835960922615	13.5613551757424	13.3718378650956	17.8028466254504	17.2243447387854	--	--	--	--	--	--	--	--	--	--	--	--	--
neg_3563	1-Oleoyl-sn-glycero-3-phosphocholine	47.1	53.5	-3.58132886487356	C26H52NO7P	566.344475390219	8.73866666666667	2.93832280003476	12.7124862031456	6.86758562906284	17.2687333831908	12.6588644589289	11.8329260773699	15.8850512397625	15.5756592523001	--	--	LMGP01050032	Glycerophospholipids [GP]	Glycerophosphocholines [GP01]	Monoacylglycerophosphocholines [GP0105]	HMDB0002815	19420-56-5	Organic compounds	Lipids and lipid-like molecules	Glycerophospholipids	Glycerophosphocholines	Microbe,Animals
neg_3564	N-OCTANOYL-L-HOMOSERINE LACTONE	40.7	9.61	-1.82159257316327	C12H21NO3	453.296183084585	8.75293333333333	98.5038360250573	140.360655528061	138.803535717253	168.505520781494	1068.26607100865	1379.32816140743	1490.93159063115	1661.15605216102	--	--	--	--	--	--	HMDB0255213	--	Organic compounds	Organic acids and derivatives	Carboxylic acids and derivatives	Amino acids, peptides, and analogues	Animals
neg_3566	Hovenine A	41.9	31	-5.78092500183365	C27H42N4O4	521.287195761431	8.75293333333333	0	0	0	0	2.75969322766027	2.76404477154153	5.11350280459069	4.56492400369697	--	--	--	--	--	--	HMDB0030200	52309-78-1	Organic compounds	Organic acids and derivatives	Carboxylic acids and derivatives	Amino acids, peptides, and analogues	Animals
neg_3574	PA(8:0/PGE2)	42.6	34	-10.7457504629144	C31H53O11P	653.300422077087	8.77435	22310.970303608	21370.8618947668	23109.1651967299	27928.6712089291	17777.7589926873	25373.2789510258	24798.6554004763	10494.1925220995	--	--	--	--	--	--	HMDB0266611	--	_	_	_	_	Animals
neg_3579	Muzanzagenin	48.1	62.1	-7.64884298997286	C27H38O5	883.529806463904	8.79576666666667	26613.7947417992	32374.8342264475	9958.74004738406	9814.47997727532	26489.2141764067	31597.2288647819	9999.71503852287	221406.384402412	--	--	--	--	--	--	HMDB0032601	197080-19-6	Organic compounds	Lipids and lipid-like molecules	Steroids and steroid derivatives	Oxosteroids	Animals
neg_3581	PIP(18:0/18:2(9Z,12Z))	42	28.4	-0.343001788691456	C45H84O16P2	963.497804399607	8.8029	321.444590314466	459.576100079455	489.107656625456	476.684968874799	374.396947350943	341.087383024792	441.91417833538	430.592305326627	--	--	--	--	--	--	HMDB0009951	--	Organic compounds	Lipids and lipid-like molecules	Glycerophospholipids	Glycerophosphoinositol phosphates	Animals
neg_3588	L-Oleandrosyl-oleandolide	46	69.1	13.7519307247218	C27H46O10	565.285791744794	8.82431666666667	2.42686947950181	12.4859325949891	30.639454373784	35.8372673276573	38.6839231725233	38.1041189852561	44.5416233433941	60.013128568088	C11992	Biosynthesis of 12-, 14- and 16-membered macrolides(ko00522);;Metabolic pathways(ko01100);;Biosynthesis of secondary metabolites(ko01110)	LMPK04000033	Polyketides [PK]	Macrolides and lactone polyketides [PK04]	-	--	--	--	--	--	--	--
neg_3591	Gingerglycolipid B	46	64.4	-1.55230628429917	C33H58O14	713.351004776239	8.82431666666667	180.199156398836	4.05471600165435	160.664308352382	106.435865851068	44.3253593896629	129.78211461149	215.853908142995	52.0228574430288	--	--	--	--	--	--	HMDB0041094	88168-90-5	Organic compounds	Lipids and lipid-like molecules	Glycerolipids	Glycosylglycerols	Animals
neg_3596	Linoleic Acid-d4	41.5	42.1	19.1756959643759	C18H28D4O2	283.26351180196	8.83146666666667	1.86133948329125	12.9271336702183	11.3664124378812	19.8560400846299	31.4646516008151	29.156171412767	24.3963472564265	47.0643318898903	--	--	--	--	--	--	--	--	--	--	--	--	--
neg_3598	LysoPE(0:0/18:0)	55.4	80.7	-0.56446009255009	C23H48NO7P	480.309291394932	8.83146666666667	7632.67772409877	16704.5032715487	20575.8603886283	24501.3742785639	36562.0844267398	35971.9910565759	34348.6473277674	49431.2085366166	--	--	LMGP02050038	Glycerophospholipids [GP]	Glycerophosphoethanolamines [GP02]	Monoacylglycerophosphoethanolamines [GP0205]	HMDB0011129	899443-67-5	Organic compounds	Lipids and lipid-like molecules	Glycerophospholipids	Glycerophosphoethanolamines	Animals
neg_3602	[(3R,4S)-1,1-Difluoro-3-(hexadecanoylamino)-4-hydroxy-4-phenylbutyl]phosphonic acid	40.8	11.4	-0.922855257269818	C26H44F2NO5P	540.266705171851	8.83146666666667	5.67409811437698	27.2567902978814	58.2539830149137	61.7880269842817	84.6552519563611	74.0778890508199	89.6104104374242	121.277800269715	--	--	--	--	--	--	HMDB0258345	--	Organic compounds	Lipids and lipid-like molecules	Fatty Acyls	Fatty amides	Animals
neg_3603	Narbomycin	47.4	74	27.8408909083695	C28H47NO7	530.32410101622	8.83146666666667	135.185709929517	186.943071868022	331.364553586432	447.410966656078	353.299870767913	189.911492646109	297.337029570595	231.708157534288	C11998	Biosynthesis of 12-, 14- and 16-membered macrolides(ko00522);;Metabolic pathways(ko01100);;Biosynthesis of secondary metabolites(ko01110)	--	--	--	--	--	--	--	--	--	--	--
neg_3606	(2S)-2-[[2-[(2S,3S)-2-[[(2R)-2-Amino-3-mercaptopropyl]amino]-3-methylpentoxy]-1-oxo-3-phenylpropyl]amino]-4-methylsulfonylbutanoic acid propan-2-yl ester	44.9	62.5	-28.7296358446127	C26H45N3O6S2	580.23357822845	8.83146666666667	117.553802641958	353.388374108927	519.846209059325	685.340622467023	1110.81177069327	1039.02499458121	1078.38413098877	1686.51773865499	--	--	--	--	--	--	HMDB0253859	--	Organic compounds	Organic acids and derivatives	Carboxylic acids and derivatives	Amino acids, peptides, and analogues	Animals
neg_3612	Sebacil	41.3	20.9	3.08071347185945	C10H16O2	335.223818900954	8.84573333333333	0	3.3374316744738	8.01188165652777	2.89433259791122	0	0.728890024085709	0	0	--	--	--	--	--	--	HMDB0244060	--	Organic compounds	Organic oxygen compounds	Organooxygen compounds	Carbonyl compounds	Animals
neg_3621	LysoPC(17:0/0:0)	54.4	77.8	-0.892597830044297	C25H52NO7P	508.340408564316	8.86001666666667	5796.22313690632	12662.1621107424	7185.33828169068	12753.080966764	9291.28245895337	9791.80637615138	8755.90160620432	12295.3194149285	C04230	--	LMGP01050024	Glycerophospholipids [GP]	Glycerophosphocholines [GP01]	Monoacylglycerophosphocholines [GP0105]	HMDB0012108	50930-23-9	Organic compounds	Lipids and lipid-like molecules	Glycerophospholipids	Glycerophosphocholines	Animals
neg_3622	1-Stearoyl-sn-glycerol 3-phosphocholine	72.2	65.2	-0.595469645945283	C26H54NO7P	568.36168092625	8.86001666666667	24386.9371804843	54369.4534162358	30330.882833676	54872.5295556669	39864.392956961	41712.5013174239	37127.9306821737	52261.2712858955	--	--	--	--	--	--	--	--	--	--	--	--	--
neg_3624	Bax inhibitor peptide V5	47.1	66.4	12.3965278626609	C27H50N6O6S	585.351246637322	8.86001666666667	178.07061877517	402.304525023684	256.989955396216	462.707961890822	284.619320073217	308.606966416593	307.185902515618	397.925644890882	--	--	--	--	--	--	HMDB0248888	--	Organic compounds	Phenylpropanoids and polyketides	Flavonoids	Flavans	Animals
neg_3631	PS(22:6(5Z,8E,10Z,13Z,15E,19Z)-2OH(7S, 17S)/24:0)	41.6	51.1	28.2059309782247	C52H90NO12P	996.645108155661	8.86001666666667	4.35838749626494	13.7371657757851	18.203178922062	37.6024833214952	8.20038126176434	26.8422664217748	16.9698537171498	52.4803267525858	--	--	--	--	--	--	HMDB0283672	--	_	_	_	_	Animals
neg_3640	2-hydroxymexiletine	40.4	14.4	8.45861507068024	C11H17NO2	435.253361438464	8.88856666666667	167.137710435807	171.486857952589	150.843123240442	181.501269000451	329.247837859927	410.905598799345	373.94375184003	464.559066595692	--	--	--	--	--	--	HMDB0060953	--	Organic compounds	Benzenoids	Phenol ethers	_	Animals
neg_3644	(13R,14R)-7-Labdene-13,14,15-triol	40	27.7	6.62203663706726	C20H36O3	345.243260137479	8.90283333333333	0	11.8841673805166	21.7741256533105	21.068490821503	1.71006737910362	0	0	0	--	--	--	--	--	--	HMDB0034958	--	Organic compounds	Lipids and lipid-like molecules	Prenol lipids	Diterpenoids	Animals
neg_3650	Cyclo(Arg-Gly-Asp-D-Phe-Val)	49.3	57.1	6.11535562518872	C26H38N8O7	619.288060429214	8.9314	13631.8422804718	23272.1479090335	4694.12183343942	20949.531348608	34067.7019060362	50683.9890714022	43138.3276786697	51557.5598074827	--	--	--	--	--	--	HMDB0250680	--	Organic compounds	Organic acids and derivatives	Carboxylic acids and derivatives	Amino acids, peptides, and analogues	Animals
neg_3655	3-Oxohexadecanoic acid	45.9	38.8	-2.05769226669014	C16H30O3	269.211662360215	8.95281666666667	32.5403873395325	26.4475721241948	40.0921209323525	34.1989328496139	22.7213797659774	25.3421462168263	26.4544881404848	33.1334402116573	--	--	LMFA01060051	Fatty Acyls [FA]	Fatty Acids and Conjugates [FA01]	Oxo fatty acids [FA0106]	HMDB0010733	--	Organic compounds	Lipids and lipid-like molecules	Fatty Acyls	Fatty acids and conjugates	Animals
neg_3657	Opiorphin	43.8	30.5	4.81907388234023	C29H48N12O8	713.34981096433	8.95281666666667	12.9191545415523	0	13.3621949811034	23.7131455024332	3.2886150402507	5.67986553171734	19.2933010248174	0	--	--	--	--	--	--	HMDB0059792	--	Organic compounds	Organic acids and derivatives	Carboxylic acids and derivatives	Amino acids, peptides, and analogues	Animals
neg_3660	3-O-alpha-Mycarosylerythronolide B	41.4	33.7	6.4414979835879	C28H50O10	1151.70168509934	8.97423333333333	0	92426.4129721985	28533.3869057444	17586.7971392483	94822.5160359313	118762.006624944	18505.5481332368	37816.6239629367	--	--	--	--	--	--	--	--	--	--	--	--	--
neg_3661	LysoPE(0:0/20:1(11Z))	55.6	90.1	0.415668700853957	C25H50NO7P	506.325424025457	8.97423333333333	249.486472269471	239.693712793665	276.778227047248	306.873075230218	525.876270701786	457.171681663599	493.111155318035	633.828650641582	--	--	LMGP02050046	Glycerophospholipids [GP]	Glycerophosphoethanolamines [GP02]	Monoacylglycerophosphoethanolamines [GP0205]	HMDB0011482	--	Organic compounds	Lipids and lipid-like molecules	Glycerophospholipids	Glycerophosphoethanolamines	Animals
neg_3662	Lidoflazine	45.3	64.1	28.6153121768541	C30H35F2N3O	526.258278478726	8.97423333333333	56.6044821297692	41.1908907825175	56.4831532612664	83.7878483617833	153.99831555327	59.2363745430054	107.759686855069	80.4314228816801	--	--	--	--	--	--	HMDB0254083	3416-26-0	Organic compounds	Benzenoids	Benzene and substituted derivatives	Diphenylmethanes	Animals
neg_3665	butenoylcarnitine	40.2	13.5	-1.00901578695304	C11H19NO4	457.255077358324	8.98136666666667	228.747957500663	224.218824521396	211.66335722751	183.981427756468	163.025298290324	253.34451665096	207.204041399583	251.873627753787	--	--	--	--	--	--	HMDB0249460	--	Organic compounds	Organic acids and derivatives	Keto acids and derivatives	Medium-chain keto acids and derivatives	Animals
neg_3667	5-Fluorodeoxyuridine monophosphate	40.4	43.3	-34.0333113065543	C9H12FN2O8P	651.033592104714	8.98136666666667	48357.3900497925	44453.2768176803	42554.4736584856	37713.5871182894	38179.9547372043	43153.812248463	43404.9107928068	42058.5416174089	C04242	Drug metabolism - other enzymes(ko00983)	--	--	--	--	HMDB0060394	--	Organic compounds	Nucleosides, nucleotides, and analogues	Pyrimidine nucleotides	Pyrimidine deoxyribonucleotides	Animals
neg_3668	PI(20:1(11Z)/PGF1alpha)	43	29	3.82698641141493	C49H89O16P	1009.59071773551	8.9885	0	5.40660021096928	0	3.54807041426285	17.4302218206871	4.53484397959637	19.3991317922047	1.31027854178039	--	--	--	--	--	--	HMDB0277163	--	_	_	_	_	Animals
neg_3669	6-nonenoylglycine	43.9	43	-10.4627480523512	C11H19NO3	485.282377958756	8.9885	5.29985138066456	0	1.92697657734717	2.7611021114782	7.85308776508569	0	2.03482818370162	2.16087842916362	--	--	--	--	--	--	HMDB0094811	--	Organic compounds	Organic acids and derivatives	Carboxylic acids and derivatives	Amino acids, peptides, and analogues	Animals
neg_3671	Primaquine	43.3	34.8	4.28271299505735	C15H21N3O	563.337347373143	8.9885	28.5030684467886	27.2529166278131	40.1866110798584	36.0948845710283	21.0578386990097	23.123322133515	33.8851496290654	39.4301165459092	C07627	--	--	--	--	--	HMDB0015219	90-34-6	Organic compounds	Organoheterocyclic compounds	Quinolines and derivatives	Aminoquinolines and derivatives	Animals
neg_3674	LysoPE(0:0/22:1(13Z))	51.2	63.9	-1.60052521203245	C27H54NO7P	534.355656408257	9.00278333333333	77.4718702725432	175.20170989935	135.579067307832	207.395458718661	206.479871995604	262.237163396477	192.642885782196	294.285834267751	--	--	LMGP02050055	Glycerophospholipids [GP]	Glycerophosphoethanolamines [GP02]	Monoacylglycerophosphoethanolamines [GP0205]	HMDB0011491	--	Organic compounds	Lipids and lipid-like molecules	Glycerophospholipids	Glycerophosphoethanolamines	Animals
neg_3675	Butenoyl PAF	43.7	29.6	1.66060327401156	C28H56NO7P	594.376370550365	9.00278333333333	424.315320093565	967.86022179054	612.794270191908	1118.88851175823	1268.58133610809	1427.30009362589	1086.09168734138	1613.89618364502	--	--	--	--	--	--	--	--	--	--	--	--	--
neg_3677	PC(P-18:0/18:1(12Z)-2OH(9,10))	40.4	58.5	-16.5799559181338	C44H86NO9P	848.588899119633	8.99563333333333	0	0	12.3432235631173	0.251999312783163	32.8569288777171	103.872629996286	10.8452674881522	26.342985264343	--	--	--	--	--	--	HMDB0289583	--	_	_	_	_	Animals
neg_3678	PI(22:2(13Z,16Z)/22:6(5Z,7Z,10Z,13Z,16Z,19Z)-OH(4))	40.6	24.3	2.10803243606817	C53H87O14P	999.56007479936	8.99563333333333	45.6482240601009	63.8727000648404	41.2731990886988	20.6981660667069	114.214534942145	50.5039316800423	84.1028890059	104.050787386835	--	--	--	--	--	--	HMDB0277767	--	_	_	_	_	Animals
neg_3681	PG(18:2(9Z,11Z)/20:3(6,8,11)-OH(5))	47.6	58.8	-1.07414896209476	C44H77O11P	857.517680016659	9.0242	28821.0882182971	16631.5420771785	6873.84171222438	6049.3030772602	17648.8395663618	30939.2451391473	46864.0671276832	48015.1899082692	--	--	--	--	--	--	HMDB0269173	--	_	_	_	_	Animals
neg_3682	Antibiotic JI-20B	45.1	73.4	-32.0834313543897	C20H41N5O9	540.272740168466	9.03846666666667	64.4197203324292	6.56443734850398	51.4853604189402	66.9542717429368	176.093752613786	47.8678752027957	108.11456849053	75.9377406802355	--	--	--	--	--	--	--	--	--	--	--	--	--
neg_3684	2-Carboxy-1,4-naphthoquinone	41.6	18.4	1.64324730733994	C11H6O4	236.996341950341	9.05275	62.1014394761815	48.3447487147773	55.0178750134695	42.9127651715181	47.6765251896935	53.1485024834004	52.1511124015333	50.9702957331035	--	--	--	--	--	--	--	--	--	--	--	--	--
neg_3685	Palmitoylglycine	44.7	37.1	-1.52644892579193	C18H35NO3	312.253939375954	9.0456	1.70401650170124	4.06797526581415	4.28707711305044	13.5431696663052	8.97600390679161	10.1286378171598	7.80580074590633	12.5393869615831	--	--	LMFA08020079	Fatty Acyls [FA]	Fatty amides [FA08]	N-acyl amines [FA0802]	HMDB0013034	158305-64-7	Organic compounds	Organic acids and derivatives	Carboxylic acids and derivatives	Amino acids, peptides, and analogues	Animals
neg_3689	Amino (2S)-2,6-diaminohexanoate	44.1	40.9	-19.8486372301543	C6H15N3O2	321.219181154128	9.07345	174.447294487743	180.378572975638	205.775026331506	191.376585660705	187.769740107477	183.637549283835	178.211750619581	198.583722394314	--	--	--	--	--	--	HMDB0257709	--	Organic compounds	Organic acids and derivatives	Carboxylic acids and derivatives	Amino acids, peptides, and analogues	Animals
neg_3691	Chalciporone	43.1	34.4	1.77038032769873	C16H21NO	545.339340575215	9.07345	0	0	0	0	4.17193650945421	0	3.06989509013477	0	--	--	--	--	--	--	HMDB0033526	112448-74-5	Organic compounds	Organoheterocyclic compounds	Azepines	_	Animals
neg_3693	LysoPC(P-18:0/0:0)	41.2	19.3	-1.93306905060314	C26H54NO6P	552.36609717487	9.07345	10.1752098849656	36.9848488556869	17.1621438245614	48.144970022313	16.418823754659	32.6857772201314	15.7822138184006	35.400015328268	C04230	--	LMGP01070009	Glycerophospholipids [GP]	Glycerophosphocholines [GP01]	1Z-alkenylglycerophosphocholines [GP0107]	HMDB0013122	--	Organic compounds	Lipids and lipid-like molecules	Glycerophospholipids	Glycerophosphocholines	Animals
neg_3695	PE(P-16:0/PGF1alpha)	44.4	40.2	1.18923461965095	C41H78NO10P	774.529980194517	9.06631666666667	87000.0780614429	83204.515580715	77190.311074985	64349.9595915103	37486.5088533671	70273.5879653997	46275.4887027533	79408.661686792	--	--	--	--	--	--	HMDB0285266	--	_	_	_	_	Animals
neg_3704	LysoPE(0:0/22:2(13Z,16Z))	47.3	42.7	0.685778933110727	C27H52NO7P	578.346708268278	9.10201666666667	7.68417437518016	25.2625084611714	40.9857698847962	75.5439475100716	16.4713282806813	21.2202537482122	18.0562868270842	26.7223208962208	--	--	LMGP02050056	Glycerophospholipids [GP]	Glycerophosphoethanolamines [GP02]	Monoacylglycerophosphoethanolamines [GP0205]	HMDB0011492	--	Organic compounds	Lipids and lipid-like molecules	Glycerophospholipids	Glycerophosphoethanolamines	Animals
neg_3707	N-Nonanoylglycine	45.1	64.1	-29.2319430368502	C11H21NO3	429.284432011492	9.10915	20.4856976920428	23.5802674540462	33.8354642228108	30.4208802079787	14.9652988229703	27.7853140654852	17.7095102845775	19.1462903759669	--	--	--	--	--	--	HMDB0013279	--	Organic compounds	Organic acids and derivatives	Carboxylic acids and derivatives	Amino acids, peptides, and analogues	Animals
neg_3710	PGF1a	46.3	52.2	-0.125134309256406	C20H36O5	355.248953240437	9.11628333333333	11.5118189387145	3.80022396198145	11.8942642412779	18.2275558286011	12.2873263146002	16.4428518659402	11.5384635980841	17.6574640978238	C06475	--	LMFA03010137	Fatty Acyls [FA]	Eicosanoids [FA03]	Prostaglandins [FA0301]	HMDB0002685	745-62-0	Organic compounds	Lipids and lipid-like molecules	Fatty Acyls	Eicosanoids	Animals
neg_3711	LysoPE(0:0/22:0)	40.2	17.5	-1.5026902870859	C27H56NO7P	582.376835122775	9.11628333333333	10.4993412704321	42.5663657514385	5.76026260609681	48.6247425091013	29.3107706969296	28.833400301555	18.5242262982263	39.1915116876435	--	--	LMGP02050054	Glycerophospholipids [GP]	Glycerophosphoethanolamines [GP02]	Monoacylglycerophosphoethanolamines [GP0205]	HMDB0011490	--	Organic compounds	Lipids and lipid-like molecules	Glycerophospholipids	Glycerophosphoethanolamines	Animals
neg_3715	Boviquinone 4	48.5	59.3	-1.29458975567723	C26H36O4	433.235493743427	9.13056666666667	762.854508831194	686.51120691689	722.653546348086	650.112274888487	512.580298168446	521.632828616134	681.412442395922	624.968959596255	--	--	--	--	--	--	HMDB0030057	28129-52-4	Organic compounds	Lipids and lipid-like molecules	Prenol lipids	Diterpenoids	Animals,Microbe
neg_3716	Glycocholic acid	44.5	50.7	26.4161820001913	C26H43NO6	464.314053357407	9.13056666666667	811.004617222239	2000.77915255539	2108.34974597662	2532.78742218066	1514.66883377487	1874.82589609788	1968.93127446354	3184.5817968738	--	--	--	--	--	--	--	--	--	--	--	--	--
neg_3718	N-Palmitoyl Glycine	42	14.8	-1.7366847678633	C18H35NO3	312.253873517118	9.14483333333333	190.417594127927	183.765264436772	193.029691269739	261.659616859636	203.473815155383	224.323723196489	161.327665905615	229.452486656316	--	--	--	--	--	--	--	--	--	--	--	--	--
neg_3719	NORETHINDRONE ACETATE	41.1	24.3	8.16728106781624	C22H28O3	339.19934686506	9.1377	32766.2674065023	23083.1397621633	32436.2469653546	23361.9642777584	19551.1272612906	32155.5213143517	64064.9020650243	22522.9639042427	--	--	--	--	--	--	--	--	--	--	--	--	--
neg_3728	Dihydroceramide	41.4	25.7	6.01847840001348	C19H39NO3	350.269643776982	9.1734	3.21385416318534	18.3820163423812	18.016751402214	45.4187640529642	16.235139564422	17.7179742238263	14.2234078429179	27.7921575555911	C12126	--	--	--	--	--	HMDB0006752	--	Organic compounds	Organic acids and derivatives	Carboxylic acids and derivatives	Carboxylic acid derivatives	Animals
neg_3729	Levonantradol	44.9	52.2	12.8110952109647	C27H35NO4	482.260413211535	9.1734	11.7105329846758	17.6414319052711	0	35.4458972338926	96.5126955779216	174.172472506044	187.612081935825	247.666576760746	--	--	--	--	--	--	HMDB0254057	--	Organic compounds	Organoheterocyclic compounds	Quinolines and derivatives	Benzoquinolines	Animals
neg_3735	11-Mercapto-1-undecanol	45.1	39.6	7.11933456051298	C11H24OS	453.310682540933	9.1948	1.80864202820386	0	6.53409946687194	10.9725794004279	20.6337350672605	1.98206354278575	25.5855948483694	25.2569376248027	--	--	--	--	--	--	HMDB0244367	--	Organic compounds	Organosulfur compounds	Thiols	Alkylthiols	Animals
neg_3736	3alpha,7alpha,12alpha-Trihydroxy-5beta-cholestan-26-al	44	55.3	-15.4286300672643	C27H46O4	455.307576508295	9.1948	6.15806713318291	1.69450874077376	2.50053872257806	9.55094800488546	0	2.25515970831932	11.4944945558684	0	C01301	Primary bile acid biosynthesis(ko00120);;Metabolic pathways(ko01100)	LMST04030164	Sterol Lipids [ST]	Bile acids and derivatives [ST04]	C27 bile acids, alcohols, and derivatives [ST0403]	HMDB0003533	3836-01-9	Organic compounds	Lipids and lipid-like molecules	Steroids and steroid derivatives	Bile acids, alcohols and derivatives	Animals
neg_3738	8,14-Dihydroxyefavirenz	43.3	52.8	0.332516095584955	C14H9ClF3NO4	739.032873910962	9.1948	42333.9573631462	38977.4533769092	36850.0112090423	32898.3666642961	33368.1022104497	37941.7178574403	37561.7285301688	36406.6738193055	--	--	--	--	--	--	HMDB0247467	--	Organic compounds	Organoheterocyclic compounds	Benzoxazines	_	Animals
neg_3740	Docosa-2,4,6,8-tetraenoic acid	49.2	76.1	7.35920171137619	C22H36O2	377.272178516855	9.20195	1216.16001470889	1135.77144914419	1066.79861911009	988.530285990459	1003.94394190051	1159.87791744879	1108.22275996771	996.591953510221	--	--	--	--	--	--	HMDB0251563	--	Organic compounds	Lipids and lipid-like molecules	Fatty Acyls	Fatty acids and conjugates	Animals
neg_3741	3alpha,7alpha,12alpha-Trihydroxy-5beta-cholestanoate	40.1	26.8	3.02675050827074	C27H46O5	471.310555443271	9.20195	3.35658226803482	4.23267173655945	13.9735400827737	39.4966904285625	9.72226098707126	8.57996728503727	9.72942416110579	37.1084690011385	C04722	--	LMST04030001	Sterol Lipids [ST]	Bile acids and derivatives [ST04]	C27 bile acids, alcohols, and derivatives [ST0403]	HMDB0000601	547-98-8	Organic compounds	Lipids and lipid-like molecules	Steroids and steroid derivatives	Bile acids, alcohols and derivatives	Animals
neg_3742	LysoPI(16:0/0:0)	41.3	14	-1.84646500507106	C25H49O12P	571.287830479311	9.20195	233.219249900405	234.79858663393	168.510629545656	332.605638833031	1304.9883653531	2572.04498379745	1263.75994542682	2162.12073270524	--	--	LMGP06050002	Glycerophospholipids [GP]	Glycerophosphoinositols [GP06]	Monoacylglycerophosphoinositols [GP0605]	HMDB0061695	1425501-12-7	Organic compounds	Lipids and lipid-like molecules	Glycerophospholipids	Glycerophosphoinositols	Animals
neg_3744	Ricinoleic acid	45.9	44.1	-1.68550188909613	C18H34O3	297.243015814782	9.20908333333333	43.9344990093148	82.283660561521	95.8256153922773	125.941845031702	104.016882830148	100.527976852993	85.6858510666477	88.5313533365731	--	--	--	--	--	--	--	--	--	--	--	--	--
neg_3750	Epoxyeicosatrienoic acid	41	25.6	0.170072977918713	C20H32O3	319.227922916265	9.22336666666667	0	5.17494741301495	2.04802398241295	8.55874040206579	1.96246699539167	4.21436893866081	1.27873217023862	5.287724760431	--	--	--	--	--	--	HMDB0251881	--	Organic compounds	Lipids and lipid-like molecules	Fatty Acyls	Lineolic acids and derivatives	Animals
neg_3752	Methyl 16-hydroxyhexadecanoate	42.3	29	-1.54674836527048	C17H34O3	285.243075759111	9.23763333333333	112.665039157643	33.2611019908637	52.3576532967842	76.5798368187499	162.49774068817	67.5596258350181	69.1388885442706	100.543845928133	--	--	--	--	--	--	HMDB0254562	1000336-41-0	Organic compounds	Lipids and lipid-like molecules	Fatty Acyls	Fatty alcohols	Animals
neg_3757	Carazolol	42.4	21.2	2.44834241919115	C18H22N2O2	655.351566943871	9.23763333333333	43.2388706702335	40.2928495889324	53.5414983293589	52.4998651236419	35.131477746682	39.023243300355	47.3352609553565	47.915873042497	--	--	--	--	--	--	HMDB0249603	57775-29-8	Organic compounds	Organoheterocyclic compounds	Indoles and derivatives	Carbazoles	Animals
neg_3758	PG(a-25:0/PGJ2)	40.2	32.2	-11.5399967699052	C51H91O12P	961.583523035717	9.24476666666667	322.022392714458	517.97221474705	309.254402815574	297.287492795029	299.307908687037	339.514637921904	280.635513318442	263.340628260774	--	--	--	--	--	--	HMDB0270977	--	_	_	_	_	Animals
neg_3759	Nordeoxycholic acid	40.3	27.4	2.66101274061807	C23H38O4	413.247417596842	9.25191666666667	0	14.3312968182614	27.0170158408328	42.8987336588908	5.64330522839018	5.44216713619218	2.00403564759987	6.88506105439455	--	--	--	--	--	--	HMDB0304947	--	Organic compounds	Lipids and lipid-like molecules	Steroids and steroid derivatives	Bile acids, alcohols and derivatives	Animals
neg_3760	N-Oleoyl Glutamine	42.1	36.1	-7.91392032635068	C23H42N2O4	455.309413508852	9.25191666666667	15.0876639261607	11.654019319922	12.840042796079	12.5988992334003	24.699780791965	23.3845573836838	31.4061463055106	28.7120235769731	--	--	--	--	--	--	HMDB0241958	--	Organic compounds	Organic acids and derivatives	Carboxylic acids and derivatives	Amino acids, peptides, and analogues	Animals
neg_3761	PE(15:0/18:1(12Z)-2OH(9,10))	46.6	64.3	-11.5272394475445	C38H74NO10P	734.489279428936	9.25191666666667	4594.54872305588	2481.33725912517	3744.69404008809	2298.28643915599	2011.43784859569	2489.55580413967	3483.07652935916	2800.42364892716	--	--	--	--	--	--	HMDB0260832	--	_	_	_	_	Animals
neg_3762	13-(3,4-Dimethyl-5-pentylfuran-2-yl)tridecanoylcarnitine	44	27.3	-1.06450959935947	C31H55NO5	556.376870122603	9.25905	112.847255853238	40.2382533811418	27.7779164916661	91.5127480326799	90.7112727243667	224.938152729233	54.8429597125284	116.700852163002	--	--	--	--	--	--	HMDB0241807	--	Organic compounds	Lipids and lipid-like molecules	Fatty Acyls	Fatty acid esters	Animals
neg_3768	20-Oxo-5-O-beta-mycaminosyltylactone	44.1	65.5	42.0164646930839	C31H51NO9	626.379011626317	9.28046666666667	16.0277707037803	55.9770742444235	45.2418431350416	101.618411847703	15.4300285249311	33.3197116086947	23.8423840683122	54.5053181453559	--	--	--	--	--	--	--	--	--	--	--	--	--
neg_3769	Faradiol laurate	40.9	31.1	-11.2318899678284	C42H72O3	659.510532611663	9.28046666666667	1112.24204690717	395.674155888654	2038.84989810737	1305.38856303619	669.198872943877	427.771416883262	2679.65981139258	730.85509928603	--	--	--	--	--	--	HMDB0034840	270078-40-5	Organic compounds	Lipids and lipid-like molecules	Prenol lipids	Triterpenoids	Animals
neg_3770	2-hydroxyhexadecanoic acid	44.7	34.2	-1.82237803219671	C16H32O3	271.227372337572	9.29473333333333	1432.06553425173	2305.58527075393	1907.20921541252	2005.97599886873	898.459394380478	926.638843823397	888.361367245377	1225.09293895582	--	--	--	--	--	--	--	--	--	--	--	--	--
neg_3772	2-(4-Methyl-5-thiazolyl)ethyl octanoate	41.1	19.1	0.816973162400981	C14H23NO2S	583.288542601462	9.2876	30.3041592262673	142.872171828306	50.2141482720822	160.63390368403	466.499257542422	827.105434000035	639.527486142124	931.756961706453	--	--	--	--	--	--	HMDB0032423	163266-17-9	Organic compounds	Organoheterocyclic compounds	Azoles	Thiazoles	Animals
neg_3773	Y-27632 Dihydrochloride	41	29.2	8.02026323108453	C14H21N3O	539.33909219712	9.30188333333333	4.04780464859209	1.62183841155796	4.29083271490604	4.90212505340528	3.32990984104115	4.34303378965352	3.55367063165534	3.3464120564763	--	--	--	--	--	--	HMDB0259944	--	Organic compounds	Organoheterocyclic compounds	Pyridines and derivatives	Hydropyridines	Animals
neg_3775	PE-NMe(20:4(8Z,11Z,14Z,17Z)/22:2(13Z,16Z))	43.5	43.3	-5.7445381301447	C48H84NO8P	878.586869545771	9.30188333333333	26794.7680733016	56338.5961522223	16894.2235061799	12156.7698702038	50391.3664675879	51002.6655421281	16183.162850402	20785.2670677636	--	--	--	--	--	--	HMDB0113472	--	Organic compounds	Lipids and lipid-like molecules	Glycerophospholipids	Glycerophosphoethanolamines	Animals
neg_3779	Phytosphingosine	42.1	28.9	6.11746036659807	C18H39NO3	338.269602961526	9.31615	95.6076236966891	99.8701019713046	124.178579880747	262.3556363826	160.036109499557	179.206555024402	105.228259397013	168.761556086628	--	--	--	--	--	--	--	--	--	--	--	--	--
neg_3785	PE(22:4(7Z,10Z,13Z,16Z)/P-16:0)	40.4	18.9	3.65015535591766	C43H78NO7P	786.523735053243	9.34471666666667	3724.10439697453	3394.61842599969	3296.73081939525	3328.41736914919	2537.62707973023	3119.84181034192	5785.9061437995	8145.34749437645	--	--	--	--	--	--	HMDB0009609	--	Organic compounds	Lipids and lipid-like molecules	Glycerophospholipids	Glycerophosphoethanolamines	Animals
neg_3788	PA(24:0/18:3(10,12,15)-OH(9))	40.3	63.8	-23.8999100952168	C45H83O9P	819.533052758092	9.35185	30371.2681652399	23263.6753765506	22356.6853995939	16236.345221448	28452.8446561214	77183.1312118251	25170.6382988384	35127.627021266	--	--	--	--	--	--	HMDB0266365	--	_	_	_	_	Animals
neg_3796	11'-Carboxy-gamma-chromanol	42.2	41.1	9.38785010039672	C25H40O4	439.265856499927	9.36611666666667	21.187804317063	85.7347284533917	70.5764222511192	134.837073396484	25.1894401579194	34.242842700641	23.0158483256448	34.6359329417098	--	--	--	--	--	--	HMDB0012517	--	Organic compounds	Lipids and lipid-like molecules	Prenol lipids	Sesquiterpenoids	Animals
neg_3797	gamma-Aminobutyryllysine	43.3	34.4	5.24179569617888	C10H21N3O3	521.332857462176	9.37326666666667	10.8501141376637	8.48986081156276	15.9608199759486	17.0781839691154	11.9152366114556	15.2846391499404	7.98228041886358	7.58001530889807	--	--	--	--	--	--	HMDB0001959	22468-02-6	Organic compounds	Organic acids and derivatives	Peptidomimetics	Hybrid peptides	Animals
neg_3804	Homodolichosterone	40.7	41.3	-8.67691054355863	C29H48O5	497.320709209307	9.40113333333333	0	0	0	0.999964778905714	0	1.75593981774992	0.830281657102866	0	--	--	--	--	--	--	HMDB0034079	85797-14-4	Organic compounds	Lipids and lipid-like molecules	Steroids and steroid derivatives	Stigmastanes and derivatives	Animals
neg_3805	LysoPE(22:0/0:0)	42.3	19.3	0.756496641238566	C27H56NO7P	558.354514113381	9.40113333333333	3.37221655036532	15.1870928776178	18.1064474066716	33.3616556714251	38.7093921101151	28.8841106843752	36.3132677663247	38.6389908093282	--	--	LMGP02050025	Glycerophospholipids [GP]	Glycerophosphoethanolamines [GP02]	Monoacylglycerophosphoethanolamines [GP0205]	HMDB0011520	--	Organic compounds	Lipids and lipid-like molecules	Glycerophospholipids	Glycerophosphoethanolamines	Animals
neg_3807	PEP-16:0/18:1(11Z))	45.4	43.3	-0.981130899134027	C39H76NO7P	722.509919930452	9.40113333333333	208986.26830702	174984.380663523	44309.5046636551	21878.8054450258	128292.385637314	36983.7037094978	64376.8456889374	23675.3066085725	--	--	--	--	--	--	HMDB0011341	--	Organic compounds	Lipids and lipid-like molecules	Glycerophospholipids	Glycerophosphoethanolamines	Animals
neg_3809	2-Oleoyl-1-palmitoyl-sn-glycero-3-phosphocholine	45.7	48.8	-4.23321827435304	C42H82NO8P	804.572792632374	9.40113333333333	26413.0553086846	37513.3569297708	80514.7665083107	79495.8203357795	325823.418165865	391819.220920807	98008.1077354927	82294.7893559201	--	--	LMGP01010005	Glycerophospholipids [GP]	Glycerophosphocholines [GP01]	Diacylglycerophosphocholines [GP0101]	HMDB0007972	26853-31-6	Organic compounds	Lipids and lipid-like molecules	Glycerophospholipids	Glycerophosphocholines	Microbe,Animals
neg_3810	1,2-dioleoyl-sn-glycero-3-phosphatidylcholine	46	44.4	-4.46590275935924	C44H84NO8P	830.58814977118	9.40113333333333	8529.2646070901	12094.6328757139	54718.8643105695	56734.523632347	142261.55583868	227833.277046598	71764.1306716958	60412.7978487426	--	--	--	--	--	--	--	--	--	--	--	--	--
neg_3811	PS(15:0/24:1(15Z))	46.1	52.1	-1.54564279447834	C45H86NO10P	852.572317053519	9.40113333333333	200671.483465979	167378.126338883	48559.8113825721	37363.541943139	126449.29823308	137066.257858413	56824.4273427552	68417.4111604941	--	--	--	--	--	--	HMDB0112341	--	Organic compounds	Lipids and lipid-like molecules	Glycerophospholipids	Glycerophosphoserines	Animals
neg_3819	DG(22:0/LTE4/0:0)	42.9	57.8	-2.54599271693014	C48H85NO8S	880.59566512676	9.4154	735.759017638515	1915.0141419243	1329.72038511864	1253.66296669003	4326.62763751053	5168.2948070821	1297.34480051977	1379.8577118717	--	--	--	--	--	--	HMDB0296715	--	_	_	_	_	Animals
neg_3836	Oleamide	45.2	46.9	-1.78821803643551	C18H35NO	326.269564641388	9.4725	1835.83458675429	3075.89881431134	4921.4524539306	5942.80186294694	2631.04488467273	2998.28443724665	2077.34448037048	3550.27963206256	--	--	--	--	--	--	HMDB0247607	--	Organic compounds	Lipids and lipid-like molecules	Fatty Acyls	Fatty amides	Animals
neg_3838	UDP-glucose	43.7	61.6	-28.0762808939326	C15H24N2O17P2	587.013795672041	9.46536666666667	4131.45938333344	3922.12899549109	3667.55862888472	3284.81849373484	3200.65496734788	3697.3392562336	3600.1411824332	3758.20864842948	--	--	--	--	--	--	--	--	--	--	--	--	--
neg_3840	SM(d18:0/PGF1alpha)	47.3	78.4	-2.08717055376145	C43H85N2O9P	849.595792475688	9.46536666666667	0	0.0089215880658333	9.5423963487827	3.19397101920182	0	48.4677219435212	1.44478812774616	4.06263108264819	--	--	--	--	--	--	HMDB0290500	--	_	_	_	_	Animals
neg_3842	Calcitetrol	41.9	55.5	29.994246889941	C27H44O4	477.335256439734	9.48678333333333	226.994172209443	276.633022535985	480.234063281983	467.036619481667	237.928147470246	277.257178655932	441.123338940508	530.026317865262	C18231	Steroid biosynthesis(ko00100);;Metabolic pathways(ko01100);;Parathyroid hormone synthesis, secretion and action(ko04928)	LMST03020686	Sterol Lipids [ST]	Secosteroids [ST03]	Vitamin D3 and derivatives [ST0302]	HMDB0006228	56142-94-0	Organic compounds	Lipids and lipid-like molecules	Steroids and steroid derivatives	Vitamin D and derivatives	Animals
neg_3846	3-Heptadeca-1,3-dienyloxirene-2-carboxylic acid	47.6	63	4.10646235213343	C20H32O3	365.234662788486	9.50821666666667	174.358596750168	160.443129501108	204.012248066778	204.369142968119	202.331197791135	173.731112634653	251.760562253946	334.965396497051	--	--	--	--	--	--	HMDB0257627	--	Organic compounds	Organoheterocyclic compounds	Oxirenes	_	Animals
neg_3850	PE(22:1(13Z)/PGJ2)	43.7	44.2	2.74908893606252	C47H82NO10P	896.568178365302	9.51535	312.005901444914	201.741881716295	412.698414372892	273.801241165576	172.577778569002	265.169461735961	336.965768946198	360.177911175443	--	--	--	--	--	--	HMDB0283850	--	_	_	_	_	Animals
neg_3854	8,11-eicosadiynoic acid	42.2	22.7	-1.97624381827559	C20H32O2	303.232352580486	9.55105	39.8519266796751	184.545189205065	747.015697439481	400.414609103816	90.1395744171716	117.166436130171	57.1560303540832	62.5902316741962	--	--	--	--	--	--	--	--	--	--	--	--	--
neg_3858	1-heptadecanoyl-sn-glycero-3-phosphocholine	40.4	8.09	0.863419836761645	C25H52NO7P	508.341302988648	9.56531666666667	4.07027083281196	23.5661809234743	21.8775105356669	50.0294147907807	108.102844869706	92.7554468028657	100.463465674449	169.56878117828	C04230	--	LMGP01050024	Glycerophospholipids [GP]	Glycerophosphocholines [GP01]	Monoacylglycerophosphocholines [GP0105]	HMDB0012108	50930-23-9	Organic compounds	Lipids and lipid-like molecules	Glycerophospholipids	Glycerophosphocholines	Animals
neg_3859	DG(12:0/20:4(7E,9E,11Z,13E)-3OH(5S,6R,15S)/0:0)	42.1	22.9	2.87075419976894	C35H60O8	653.428768400267	9.56531666666667	63.7470594131716	79.6630496148059	82.2254726870114	114.330322197724	31.4602327311809	34.1586593403759	60.3075403211476	92.4700800374003	--	--	--	--	--	--	HMDB0294693	--	_	_	_	_	Animals
neg_3861	6-Deoxyerythronolide B	42.1	55.3	24.6738204071527	C21H38O6	431.274572484633	9.58673333333333	2.88752236489216	1.79364257029795	4.44131010838903	4.53084947736211	3.37226772424376	1.45714975206909	1.26071620708528	7.94287994449459	--	--	--	--	--	--	--	--	--	--	--	--	--
neg_3864	(2-Acetyloxy-3-hydroxypropyl) (E)-octadec-9-enoate	40.6	24.9	0.945229172019155	C23H42O5	443.301803802567	9.60101666666667	15.1152551026456	22.9128332299682	25.5958978895671	31.566502528405	24.6355630188953	24.5500251880872	11.4573622574692	22.1000832059679	--	--	--	--	--	--	HMDB0242459	--	Organic compounds	Lipids and lipid-like molecules	Glycerolipids	Diradylglycerols	Animals
neg_3873	N-Oleoyl Alanine	51.3	78.5	0.59744554553363	C21H39NO3	388.262606487536	9.61528333333333	1.48558001501698	14.1456202592257	6.95604688520555	26.8626676200141	14.6188591831038	18.291070164428	8.05755789968441	23.4482646023527	--	--	--	--	--	--	HMDB0241953	--	Organic compounds	Organic acids and derivatives	Carboxylic acids and derivatives	Amino acids, peptides, and analogues	Animals
neg_3875	Cholylarginine	41.6	23.3	4.442519304281	C30H52N4O6	585.36586053183	9.61528333333333	36.2040007300273	51.3485722439458	50.8044178188256	88.0010882121273	71.123077746473	81.4077568716775	72.6176781842349	111.275355590963	--	--	--	--	--	--	HMDB0242375	--	Organic compounds	Lipids and lipid-like molecules	Steroids and steroid derivatives	Bile acids, alcohols and derivatives	Animals
neg_3876	Arginylproline	41.8	15.1	0.545117871068604	C11H21N5O3	601.343025745464	9.62243333333333	0	1.93091409433443	21.0521915916688	122.752718103793	0	7.46407577678851	2.49832500741175	12.4142905555895	--	--	--	--	--	--	HMDB0028717	2418-69-1	Organic compounds	Organic acids and derivatives	Carboxylic acids and derivatives	Amino acids, peptides, and analogues	Animals
neg_3881	17-Octadecynoic acid	43.9	38.2	-0.390217580359016	C18H32O2	279.232844478695	9.62956666666667	0	6.38722805620031	8.37489856265726	7.7875543435319	6.3223583319761	4.23715133855054	3.6764065280291	3.62923512471472	--	--	LMFA01030575	Fatty Acyls [FA]	Fatty Acids and Conjugates [FA01]	Unsaturated fatty acids [FA0103]	HMDB0244776	34450-18-5	Organic compounds	Lipids and lipid-like molecules	Fatty Acyls	Fatty acids and conjugates	Animals
neg_3886	3b-Hydroxy-5-cholenoic acid	40.9	25.8	12.9774285757952	C24H38O3	395.261620116496	9.62956666666667	11086.7599519781	9848.70790612026	10595.1904770069	9083.08866203758	4691.9868623801	5903.97645223072	6921.9837109333	17895.9022195804	--	--	LMST04010201	Sterol Lipids [ST]	Bile acids and derivatives [ST04]	C24 bile acids, alcohols, and derivatives [ST0401]	HMDB0000308	5255-17-4	Organic compounds	Lipids and lipid-like molecules	Steroids and steroid derivatives	Bile acids, alcohols and derivatives	Animals
neg_3899	DG(15:0/0:0/20:4(6Z,8E,10E,14Z)-2OH(5S,12R))	43.4	29.2	-0.753626094316292	C38H66O7	669.449777592212	9.62956666666667	173.818391013943	161.48887475994	229.933843015425	202.286827793107	112.8242237525	132.938040462335	130.747828080152	119.049275814541	--	--	--	--	--	--	HMDB0295265	--	_	_	_	_	Animals
neg_39	Diplosporin	41.1	29.7	16.6803469898764	C12H16O4	259.07799843817	0.53285	73.6863051915063	48.8817819962085	72.8335572829152	44.8450931381181	32.0926594339936	39.0842390170901	29.4649631833514	27.3491098158109	--	--	--	--	--	--	HMDB0030680	69199-05-9	Organic compounds	Organoheterocyclic compounds	Pyrans	Pyranones and derivatives	Animals
neg_3901	PE(15:0/18:1(11Z))	42.4	27.1	10.1451634266	C38H74NO8P	702.515065809187	9.62956666666667	9991.08750480886	10108.4288669669	8525.68474463504	7546.08015597556	6816.38076567728	8412.15713420416	8475.37950551886	8061.70895243429	--	--	--	--	--	--	HMDB0008893	--	Organic compounds	Lipids and lipid-like molecules	Glycerophospholipids	Glycerophosphoethanolamines	Animals
neg_3902	PE(P-18:0/20:4(6E,8Z,11Z,14Z)-OH(5S))	42.8	36.3	5.07798090309711	C43H78NO8P	788.525070499235	9.62956666666667	53275.5859020009	48607.5940704866	29999.6877664278	40615.7205708731	15482.4780469254	40549.4535035332	25289.4309526936	50631.725868418	--	--	--	--	--	--	HMDB0285280	--	_	_	_	_	Animals
neg_3903	PE(18:0/20:2(11Z,14Z))	45.3	62.1	-21.933112294157	C43H82NO8P	792.535549938374	9.62956666666667	234874.449514993	276983.340812629	101390.038653504	75746.9628545512	235652.585478792	170909.105056273	100651.074789621	88971.9461898288	--	--	LMGP02010124	Glycerophospholipids [GP]	Glycerophosphoethanolamines [GP02]	Diacylglycerophosphoethanolamines [GP0201]	HMDB0009000	--	Organic compounds	Lipids and lipid-like molecules	Glycerophospholipids	Glycerophosphoethanolamines	Animals
neg_3904	PE(15:0/22:1(13Z))	43.6	58.1	-7.08183775938988	C42H82NO8P	794.541827314238	9.62956666666667	14803.6580359894	15712.5599285885	10134.7666638042	9210.9891873339	34409.5719651857	37471.3339310377	11339.9542760656	9382.77736427461	--	--	--	--	--	--	HMDB0008908	--	Organic compounds	Lipids and lipid-like molecules	Glycerophospholipids	Glycerophosphoethanolamines	Animals
neg_3905	PA(24:0/20:5(5Z,8Z,11Z,14Z,16E)-OH(18R))	43.2	71.2	-13.0288166414323	C47H83O9P	821.559477224808	9.62956666666667	22370.8485190257	26159.7190222521	24113.3554488084	21525.489520725	52818.3817266391	73872.0594474919	27955.4704611952	29624.4374182437	--	--	--	--	--	--	HMDB0266337	--	_	_	_	_	Animals
neg_3906	PS(15:0/20:0)	44.6	48.9	-4.2215165534029	C41H80NO10P	822.546904817427	9.62956666666667	11090.1227640242	4860.85256008008	10113.3435229268	8526.82067206637	10668.7751746863	11619.3909298707	13492.9849542459	7589.26951044052	--	--	LMGP03010150	Glycerophospholipids [GP]	Glycerophosphoserines [GP03]	Diacylglycerophosphoserines [GP0301]	HMDB0112327	--	Organic compounds	Lipids and lipid-like molecules	Glycerophospholipids	Glycerophosphoserines	Animals
neg_3907	PGP(18:0/18:1(11Z))	40.9	32	-14.0808729525591	C42H82O13P2	855.503728919547	9.62956666666667	277.233927706566	110.959184504141	200.38091263135	106.956596483792	66.4049391853676	40.73469935932	277.326801891964	381.712185109642	--	--	--	--	--	--	HMDB0013505	--	Organic compounds	Lipids and lipid-like molecules	Glycerophospholipids	Glycerophosphoglycerophosphates	Animals
neg_3908	PGP(a-13:0/i-22:0)	41.3	24.3	3.84585404800887	C41H82O13P2	865.500981676472	9.62956666666667	21545.6120547885	26095.8712537655	398662.919516715	171327.834610544	21683.3520374751	25630.3971391505	209736.10391717	424918.05323667	--	--	--	--	--	--	HMDB0116528	--	Organic compounds	Lipids and lipid-like molecules	Glycerophospholipids	Glycerophosphoglycerophosphates	Animals
neg_3921	Sclareol	47.9	55.2	5.08711385731655	C20H36O2	329.247766426014	9.6367	41.5205893855087	222.529517547709	366.605594921874	536.801335152038	41.9443620436213	60.2590094608822	20.2416719694836	34.0720732510643	--	--	--	--	--	--	--	--	--	--	--	--	--
neg_3923	N-Oleoyl dopamine	43.9	47.3	23.5943623568268	C26H43NO3	438.308808563109	9.6367	10.5518459170111	17.4923659749416	42.8880096690063	67.915298901599	38.6767764492958	76.4628820365081	64.0181243624421	86.5710278038166	--	--	--	--	--	--	--	--	--	--	--	--	--
neg_3935	LysoPC(20:0/0:0)	40.9	14.3	-1.7911621640795	C28H58NO7P	596.392305063758	9.6367	11.4128719105248	48.172510738642	19.7836584007215	83.0766419529208	103.781823342868	91.2508198409341	91.4426828222253	163.144123752545	C04230	--	LMGP01050045	Glycerophospholipids [GP]	Glycerophosphocholines [GP01]	Monoacylglycerophosphocholines [GP0105]	HMDB0010390	108341-80-6	Organic compounds	Lipids and lipid-like molecules	Glycerophospholipids	Glycerophosphocholines	Animals
neg_3936	Octadecanoic acid	42.5	35.3	-3.59267051754815	C18H36O2	627.554869199388	9.6367	0	0	2.2876600297199	2.13622233804939	2.22057434606792	4.76227507020365	1.96236699804516	9.05901496878281	--	--	--	--	--	--	--	--	--	--	--	--	--
neg_3939	PE(18:1(11Z)/P-18:1(11Z))	40	15.8	3.69074570075912	C41H78NO7P	748.528943501085	9.6367	277290.966195176	283803.955927731	185721.466493959	147325.600842733	185592.599081518	143366.51052688	190140.417289275	148941.286754824	--	--	--	--	--	--	HMDB0009050	--	Organic compounds	Lipids and lipid-like molecules	Glycerophospholipids	Glycerophosphoethanolamines	Animals
neg_3940	PS(18:1(11Z)/20:0)	46.6	57.6	12.6241174248912	C44H84NO10P	838.568273611669	9.6367	4033.30282737624	5891.33343963757	3211.48000114733	3400.03373898463	4843.84805754481	9349.89523199544	4556.12195351049	7583.57983189778	--	--	--	--	--	--	HMDB0112392	--	Organic compounds	Lipids and lipid-like molecules	Glycerophospholipids	Glycerophosphoserines	Animals
neg_3949	3a,7a,12a-Trihydroxy-5b-cholestan-26-al	41	32.9	-2.69118160112764	C27H46O4	433.331164634693	9.66526666666667	45.554897643059	49.8026054127929	53.6884112462524	43.9012862903785	31.4190307176683	46.8299417990145	25.4021110378013	36.4687855942629	C01301	Primary bile acid biosynthesis(ko00120);;Metabolic pathways(ko01100)	LMST04030164	Sterol Lipids [ST]	Bile acids and derivatives [ST04]	C27 bile acids, alcohols, and derivatives [ST0403]	HMDB0003533	3836-01-9	Organic compounds	Lipids and lipid-like molecules	Steroids and steroid derivatives	Bile acids, alcohols and derivatives	Animals
neg_3952	9(S)-HODE-d4	45.3	54.8	18.6418805525644	C18H28D4O3	299.25857285159	9.67953333333333	105.12020167261	109.934645474073	86.5664196136094	124.611950379788	104.417056807396	72.8602983554688	96.3088865751282	118.780547616004	--	--	--	--	--	--	--	--	--	--	--	--	--
neg_3953	2-Phytyl-1,4-naphthoquinone	40.8	38.3	6.80242355468094	C30H44O2	457.311766599768	9.67953333333333	138.688271918879	151.469842082828	157.361196525673	168.102225481159	109.202988141515	131.31618431871	129.19893230009	167.259105827827	--	--	--	--	--	--	HMDB0004649	34625-86-0	Organic compounds	Lipids and lipid-like molecules	Prenol lipids	Quinone and hydroquinone lipids	Animals
neg_3954	Nystatin	48.2	61.4	-4.71984960835208	C47H75NO17	960.468533005238	9.67953333333333	244.715967524212	216.939815214812	162.900665080863	135.354302575223	291.429748615873	231.154467023485	183.280522802475	136.204473666487	--	--	--	--	--	--	HMDB0242564	--	Organic compounds	Organic oxygen compounds	Organooxygen compounds	Carbohydrates and carbohydrate conjugates	Animals
neg_3956	(10S)-Juvenile hormone III acid diol	44.1	29.6	0.990868597791665	C15H26O4	585.364956926037	9.70095	45.4165474370291	41.9824811496797	66.6559854752436	48.7857296383515	33.4692882381706	51.1274949259796	66.6071914023701	67.7022750705255	--	--	--	--	--	--	--	--	--	--	--	--	--
neg_3965	2-Deoxyecdysone	43.8	53.8	-7.24269062726197	C27H44O5	447.30835104197	9.73593333333333	0	6.31866722268548	0	13.3330369489602	7.45470735678131	4.2581745219087	14.6449306406341	9.9538030580731	--	--	--	--	--	--	--	--	--	--	--	--	--
neg_3971	N-(1,3-Dihydroxyoctadec-4-en-2-yl)acetamide	43.1	23.6	-1.9981831392431	C20H39NO3	340.285035716304	9.77876666666667	28.9658746902902	56.6833174432839	57.3168352411825	95.1666120308172	44.9530159998227	37.8319341094693	34.8385284261342	66.1649365824002	--	--	--	--	--	--	HMDB0247781	--	Organic compounds	Lipids and lipid-like molecules	Sphingolipids	Ceramides	Animals
neg_3973	Tulathromycin A	51.2	80.6	-8.69629624614966	C41H79N3O12	850.557572408807	9.77876666666667	130984.862941243	114632.733111117	69445.3427336264	72777.6962107193	49946.6578998693	132102.84706712	81986.2183073569	136059.959429813	--	--	--	--	--	--	HMDB0259324	--	Organic compounds	Organic oxygen compounds	Organooxygen compounds	Carbohydrates and carbohydrate conjugates	Animals
neg_3974	PC(P-16:0/22:6(5Z,7Z,10Z,13Z,16Z,19Z)-OH(4))	47.6	53.8	0.854543874995182	C46H80NO8P	840.532244845085	9.79305	7900.5080234724	8241.40452678481	5664.01373039598	7102.00709386587	3851.72661041869	8652.54832105402	7262.06844101336	12677.5616784087	--	--	--	--	--	--	HMDB0289501	--	_	_	_	_	Animals
neg_3978	docosanedioate	41.4	32.7	-3.89540610804134	C22H40O4-2	403.260626411564	9.81446666666667	23.6815076218953	14.9471139755268	22.4677550537817	23.2413160914567	12.3913147786487	16.8378302600305	33.5007658655823	17.1214249184801	--	--	--	--	--	--	--	--	--	--	--	--	--
neg_3980	Geijerone	41.6	18.3	1.67719127631945	C12H18O	355.264851497143	9.8216	0	10.4063325785054	36.5592960106531	41.5719800749092	0	0	0	0	--	--	--	--	--	--	HMDB0038194	41411-01-2	Organic compounds	Lipids and lipid-like molecules	Prenol lipids	Monoterpenoids	Animals
neg_3990	PI(20:0/PGJ2)	44.3	48.9	16.2902770440722	C49H85O15P	979.54739713593	9.8787	92.2215271921185	162.209338375464	148.216163552067	151.115212140137	164.17140824113	240.179763459026	110.948589319775	158.648086605027	--	--	--	--	--	--	HMDB0276995	--	_	_	_	_	Animals
neg_3991	9,10-DiHOME	40.2	13.6	-0.645035378846162	C18H34O4	313.23823043702	9.89298333333333	48.621476954649	60.7058101365403	74.3544216082302	121.291826294096	78.5634414587417	70.3087886609575	66.8495466741836	104.824742957278	--	--	--	--	--	--	HMDB0004704	125356-86-7	Organic compounds	Lipids and lipid-like molecules	Fatty Acyls	Fatty acids and conjugates	Animals
neg_3994	18-Hydroxyoctadecadienoic acid	45.9	48.6	0.368543517174835	C18H32O3	295.227977628462	9.9144	6.64118179929645	0	1.43013834231335	10.8630626376354	3.39936669881906	14.8229729913417	8.9708830274461	9.46732913959177	--	--	--	--	--	--	HMDB0244806	--	Organic compounds	Lipids and lipid-like molecules	Fatty Acyls	Lineolic acids and derivatives	Animals
neg_3995	1-Methyl-4-phenyl-1,2,3,6-tetrahydropyridine	42.1	33.3	9.14211869050196	C12H15N	405.257915347094	9.9144	4.57210130946825	2.94283616152661	5.21703900502535	13.6585867500996	0	4.2103661622286	20.9487334799471	10.9435190116709	C04599	Parkinson disease(ko05012);;Pathways of neurodegeneration - multiple diseases(ko05022)	--	--	--	--	HMDB0243929	28289-54-5	Organic compounds	Organoheterocyclic compounds	Pyridines and derivatives	Hydropyridines	Animals
neg_3996	Diethylcarbamazine N-oxide	43	28.3	-4.43796967207738	C10H21N3O2	475.323046946897	9.9144	132.557502424449	140.084642667212	163.852016029604	179.264844236064	154.8348924971	142.91001112996	164.748736753202	196.891645239525	--	--	--	--	--	--	HMDB0060817	34812-73-2	Organic compounds	Organoheterocyclic compounds	Diazinanes	Piperazines	Animals
neg_4024	Glucocochlearin	40	27	-4.37448204445751	C11H21NO9S2	420.062335405819	9.94295	95.4938697477221	68.0477726765702	63.6735765389062	67.4373196937957	47.4933989087125	43.9650311773584	69.321049200332	66.932801065524	C08407	Glucosinolate biosynthesis(ko00966);;Biosynthesis of secondary metabolites(ko01110);;2-Oxocarboxylic acid metabolism(ko01210)	--	--	--	--	HMDB0302326	--	Organic compounds	Organic oxygen compounds	Organooxygen compounds	Carbohydrates and carbohydrate conjugates	Animals
neg_4038	3-hydroxypristanic acid	40.5	14.4	2.06280437541572	C19H38O3	627.558210327642	9.94295	118.537408228121	62.0270853018129	61.2976926368987	63.9266379490272	62.5099560657609	61.8727266709317	69.709149386677	73.928603879969	--	--	--	--	--	--	HMDB0061651	--	Organic compounds	Lipids and lipid-like molecules	Prenol lipids	Diterpenoids	Animals
neg_4044	Polyoxyethylene 40 monostearate	42	21.6	-1.17373392243688	C20H40O3	327.29008337528	9.95008333333333	1136.98060402655	260.992075173198	314.197086475942	256.745345572608	385.650330861135	305.480350251018	564.801524300804	1265.93178187562	--	--	--	--	--	--	HMDB0032477	9004-99-3	Organic compounds	Lipids and lipid-like molecules	Fatty Acyls	Fatty acid esters	Animals
neg_4054	Prostaglandin D1 Alcohol	41.4	25.6	-2.1697659235293	C20H36O4	339.253344913257	9.97863333333333	16.1738842139559	29.7530716197733	26.579664316601	78.9444249493009	45.8798885432563	51.3148676726322	25.0440964488232	67.3192215750231	--	--	--	--	--	--	--	--	--	--	--	--	--
neg_4060	Guanosine triphosphate adenosine	42.2	54.1	-28.5839965409631	C20H27N10O17P3	793.029448114419	9.98578333333333	18295.9817181173	16642.746638449	16326.6208599072	14424.9704914197	14633.8899141746	16440.6152066746	16745.4927386541	16321.2122331343	--	--	--	--	--	--	HMDB0001459	10527-47-6	Organic compounds	Nucleosides, nucleotides, and analogues	(5'-5')-dinucleotides	_	Animals
neg_42	(2S,5S)-trans-Carboxymethylproline	40	16.6	-14.7499937061879	C7H11NO4	391.130713013967	0.53285	52.4622015073051	99.63880830282	59.7119501957234	88.1989820489638	77.2985785327655	105.702763107585	122.378001115696	132.435548242906	--	--	--	--	--	--	--	--	--	--	--	--	--
neg_44	Glucosylgalactosyl hydroxylysine	41.1	22.1	-2.76323516798256	C18H34N2O13	485.197469220496	0.53285	56.4620519957405	84.0250159966548	69.0417631002419	48.857713980631	6.79491069839281	13.5523973716495	18.3009140587692	12.2434435284184	--	--	--	--	--	--	HMDB0000585	32448-35-4	Organic compounds	Lipids and lipid-like molecules	Fatty Acyls	Fatty acyl glycosides	Animals
neg_46	Norfloxacin	41.8	31.1	4.10878348283999	C16H18FN3O3	683.267264709284	0.5257	27.8961393483164	30.1418016089535	27.6720883106134	16.1324017598923	9.95632798833642	29.6919990570133	7.94565862083945	5.44840530041765	C06687	ABC transporters(ko02010)	--	--	--	--	HMDB0015192	70458-96-7	Organic compounds	Organic acids and derivatives	Carboxylic acids and derivatives	Amino acids, peptides, and analogues	Animals
neg_50	phosphinomethylisomalate	40.4	28.2	-19.3755383597502	C5H5O7P-3	242.942660755327	0.539983333333333	10.9846692738679	30.9530995590063	63.1043549009585	110.022583305913	149.342929358976	51.0938570629895	57.0292859095704	108.660805033457	--	--	--	--	--	--	--	--	--	--	--	--	--
neg_63	dTDP-4-oxo-alpha-D-xylose	44	44.9	-5.26655420237353	C15H22N2O15P2	553.021407020793	0.539983333333333	171.935145693742	95.3875072549656	216.825150211814	83.7827929116679	198.000169160984	247.875683330926	288.090742136747	188.370417777961	--	--	--	--	--	--	--	--	--	--	--	--	--
neg_635	3-Methyluric acid	42.6	28.7	6.5174582619461	C6H6N4O3	203.019844354407	0.604233333333333	73.9119424463353	22.2571174807957	19.5055236399847	15.8886917045067	19.8410341962731	23.8777070444666	23.3920679787786	17.8673563497829	--	--	--	--	--	--	HMDB0001970	605-99-2	Organic compounds	Organoheterocyclic compounds	Imidazopyrimidines	Purines and purine derivatives	Animals
neg_789	Taurine	42.2	28.9	-9.35870735976648	C2H7NO3S	124.006217680313	0.611366666666667	574.432971651107	832.190134849143	702.056709895498	755.222341920599	54.0601858129757	83.0785353940871	130.172499828901	177.613644069179	C00245	Primary bile acid biosynthesis(ko00120);;Taurine and hypotaurine metabolism(ko00430);;Sulfur metabolism(ko00920);;Metabolic pathways(ko01100);;ABC transporters(ko02010);;Neuroactive ligand-receptor interaction(ko04080)	--	--	--	--	HMDB0000251	107-35-7	Organic compounds	Organic acids and derivatives	Organic sulfonic acids and derivatives	Organosulfonic acids and derivatives	Microbe,Animals,Plants
neg_791	L-Aspartate	41	19.3	-8.42513108325016	C4H7NO4	132.029110417089	0.611366666666667	188.573507273457	204.457071843142	284.958401767435	181.528066765314	50.3798223091775	74.644320146388	88.415604995617	129.579806013548	C00049	Arginine biosynthesis(ko00220);;Alanine, aspartate and glutamate metabolism(ko00250);;Glycine, serine and threonine metabolism(ko00260);;Monobactam biosynthesis(ko00261);;Cysteine and methionine metabolism(ko00270);;Lysine biosynthesis(ko00300);;Histidine metabolism(ko00340);;beta-Alanine metabolism(ko00410);;Cyanoamino acid metabolism(ko00460);;D-Amino acid metabolism(ko00470);;Carbon fixation i…	--	--	--	--	HMDB0000191	56-84-8	Organic compounds	Organic acids and derivatives	Carboxylic acids and derivatives	Amino acids, peptides, and analogues	Microbe,Animals
neg_793	D-Glutamine	41.1	20.2	-7.29978092406098	C5H10N2O3	145.060799484242	0.611366666666667	265.898329744025	77.7910448816562	76.0259484172901	56.8102140419851	51.2785011994166	75.6335232310588	73.8822345702726	54.3568641660212	C00064	Arginine biosynthesis(ko00220);;Purine metabolism(ko00230);;Pyrimidine metabolism(ko00240);;Alanine, aspartate and glutamate metabolism(ko00250);;D-Amino acid metabolism(ko00470);;Glyoxylate and dicarboxylate metabolism(ko00630);;Vitamin B6 metabolism(ko00750);;Nitrogen metabolism(ko00910);;Aminoacyl-tRNA biosynthesis(ko00970);;Biosynthesis of plant secondary metabolites(ko01060);;Metabolic pathw…	--	--	--	--	HMDB0000641	56-85-9	Organic compounds	Organic acids and derivatives	Carboxylic acids and derivatives	Amino acids, peptides, and analogues	Microbe,Animals
neg_8	Ergocristine	46	71.4	14.248913676025	C35H39N5O5	644.273202466089	0.475733333333333	189.571541971602	59.6597607618186	51.5632994737346	47.9134361704106	40.1656473078597	27.7612926308476	13.6351605246087	3.9838702218901	--	--	--	--	--	--	--	--	--	--	--	--	--
neg_805	Bis(2-hydroxyethyl) terephthalate	41.1	21	-2.77800210160435	C12H14O6	275.053000154238	0.611366666666667	24.9704564086358	142.882464475469	96.8333728674336	144.450229351509	20.3925382996366	22.5218357061368	37.3541641423134	40.7158364105802	--	--	--	--	--	--	HMDB0249245	959-26-2	Organic compounds	Benzenoids	Benzene and substituted derivatives	Benzoic acids and derivatives	Animals
neg_809	Furylfuramide	41.9	15.9	-0.480536890950653	C11H8N2O5	293.041405039994	0.611366666666667	14.0358919694511	41.6859023761723	56.5449118697091	47.9480238439951	0	2.8744621949175	2.70839790690501	7.76228183300969	--	--	--	--	--	--	HMDB0252550	--	Organic compounds	Organoheterocyclic compounds	Furans	Nitrofurans	Animals
neg_830	L-beta-Ethynylserine	41.8	23	-8.60793321664353	C5H7NO3	128.034205865947	0.6185	753.002342017537	814.682266986105	1265.24064246614	873.512444242137	152.205533513138	203.249276283328	254.094827224878	352.360966697008	--	--	--	--	--	--	--	--	--	--	--	--	--
neg_833	L-Glutamate	58.7	41.6	-6.46353615732625	C5H9NO4	146.044930856268	0.6185	3314.61412243794	3573.89838029882	5181.41008690834	3682.10270508052	931.335567101714	1144.79120092265	1417.41133227104	1775.35820358642	C00302	Cyanoamino acid metabolism(ko00460);;Metabolic pathways(ko01100)	--	--	--	--	HMDB0060475	138-16-9	Organic compounds	Organic acids and derivatives	Carboxylic acids and derivatives	Amino acids, peptides, and analogues	Animals
neg_837	3-Benzylmalic acid	41.6	22.7	-2.75991744120015	C11H12O5	259.021676862113	0.6185	134.946769561453	158.566177539701	1636.76066361842	172.696674987756	91.6973943998651	89.5821511197784	112.184257986834	163.349314665063	--	--	--	--	--	--	--	--	--	--	--	--	--
neg_839	L-Glutamic acid 5-phosphate	41.3	17.7	-3.37927685346444	C5H10NO7P	247.993388950718	0.6185	5.20238510051137	16.7820519926609	30.5978966083453	21.6971598080059	4.10295717890895	3.13496552435284	4.67729487856178	5.65217750432011	C03287	Arginine and proline metabolism(ko00330);;Carbapenem biosynthesis(ko00332);;Metabolic pathways(ko01100);;Biosynthesis of secondary metabolites(ko01110);;Biosynthesis of amino acids(ko01230)	--	--	--	--	HMDB0001228	13254-53-0	Organic compounds	Organic acids and derivatives	Carboxylic acids and derivatives	Amino acids, peptides, and analogues	Microbe,Animals
neg_848	N-Acetyl-alpha-D-glucosamine 1-phosphate	43.3	27.9	-3.5890239239053	C8H16NO9P	300.047910793813	0.6185	176.117229656069	280.256192177285	459.682366017828	230.262582562027	124.724096221827	152.672245323922	160.638891013124	212.232514490564	C04256	--	--	--	--	--	HMDB0001367	6866-69-9	Organic compounds	Organic oxygen compounds	Organooxygen compounds	Carbohydrates and carbohydrate conjugates	Microbe,Animals
neg_853	1-Nitro-3,5-dinitroso-1,3,5-triazinane	40	2.32	-1.3303202249761	C3H6N6O4	379.082323325366	0.6185	2211.12613362876	310.266613142194	310.383822717624	265.57683548432	1124.22372291761	767.298507054623	953.418710995311	614.937326799385	--	--	--	--	--	--	HMDB0253137	--	Organic compounds	Organoheterocyclic compounds	Triazinanes	1,3,5-triazinanes	Animals
neg_871	Glycerol 3-phosphate	42.6	23.9	-5.50713850828494	C3H9O6P	171.005450900858	0.62565	75.9545408730299	158.850572058344	24.7183902589516	73.3700939702304	88.6588906213806	68.1754827063025	61.9959107636533	98.8036057908765	C03189	--	--	--	--	--	HMDB0252849	--	Organic compounds	Lipids and lipid-like molecules	Glycerophospholipids	Glycerophosphates	Animals
neg_872	Pyrophosphate	48.4	50.6	-6.14476726214339	H4O7P2	198.916803471015	0.62565	4656.88040613835	4952.15771023911	4639.83315161949	3894.00230849478	3617.76823370338	4491.29297366734	4413.05539626382	4603.57190436336	--	--	--	--	--	--	--	--	--	--	--	--	--
neg_873	L-(+)-Gulose	43.5	30	-4.35935413282852	C6H12O6	179.055326710125	0.62565	15.2338099614203	6.30796072763262	7.89658347566562	7.57508381096263	13.5108702506924	12.2672383640357	13.6959269115603	10.7728918475805	C15923	Ascorbate and aldarate metabolism(ko00053)	--	--	--	--	HMDB0012326	6027-89-0	Organic compounds	Organic oxygen compounds	Organooxygen compounds	Carbohydrates and carbohydrate conjugates	Animals
neg_876	D-Gluconic acid	43.1	26.3	-5.08322193318814	C6H12O7	217.029781004599	0.62565	1512.14569110967	1558.75568476745	1128.89673220472	1223.13264109945	846.528233898317	1138.6986698898	950.420175009789	895.563823054693	--	--	--	--	--	--	--	--	--	--	--	--	--
neg_879	D-Ribose 5-phosphate	42.6	23.7	-4.06426242618623	C5H11O8P	229.010942649045	0.62565	74.3306327411509	150.193639829556	263.361455634581	388.64441245002	162.121630541366	279.548974993514	334.757642516049	497.015557056645	C03736	--	--	--	--	--	HMDB0001548	34980-65-9	Organic compounds	Organic oxygen compounds	Organooxygen compounds	Carbohydrates and carbohydrate conjugates	Microbe,Animals
neg_882	Polyribosylribitolphosphate	41.2	15.7	2.34298269088166	C5H13O8P	277.03355052692	0.62565	85.2716684460655	50.6251061234877	32.9011751375743	38.4879664960216	39.4936072307319	70.242023367937	52.1689864102792	44.5134217243973	--	--	--	--	--	--	HMDB0249913	--	Organic compounds	Organic oxygen compounds	Organooxygen compounds	Carbohydrates and carbohydrate conjugates	Animals
neg_906	Validamine 7-phosphate	41.4	16.5	-1.83601290744062	C7H16NO7P	256.058690075541	0.639916666666667	17.5109787370185	29.1095259339048	161.200288344405	54.8287459585403	59.2039451371427	25.6892810977667	38.4060681714845	61.3623411164235	--	--	--	--	--	--	--	--	--	--	--	--	--
neg_909	L-Glutamyl 5-phosphate	42.1	26.7	8.3039996786478	C5H10NO7P	499.040949794356	0.639916666666667	85.6740424423961	4.18471931188293	0	5.50577719870587	47.4940995325485	20.6805162022155	34.0571347269805	14.9601022325743	C03287	Arginine and proline metabolism(ko00330);;Carbapenem biosynthesis(ko00332);;Metabolic pathways(ko01100);;Biosynthesis of secondary metabolites(ko01110);;Biosynthesis of amino acids(ko01230)	--	--	--	--	HMDB0001228	13254-53-0	Organic compounds	Organic acids and derivatives	Carboxylic acids and derivatives	Amino acids, peptides, and analogues	Microbe,Animals
neg_917	2-(N-Morpholino)-ethanesulfonic acid	40.3	17.9	-3.43412840650281	C6H13NO4S	194.048582618783	0.6542	0	0	8.69294731829643	311.047115297221	22.369476218451	197.934462046278	0	6.06598793869811	--	--	--	--	--	--	HMDB0246678	--	Organic compounds	Organoheterocyclic compounds	Oxazinanes	Morpholines	Animals
neg_925	Ceftizoxime	40.9	36.2	7.00851200126331	C13H13N5O5S2	404.013162869785	0.64705	601.935893366641	1337.49191918426	96.2676051760079	425.630141505893	11.782953837631	58.1414660275289	140.27015027098	77.4524491903124	C06890	Bile secretion(ko04976)	--	--	--	--	HMDB0015427	68401-81-0	Organic compounds	Organoheterocyclic compounds	Lactams	Beta lactams	Animals
neg_927	Griseolic acid	40.1	26.2	-7.54329059249458	C14H13N5O8	424.071755783855	0.6542	25.9494990478979	55.1856225096658	30.8736483441807	57.206379327895	0	0	0	0.63353939267763	--	--	--	--	--	--	HMDB0242674	--	Organic compounds	Nucleosides, nucleotides, and analogues	Purine nucleosides	_	Animals
neg_929	dATP	41.5	21.7	-5.43780686759111	C10H16N5O12P3	525.96756219415	0.6542	58.4762978180662	145.553794767258	26.9030634841284	125.612272969741	0	1.88104229907633	0	3.99552068443959	C00131	Purine metabolism(ko00230);;Metabolic pathways(ko01100);;Nucleotide metabolism(ko01232)	--	--	--	--	HMDB0001532	1927-31-7	Organic compounds	Nucleosides, nucleotides, and analogues	Purine nucleotides	Purine deoxyribonucleotides	Microbe,Animals
neg_930	ADP-ribose	45.4	47.5	-0.742663367464048	C15H23N5O14P2	558.063982061398	0.64705	79.6178043602537	110.983999846651	1.5360007283214	86.1191913758263	0	0	1.3622816259872	0	C00301	--	--	--	--	--	HMDB0001178	20762-30-5	Organic compounds	Nucleosides, nucleotides, and analogues	Purine nucleotides	Purine nucleotide sugars	Microbe,Animals
neg_932	Uridine diphosphate-N-acetylglucosamine	41.9	23.8	-1.7869488754054	C17H27N3O17P2	606.073208417081	0.6542	1966.72725303707	2861.83924549437	281.681567991353	1540.71933719757	77.5361877661803	272.303962616836	366.42386768719	533.881343163208	C00043	Amino sugar and nucleotide sugar metabolism(ko00520);;Neomycin, kanamycin and gentamicin biosynthesis(ko00524);;Lipopolysaccharide biosynthesis(ko00540);;O-Antigen nucleotide sugar biosynthesis(ko00541);;Peptidoglycan biosynthesis(ko00550);;Teichoic acid biosynthesis(ko00552);;Metabolic pathways(ko01100);;Biosynthesis of nucleotide sugars(ko01250);;Vancomycin resistance(ko01502);;Insulin resistan…	LMSL01010002	Saccharolipids [SL]	Acylaminosugars [SL01]	Monoacylaminosugars [SL0101]	HMDB0000290	528-04-1	Organic compounds	Nucleosides, nucleotides, and analogues	Pyrimidine nucleotides	Pyrimidine nucleotide sugars	Microbe,Animals
neg_939	Uridine monophosphate (UMP)	40.8	13.5	-2.22014555568675	C9H13N2O9P	323.027870793761	0.661333333333333	3190.85103077292	5566.75176918293	829.119549521888	3870.56172636581	460.404126737125	1065.95605858188	1525.04022364694	1571.81227704807	--	--	--	--	--	--	--	--	--	--	--	--	--
neg_943	Fludara	40.7	30	12.2308747537423	C10H13FN5O7P	386.032795373456	0.661333333333333	583.968846154715	263.666058741308	78.8874221119091	124.519641464031	26.0176744893061	53.8138480681656	128.578068850086	56.337682365306	--	--	--	--	--	--	HMDB0245127	75607-67-9	Organic compounds	Nucleosides, nucleotides, and analogues	Purine nucleotides	Purine ribonucleotides	Animals
neg_958	Guanidylic acid (guanosine monophosphate)	40.3	11.6	-2.88591479741049	C10H14N5O8P	362.049674873008	0.668466666666667	774.967342014725	2446.42495565103	400.295642066464	4073.17167542156	117.196948468139	646.562756008437	1013.91126677129	992.362971153512	--	--	--	--	--	--	--	--	--	--	--	--	--
neg_961	Zidovudine diphosphate	42.5	27.7	-0.899370923141794	C10H15N5O10P2	448.003698722811	0.668466666666667	317.028820537208	486.127954203081	85.760576247303	130.376776675926	30.3191633540624	29.7440465375555	41.6527980995553	32.5143316558136	--	--	--	--	--	--	HMDB0248820	--	Organic compounds	Organic oxygen compounds	Organic oxoanionic compounds	Organic pyrophosphates	Animals
neg_989	Fumarate	43.7	33.9	-9.53606129043693	C4H4O4	115.002575886908	0.717733333333333	62.9567489828262	49.2852332437277	97.2628429104421	66.9516151942252	22.9362650188747	16.173195487773	41.0958664725647	32.6414998238271	--	--	--	--	--	--	--	--	--	--	--	--	--
neg_990	L-Malic acid	42.2	24.8	-8.63098652490827	C4H6O5	133.013090120258	0.717733333333333	564.541318311653	424.075500724556	844.77845804431	602.166015724269	276.787143833328	174.504877796508	411.50018326861	302.945990941388	C00149	Citrate cycle (TCA cycle)(ko00020);;Pyruvate metabolism(ko00620);;Glyoxylate and dicarboxylate metabolism(ko00630);;Methane metabolism(ko00680);;Carbon fixation in photosynthetic organisms(ko00710);;Carbon fixation pathways in prokaryotes(ko00720);;Biosynthesis of plant secondary metabolites(ko01060);;Biosynthesis of phenylpropanoids(ko01061);;Biosynthesis of terpenoids and steroids(ko01062);;Bio…	--	--	--	--	HMDB0000156	97-67-6	Organic compounds	Organic acids and derivatives	Hydroxy acids and derivatives	Beta hydroxy acids and derivatives	Microbe,Animals
pos_1000	CDP-N-dimethylethanolamine	43.5	29.5	-9.18235210344176	C13H23N4O11P2-	515.113337339431	0.8248	59.3883503844538	141.685781430837	21.283966591602	123.638907337812	43.6581401553247	49.7341827784294	109.580285933152	98.0635952014141	--	--	--	--	--	--	--	--	--	--	--	--	--
pos_10002	6-Keto-prostaglandin F1alpha	42.3	42.7	1.60186106675621	C20H34O6	371.243408305635	8.60371666666667	59.516400256618	65.8715994587565	34.2304836181575	25.8664971452841	21.713849257626	51.5878916966503	34.9743749778993	33.6476416478835	C05961	Arachidonic acid metabolism(ko00590);;Metabolic pathways(ko01100)	LMFA03010001	Fatty Acyls [FA]	Eicosanoids [FA03]	Prostaglandins [FA0301]	HMDB0002886	58962-34-8	Organic compounds	Lipids and lipid-like molecules	Fatty Acyls	Eicosanoids	Animals
pos_1001	Eriojaposide B	43.6	42.4	14.5302016511033	C25H40O11	517.271839849176	0.8248	25.4122735474394	0	2.833584271013	3.52096674755717	21.9887674085105	41.934060748884	3.13312022842905	0	--	--	--	--	--	--	HMDB0038029	351412-97-0	Organic compounds	Lipids and lipid-like molecules	Fatty Acyls	Fatty acyl glycosides	Animals
pos_10011	N-(N-(3-Amino-3-carboxypropyl)-3-amino-3-carboxypropyl)azetidine-2-carboxylic acid	42.9	37.1	6.84787997624357	C12H21N3O6	304.152387724352	8.61798333333333	90.1067206923705	73.2288605811254	67.6385122633806	69.086749222533	58.3912002229347	73.8044326840375	71.1573949248483	65.4715926958939	--	--	--	--	--	--	HMDB0255025	--	Organic compounds	Organic acids and derivatives	Carboxylic acids and derivatives	Amino acids, peptides, and analogues	Animals
pos_10019	6-Hydroxydopamine hydrochloride	53.3	80.2	8.71144735525778	C8H11NO3	134.06151315457	8.62513333333333	711.75863693559	574.205528649167	442.318746733396	467.635372053931	435.09376268412	552.818317655026	548.362624103189	522.289943660654	--	--	--	--	--	--	--	--	--	--	--	--	--
pos_10021	3,4-Dihydroxybenzaldehyde	43	25.5	5.59412261049615	C7H6O3	121.029177967321	8.62513333333333	3143.19425956436	2431.88857862252	1967.1317596103	2085.55078148238	1916.95177202754	2409.64744738067	2497.60463200009	2381.06525614678	C16700	Isoquinoline alkaloid biosynthesis(ko00950);;Biosynthesis of alkaloids derived from shikimate pathway(ko01063)	--	--	--	--	HMDB0059965	139-85-5	Organic compounds	Organic oxygen compounds	Organooxygen compounds	Carbonyl compounds	Animals,Plants,Microbe
pos_10025	Phthalic acid	40.1	6.39	3.54408529933518	C8H6O4	149.023908833123	8.62513333333333	12835.8397001663	9689.75543382138	7646.04251979126	8074.3372633876	7588.31225139573	9449.58563756462	9692.64457075576	9211.06098124226	C01606	Polycyclic aromatic hydrocarbon degradation(ko00624);;Metabolic pathways(ko01100);;Microbial metabolism in diverse environments(ko01120);;Degradation of aromatic compounds(ko01220);;ABC transporters(ko02010)	--	--	--	--	HMDB0002107	88-99-3	Organic compounds	Benzenoids	Benzene and substituted derivatives	Benzoic acids and derivatives	Animals,Plants
pos_10026	Anofinic acid	42.4	27.3	4.79599001883676	C12H12O3	205.086899434661	8.62513333333333	16259.3954943788	12084.1340463712	10209.818069183	10344.8402636624	9659.73403181847	12182.9385891748	12799.5414015576	11955.7173888891	--	--	--	--	--	--	HMDB0033303	34818-56-9	Organic compounds	Organoheterocyclic compounds	Benzopyrans	1-benzopyrans	Microbe,Animals,Plants
pos_10027	L-arogenate	42.7	39.8	5.34788364873817	C10H12NO5-	209.069468241772	8.62513333333333	1316.64159490536	996.227397952617	879.467140651938	891.733371055903	780.30506377438	981.963943417934	1073.89224427215	1032.8235338515	--	--	--	--	--	--	HMDB0304400	--	Organic compounds	Organic acids and derivatives	Carboxylic acids and derivatives	Amino acids, peptides, and analogues	Animals
pos_1003	Val-Tyr-Leu-Arg	42.5	20.6	1.86547762338285	C26H43N7O6	588.291664968096	0.817666666666667	9.66455983063358	0	4.58905787267577	0	3.64499205096787	77.3031937005242	0	0	--	--	--	--	--	--	HMDB0304815	--	Organic compounds	Lipids and lipid-like molecules	Fatty Acyls	Fatty acyl thioesters	Animals
pos_10030	8-Hydroxythioguanine	43.3	34.8	14.4315670745764	C5H5N5OS	221.987280170686	8.62513333333333	439.824791636471	358.922952082037	282.967387060538	288.937817312945	270.668684258131	352.586378903815	347.767409101635	335.773060935098	--	--	--	--	--	--	HMDB0060804	88550-56-5	Organic compounds	Organoheterocyclic compounds	Imidazopyrimidines	Purines and purine derivatives	Animals
pos_10031	Phthalic acid Mono-2-ethylhexyl Ester	40.8	22.4	4.60276866287331	C16H22O4	279.160365884211	8.62513333333333	4101.09532688849	3404.76044062892	2786.56163671835	3246.88216745946	2595.99064238609	3230.90642293259	3368.80144839757	3292.61034074311	--	--	--	--	--	--	--	--	--	--	--	--	--
pos_10033	Aminoimidazole ribotide	46	53.9	-12.0496347402533	C8H14N3O7P	278.050092851988	8.62513333333333	419.764508932984	336.99047446688	268.778745324132	266.666024385565	259.216005658387	330.578640894067	336.500352630668	315.464080977487	--	--	--	--	--	--	--	--	--	--	--	--	--
pos_10034	Ethyl furoate	45.5	44.4	12.0855167640872	C7H8O3	298.13189884953	8.62513333333333	195.736670613079	150.77242032291	121.638219268914	118.670001835362	112.885990433817	136.182439825288	147.128020602079	130.618509837218	--	--	--	--	--	--	HMDB0059862	614-99-3	Organic compounds	Organoheterocyclic compounds	Furans	Furoic acid and derivatives	Animals
pos_10039	Isolinderenolide	40.1	13.7	4.14328030816918	C21H34O3	352.286005373797	8.63226666666667	2891.1902209206	2445.78177014355	2196.01851787376	3532.44004859974	2885.55690786254	3071.92234278069	2795.55628496146	3374.52611671317	--	--	--	--	--	--	HMDB0038104	139328-80-6	Organic compounds	Organoheterocyclic compounds	Tetrahydrofurans	_	Animals
pos_10043	4-Methoxybenzyl O-(2-sulfoglucoside)	41.9	20.1	2.04861228387339	C14H20O10S	381.085772900882	8.62513333333333	1008.60712574394	794.787240652064	662.756367554094	691.015911254066	602.423331391274	795.397339203785	841.697427947408	796.71833936473	--	--	--	--	--	--	HMDB0034754	--	Organic compounds	Organic oxygen compounds	Organooxygen compounds	Carbohydrates and carbohydrate conjugates	Animals
pos_10051	(22R,23R)-22,23-dihydroxycampesterol	45.3	47.2	3.83037262490199	C28H48O3	471.325159579271	8.62513333333333	204.034854989021	262.872160632028	181.955739690963	239.737055131826	197.557942947282	252.190509346449	185.460768439003	326.801713211944	--	--	--	--	--	--	HMDB0303955	--	Organic compounds	Lipids and lipid-like molecules	Steroids and steroid derivatives	Bile acids, alcohols and derivatives	Animals
pos_10063	Desmethyl rizatriptan	46.7	47.2	1.95194018961505	C14H17N5	273.182719133598	8.6394	147.173780802715	123.428665777961	102.51828625852	116.909287327164	100.915482456812	119.047089089751	128.156842487357	120.971854896212	--	--	--	--	--	--	HMDB0244626	--	Organic compounds	Organoheterocyclic compounds	Indoles and derivatives	Tryptamines and derivatives	Animals
pos_10065	14alpha-Hydroxy-5beta-cholest-7-ene-3,6-dione	44.4	40	-0.531397158591741	C27H42O3	397.309886790659	8.6394	721.842273979654	725.91441010535	778.095496036018	854.299621293802	613.69357460714	856.521653859382	793.592478634724	727.803044467548	--	--	--	--	--	--	--	--	--	--	--	--	--
pos_1007	p-cresol	50.7	62.5	6.50969857955671	C7H8O	91.0549300479711	0.831933333333333	991.296279280961	711.741285329926	918.435705291546	730.506227302004	864.075861448423	1000.39974793974	1135.44519358834	836.776077836815	--	--	--	--	--	--	--	--	--	--	--	--	--
pos_10071	N(6)-L-Homocysteinyl-L-lysine	46.9	53.4	1.90868567485152	C10H21N3O3S	263.130264779704	8.65368333333333	60.8987945844104	62.6882087539015	54.2169643953782	60.4413912414866	40.8298063406263	75.1605221151411	66.0656569934963	63.06186080668	--	--	--	--	--	--	HMDB0255539	--	Organic compounds	Organic acids and derivatives	Carboxylic acids and derivatives	Amino acids, peptides, and analogues	Animals
pos_10072	Desidustat	43.6	48.7	-6.96532658145999	C16H16N2O6	297.084670109298	8.64653333333333	2577.16463288674	321.779455382454	286.533735708571	280.746206629534	297.103336768637	432.528329474812	336.330824741594	295.372650661389	--	--	--	--	--	--	HMDB0251046	--	Organic compounds	Organic acids and derivatives	Carboxylic acids and derivatives	Amino acids, peptides, and analogues	Animals
pos_10076	PC(19:1(9Z)/0:0)	43.2	22.7	0.616751321404183	C27H54NO7P	536.371396321825	8.65368333333333	1568.71238672031	2699.78757294617	1638.89296470514	2756.50569633068	2471.79022692847	3050.38783380306	2343.24185468508	3027.26077446064	--	--	LMGP01050130	Glycerophospholipids [GP]	Glycerophosphocholines [GP01]	Monoacylglycerophosphocholines [GP0105]	--	--	--	--	--	--	--
pos_10077	Poly-g-D-glutamate	41	15.8	-2.29906596860069	C20H30N4O12	560.21865660217	8.65368333333333	0	3.3498846082303	16.322443031425	32.2951017382267	13.0592460085627	60.3526316516674	22.3475089665462	76.876898906703	C05723	--	--	--	--	--	HMDB0004135	--	Organic compounds	Organic acids and derivatives	Carboxylic acids and derivatives	Amino acids, peptides, and analogues	Animals
pos_10079	Methyl 4,8-decadienoate	41.6	25.2	4.58071649575738	C11H18O2	183.138790537389	8.66081666666667	41.2147046862845	83.5035522451	87.0919929665414	85.6140814154693	116.054907979816	110.45806576022	94.2311104304609	89.7402912395515	--	--	--	--	--	--	HMDB0034708	1191-03-3	Organic compounds	Lipids and lipid-like molecules	Fatty Acyls	Fatty acid esters	Animals
pos_1008	5H-Pyrrolo[3,2-d]pyrimidine	40.7	13.5	8.18479224981528	C6H5N3	119.048721560739	0.831933333333333	2593.03795476701	1940.96111462875	2319.09537185283	2182.91301269615	3186.64172175489	3255.95749176464	4903.49150396763	3311.26052443125	--	--	--	--	--	--	HMDB0247026	272-50-4	Organic compounds	Organoheterocyclic compounds	Pyrrolopyrimidines	_	Animals
pos_10084	Fluoruracil	41.4	38.1	-5.42887184991565	C4H3FN2O2	153.006370394654	8.66795	648.094643289906	512.412347393838	431.269440733593	450.9021530077	395.010124211853	502.034085740964	481.486149676886	485.0551430738	--	--	--	--	--	--	HMDB0257930	--	Organic compounds	Organoheterocyclic compounds	Diazines	Pyrimidines and pyrimidine derivatives	Animals
pos_10088	Carbazochrome	49.3	55.2	-0.470659281976333	C10H12N4O3	219.087540894328	8.66795	96.793086696909	86.2744873701024	76.6352807258747	78.378530877823	53.5084204580404	81.0024665976983	57.637032908604	69.5683625064092	--	--	--	--	--	--	HMDB0249613	--	Organic compounds	Organoheterocyclic compounds	Indoles and derivatives	_	Animals
pos_10089	1,2-O-Isopropylidene-D-glucofuranose	45.3	50.4	14.4459754298637	C9H16O6	221.081343717149	8.66795	114.572823213681	99.4643560230247	86.0478469863554	95.8360097825091	80.2449273500173	111.61873822215	76.017914977438	101.16530375256	--	--	--	--	--	--	HMDB0242729	--	Organic compounds	Organic oxygen compounds	Organooxygen compounds	Ethers	Animals
pos_10091	Glutaminylarginine	43.3	43.4	12.2837480821611	C11H22N6O4	285.170676745848	8.66795	5349.39083046598	4484.20956418558	3842.86043381847	3933.19697210058	3058.09189767511	4115.93950703995	3471.41893997083	3546.19959981432	--	--	--	--	--	--	HMDB0028791	126590-89-4	Organic compounds	Organic acids and derivatives	Carboxylic acids and derivatives	Amino acids, peptides, and analogues	Animals
pos_10092	Nepetariaside	43.1	35.5	5.21307668868289	C16H28O8	313.166379995234	8.66795	885.559960925994	743.028581733478	631.958224830462	652.878909157741	507.394228258629	708.666992125764	562.568267380845	575.662099153814	--	--	--	--	--	--	HMDB0039014	110344-61-1	Organic compounds	Lipids and lipid-like molecules	Prenol lipids	Terpene glycosides	Animals
pos_101	Lys Ala	41.6	17.1	5.12277043379213	C9H19N3O3	218.151030286314	0.532833333333333	53.9044658720377	46.5046906510964	63.0169176147185	64.1000919677112	103.413926753067	62.7398008940652	69.9964518327306	61.7919049780717	--	--	--	--	--	--	--	--	--	--	--	--	--
pos_10101	B181008	40.5	11.1	1.96797614430606	C12H13N5O4	292.104603222617	8.6751	36.206697094574	139.037366682473	82.6209889667001	71.0432294233396	150.578367940603	240.741481861014	77.7842678552868	125.250463785559	--	--	--	--	--	--	--	--	--	--	--	--	--
pos_10103	MG(18:0/0:0/0:0)	47.6	43.3	1.72742929727764	C21H42O4	341.305640527452	8.68223333333333	1093.40083095871	754.10116558517	1019.33231765946	1041.24927864811	1318.20514423378	1915.07101572957	1597.43173215794	2216.26632890357	--	--	--	--	--	--	HMDB0011131	22610-61-3	Organic compounds	Lipids and lipid-like molecules	Glycerolipids	Monoradylglycerols	Animals
pos_10111	Cer(d17:1/22:6(4Z,7Z,10Z,13E,15E,19Z)-OH(17))	45.6	56.6	-1.94685527482049	C39H65NO4	612.497445514411	8.68936666666667	830.503197903089	800.884441281488	481.550917581043	515.262667465165	697.781971573947	589.205889055941	669.046005853458	565.379754096434	--	--	--	--	--	--	HMDB0289930	--	_	_	_	_	Animals
pos_10112	exo-2-Methyl-3-methylenebicyclo[2.2.1]heptan-2-ol	40.7	18.5	8.20133116088052	C9H14O	156.139423238993	8.6965	145.808862176933	118.16176215024	91.7450971392591	95.6652528419092	92.3073479399149	109.815000358929	120.56021395833	117.303980080808	--	--	--	--	--	--	HMDB0036092	59300-40-2	Organic compounds	Lipids and lipid-like molecules	Prenol lipids	Monoterpenoids	Animals
pos_10113	9(10)-EpOME	50.6	62.4	5.79616211044121	C18H32O3	261.223008971843	8.6965	102.695016932571	115.709360162603	119.24478066333	128.153950132191	122.389368370873	125.874017459717	115.007923691274	127.331275244244	C14825	--	LMFA02000037	Fatty Acyls [FA]	Octadecanoids [FA02]	Other Octadecanoids [FA0200]	HMDB0004701	--	Organic compounds	Lipids and lipid-like molecules	Fatty Acyls	Fatty acids and conjugates	Animals
pos_10117	5-methyl-2,4-bis(3-methyl-2-butenyl)-6-(2-methyl-1-oxopropyl)-5-(4-methyl-3-pentenyl)cyclohexanone	43.5	30.7	-6.79066382000924	C27H44O2	401.338688547703	8.6965	1298.756429621	586.955449009602	845.105207366042	644.758696095174	659.226387313837	966.234591649948	870.171184777476	890.813676171222	--	--	--	--	--	--	--	--	--	--	--	--	--
pos_10122	DG(10:0/PGF1alpha/0:0)	48.2	55.6	6.21228983080261	C33H60O8	602.466275051888	8.70365	1375.71684307172	942.509678957793	465.353374191956	599.549659737913	915.645595327286	1189.9759841717	556.981965002548	939.60588670744	--	--	--	--	--	--	HMDB0294597	--	_	_	_	_	Animals
pos_10124	7-Dehydropregnenolone	42	32.7	5.20908725152383	C21H30O2	646.48625957895	8.70365	227.569687692681	208.13236210456	139.887444254574	190.536734720044	168.23150515661	164.651000002242	132.103579376686	173.896092303713	--	--	--	--	--	--	HMDB0013121	--	Organic compounds	Lipids and lipid-like molecules	Steroids and steroid derivatives	Oxosteroids	Animals
pos_10125	DG(14:1(9Z)/18:4(6Z,9Z,12Z,15Z)/0:0)	44.2	47	17.4926967962189	C35H58O5	558.43759337698	8.71078333333333	31879.1243603876	23926.4495085936	12469.9865671347	13708.1461257685	18891.1838576674	25133.1039423374	12648.5096193092	21775.1543722503	--	--	--	--	--	--	HMDB0007048	--	Organic compounds	Lipids and lipid-like molecules	Fatty Acyls	Lineolic acids and derivatives	Animals
pos_10127	Tragopogonsaponin A	48.7	74.4	22.1387985115303	C36H56O10	666.435528038374	8.71078333333333	699.391157228978	569.953266742267	697.8777361609	763.074287966476	405.190213121812	832.43879741887	522.362068359937	764.76200330025	--	--	--	--	--	--	HMDB0037910	134361-64-1	Organic compounds	Lipids and lipid-like molecules	Prenol lipids	Terpene glycosides	Animals
pos_1014	Caffeic aldehyde	47.4	41.9	3.17864971066246	C9H8O3	165.055141996283	0.831933333333333	7575.83146897231	5721.7578128658	7061.94388849742	5012.44154309294	6351.91579710622	7257.94688556991	8770.84075183531	6714.46889273775	--	--	--	--	--	--	--	--	--	--	--	--	--
pos_10142	5(S)-Hydroperoxyeicosatetraenoic acid	45.5	46.9	5.50595057660338	C20H32O4	301.21805783057	8.74576666666667	0	7.68688576962433	14.1423028822107	16.7694070985511	2.67818961647458	4.4915844911297	0	6.97417532990794	C05356	Arachidonic acid metabolism(ko00590);;Metabolic pathways(ko01100);;Serotonergic synapse(ko04726);;Ovarian steroidogenesis(ko04913);;Eicosanoids(ko07034)	LMFA03060012	Fatty Acyls [FA]	Eicosanoids [FA03]	Hydroxy/hydroperoxyeicosatetraenoic acids [FA0306]	HMDB0001193	71774-08-8	Organic compounds	Lipids and lipid-like molecules	Fatty Acyls	Eicosanoids	Animals
pos_10145	(25R)-3beta,4beta-dihydroxycholest-5-en-26-oate(1-)	44.1	32.1	-1.62684423050712	C27H44O4	397.30940362558	8.74576666666667	677.104135710594	705.357181490317	870.776874620013	955.825496233673	727.986927613006	937.797144009026	1123.20616698915	1171.70724069032	--	--	--	--	--	--	HMDB0062794	--	Organic compounds	Lipids and lipid-like molecules	Steroids and steroid derivatives	Bile acids, alcohols and derivatives	Animals
pos_10149	Triprolidine	43.4	22.2	-2.25175338740591	C19H22N2	574.389170182427	8.75291666666667	240.491007653976	476.308690968618	211.795229091566	376.62122296382	343.52804355156	354.749891513342	213.522999075884	257.365538814428	--	--	--	--	--	--	HMDB0014571	486-12-4	Organic compounds	Benzenoids	Benzene and substituted derivatives	Styrenes	Animals
pos_10153	Icosadienoic acid	42.9	36.1	7.25113765472529	C20H36O2	331.262986392942	8.76005	299.632663185685	571.766864692851	842.052529592813	767.421592133474	271.612935539015	300.867191036985	283.268846464127	266.932462788204	--	--	--	--	--	--	--	--	--	--	--	--	--
pos_10154	Oxyglutinosone	40	20.7	-17.2086352345102	C14H20O3	511.237519743079	8.76005	18.000052060584	12.0912121177865	8.50142020778432	12.3989983282389	35.4238959835506	51.9864228567053	56.0495953634883	59.955319115801	--	--	--	--	--	--	HMDB0302978	--	Organic compounds	Organic oxygen compounds	Organooxygen compounds	Carbonyl compounds	Animals
pos_10155	DG(5-iso PGF2VI/8:0/0:0)	41.5	27.1	2.27819786881654	C29H50O8	568.385593220724	8.76005	222.340379220938	267.352278775184	285.859602144516	221.829810210115	232.729218097472	288.833797435869	213.850772426121	276.66422228956	--	--	--	--	--	--	HMDB0297152	--	_	_	_	_	Animals
pos_10159	1-(2,3-Dihydro-6,7-dimethyl-1H-pyrrolizin-5-yl)-2-hydroxy-1-propanone	41.8	28	8.22975467271585	C12H17NO2	172.11378044469	8.76718333333333	176.407369230741	134.371456239106	108.821706050563	116.904152452489	110.423826347533	138.20463444115	145.414935329588	141.165555814744	--	--	--	--	--	--	HMDB0040010	97073-12-6	Organic compounds	Organoheterocyclic compounds	Pyrrolizines	_	Animals
pos_10160	2,4-Heptadecanedione	40.6	10.2	-4.39830525788232	C17H32O2	233.225197522945	8.76718333333333	48.554561079878	59.5658292257072	74.8404949253819	79.7009617402069	71.0597316032762	89.7684800320304	93.7400244798535	101.331428622777	--	--	--	--	--	--	HMDB0040888	64042-18-8	Organic compounds	Organic oxygen compounds	Organooxygen compounds	Carbonyl compounds	Animals
pos_10161	hydroxyoctadecadienoic acid	40.4	11.2	5.8045932490015	C18H32O3	261.223011469442	8.77433333333333	120.078383192977	125.094661073773	118.047150631713	135.156824253976	97.8469474087945	154.708656453607	123.006504731655	159.971179608965	--	--	--	--	--	--	HMDB0253281	--	Organic compounds	Lipids and lipid-like molecules	Fatty Acyls	Lineolic acids and derivatives	Animals
pos_10165	PE(14:0/P-16:0)	40.9	18	-4.26782757119942	C35H70NO7P	630.482938595256	8.77433333333333	9333.50470009975	7995.9946100866	6493.9189505075	6864.88850653017	6241.67654041489	7812.22022033261	6867.91016820322	7777.35772384858	--	--	--	--	--	--	HMDB0008850	--	Organic compounds	Lipids and lipid-like molecules	Glycerophospholipids	Glycerophosphoethanolamines	Animals
pos_10166	Cer(d17:1/PGF1alpha)	43	44.1	-5.51157210522024	C37H69NO6	646.498273080949	8.77433333333333	124.592766030739	134.942155609708	114.856474281445	155.479734937364	96.4601476812849	121.176225911614	110.260085710636	143.591368917358	--	--	--	--	--	--	HMDB0289937	--	_	_	_	_	Animals
pos_10169	thienylcyclohexylpiperidine	41.9	53.7	26.7028115603917	C15H23NS	516.357373299297	8.78146666666667	229.808321044318	214.096130303352	212.929377107355	216.962008982236	161.711614217238	229.767206685141	232.978477523835	231.220932370847	--	--	--	--	--	--	HMDB0258991	--	Organic compounds	Organic nitrogen compounds	Organonitrogen compounds	Amines	Animals
pos_1017	alpha-AMINO-3-HYDROXY-5-METHYL-4-ISOXAZOLEPROPIONIC ACID	42.4	34.9	-19.1390690458551	C7H10N2O4	186.05989571571	0.831933333333333	6.87702986976998	12.4554634651121	9.30445120745377	18.2665226547572	27.4731184938822	15.3707111075126	52.6696237648905	42.5387431973002	C13672	--	--	--	--	--	HMDB0248356	--	Organic compounds	Organic acids and derivatives	Carboxylic acids and derivatives	Amino acids, peptides, and analogues	Animals
pos_10173	25-Hydroxyvitamin D2-25-glucuronide	40.2	21	-4.07671129559928	C34H52O8	606.39764555491	8.78146666666667	1416.2323173385	1177.67327324421	1145.94740548736	1317.05403817756	964.656937029944	1291.26658323142	1041.39137438126	1392.9588516675	--	--	--	--	--	--	HMDB0010342	--	Organic compounds	Lipids and lipid-like molecules	Steroids and steroid derivatives	Vitamin D and derivatives	Animals
pos_10183	Oryzarol	40	36.8	-20.5371895971866	C26H42O3	425.294353499145	8.7886	668.492940752548	624.81497239116	496.316830219566	561.294174917487	507.172460181954	663.187819754194	546.718361883263	574.64792959957	--	--	--	--	--	--	HMDB0029458	--	Organic compounds	Benzenoids	Phenol esters	_	Animals
pos_10184	Vetiveryl acetate	44.3	46.3	14.3790518149533	C17H26O2	542.427925857399	8.7886	8064.11474521477	6979.17293638403	5899.19182631348	5769.48650522769	5569.32258528578	7233.01889086165	6627.86308509256	6818.73728249394	--	--	--	--	--	--	HMDB0037832	62563-80-8	Organic compounds	Lipids and lipid-like molecules	Prenol lipids	Sesquiterpenoids	Animals
pos_10198	(+-)-Ethyl 3-hydroxy-2-methylbutyrate	46.2	49.9	15.614851939515	C30H48O3	498.401296927265	8.80288333333333	8981.06231815292	7883.94383305704	6789.95946991104	6798.59591130877	6448.71657334432	8332.32537455837	7788.49737141197	7882.31122067289	--	--	--	--	--	--	HMDB0032256	27372-03-8	Organic compounds	Lipids and lipid-like molecules	Steroids and steroid derivatives	Vitamin D and derivatives	Animals
pos_1020	Valylhydroxyproline	46.2	41.8	5.17285896060201	C10H18N2O4	213.12455922784	0.831933333333333	154.566041691773	189.675839988073	512.761704571741	265.485841767558	116.393633444194	124.804902069877	130.446554381917	129.806327427192	--	--	--	--	--	--	HMDB0029128	90965-79-0	Organic compounds	Organic acids and derivatives	Carboxylic acids and derivatives	Amino acids, peptides, and analogues	Animals
pos_10201	11beta-Hydroxyandrost-4-ene-3,17-dione	41.8	17	-4.02354277155627	C19H26O3	622.407783180747	8.79573333333333	732.602147965011	585.390197603093	549.1540841273	712.955736560176	406.786321377549	371.61800889954	375.324809981918	478.023410381393	C07432	Steroid hormone biosynthesis(ko00140)	LMST02020066	Sterol Lipids [ST]	Steroids [ST02]	C19 steroids (androgens) and derivatives [ST0202]	HMDB0006773	382-44-5	Organic compounds	Organoheterocyclic compounds	Oxazinanes	Morpholines	Animals
pos_10202	7alpha-Hydroxycholesterol	40	60.9	-2.16373214368112	C27H46O2	367.335057197187	8.81001666666667	13611.2524093064	10838.0894784204	6003.9423255069	9471.5265468974	5722.21308749392	6811.95625951716	7645.30273798878	7562.30456304519	C03594	Primary bile acid biosynthesis(ko00120);;Metabolic pathways(ko01100)	LMST01010013	Sterol Lipids [ST]	Sterols [ST01]	Cholesterol and derivatives [ST0101]	HMDB0001496	566-26-7	Organic compounds	Lipids and lipid-like molecules	Steroids and steroid derivatives	Cholestane steroids	Animals
pos_10203	(22E, 24x)-Ergosta-4,6,8,22-tetraen-3-one	45.1	52.1	17.4297335497318	C28H40O	410.348579254804	8.81001666666667	4126.15813473336	3293.04995549086	2889.10790860736	3020.14276552293	2653.60278777313	3447.33046324644	3422.24909809401	3302.45692615267	--	--	--	--	--	--	HMDB0030898	194721-75-0	Organic compounds	Lipids and lipid-like molecules	Steroids and steroid derivatives	Ergostane steroids	Animals
pos_10204	N-Stearoyl Lysine	41	12	-0.424577191483986	C24H48N2O3	413.373594758232	8.81001666666667	162.687906026291	1.10313247615768	29.9571724266801	26.6720131224663	1.32341687658208	2.38938593457887	26.457497905247	18.297930938996	--	--	--	--	--	--	HMDB0241946	--	Organic compounds	Organic acids and derivatives	Carboxylic acids and derivatives	Amino acids, peptides, and analogues	Animals
pos_10206	Behenoyl-arabinofuranosyl-cytosine	44.2	59.5	6.60749516051404	C31H55N3O6	604.375980513413	8.81001666666667	551.731574635022	698.117927853666	583.392295376446	683.884968077821	532.398163576206	633.221036779111	663.170712059962	737.563943296825	--	--	--	--	--	--	HMDB0249174	--	Organic compounds	Nucleosides, nucleotides, and analogues	Pyrimidine nucleosides	_	Animals
pos_1021	Macaridine	43.2	36.3	-13.168668416823	C13H13NO2	198.088507900987	0.831933333333333	300.010681948709	88.4248510570102	92.6032034958653	96.2526994566849	170.778587401803	281.450871930704	154.682827704263	103.715794925436	--	--	--	--	--	--	HMDB0039455	--	Organic compounds	Organoheterocyclic compounds	Pyridines and derivatives	Hydropyridines	Animals,Plants
pos_10211	(5Z)-7-{2-[(1E,3R)-3-Hydroxyoct-1-en-1-yl]-5-oxocyclopent-1-en-1-yl}hept-5-enoylcarnitine	40.9	34.6	-2.53826304373932	C27H43NO6	442.293973625278	8.81715	67.4234741038221	67.7302620510194	91.7160957773155	90.7922336132675	79.2873256919803	83.6555315836224	117.6373557527	95.6310949014366	--	--	--	--	--	--	HMDB0241878	--	Organic compounds	Lipids and lipid-like molecules	Fatty Acyls	Eicosanoids	Animals
pos_10224	Voclosporin	41.5	60.7	-24.1213745598654	C63H111N11O12	1178.79823558499	8.83143333333333	0	12.8769788780925	20.4605683109065	11.1057671870946	38.4133172869817	34.9948550561151	28.5430335348246	41.6360387843637	--	--	--	--	--	--	HMDB0259866	--	Organic compounds	Organic acids and derivatives	Peptidomimetics	Peptoid-peptide hybrids	Animals
pos_10230	Asparaginylhistidine	49.4	55.3	0.717556368651773	C10H15N5O4	234.098744146609	8.83143333333333	225.718285880611	273.924409842381	218.539950744128	208.68898019831	248.504597652023	334.325001828049	229.505326414703	277.024055097394	--	--	--	--	--	--	HMDB0028733	224638-52-2	Organic compounds	Organic acids and derivatives	Carboxylic acids and derivatives	Amino acids, peptides, and analogues	Animals
pos_10233	Oleyl alcohol	40.7	12.5	4.82415740571522	C18H36O	310.311735512703	8.83143333333333	872.299922615307	873.051390864261	758.234218615043	926.971059344404	1084.55507716157	1285.16008703728	1251.00818128258	1485.3055210443	--	--	LMFA05000213	Fatty Acyls [FA]	Fatty alcohols [FA05]	-	HMDB0029632	143-28-2	Organic compounds	Lipids and lipid-like molecules	Fatty Acyls	Fatty alcohols	Animals
pos_10234	Glycidyl stearate	41.7	12.2	0.569766437559766	C21H40O3	341.305215463714	8.83143333333333	2674.08241442674	2785.61698767774	3008.46268087936	3588.13893038236	4447.84452098126	5473.16472947218	5290.08699347491	6701.70804073438	--	--	--	--	--	--	--	--	--	--	--	--	--
pos_10238	PE(18:0/0:0)	50	53.5	2.249407631196	C23H48NO7P	482.325198620852	8.83143333333333	18640.0274927849	33951.4722113559	34599.5556769394	48120.4235413147	69475.4438253879	77092.8071093229	75410.3031842486	101654.014715798	C21484	Ferroptosis(ko04216)	LMGP02050001	Glycerophospholipids [GP]	Glycerophosphoethanolamines [GP02]	Monoacylglycerophosphoethanolamines [GP0205]	HMDB0011130	69747-55-3	Organic compounds	Lipids and lipid-like molecules	Glycerophospholipids	Glycerophosphoethanolamines	Microbe,Animals
pos_10252	Prostaglandin F2alpha	50.9	85	30.8982391655656	C20H34O5	372.285395129708	8.83856666666667	634.844762165635	616.3507995544	507.425418534652	618.019431768666	567.000626287796	805.774120602043	714.511429877287	796.111372034242	C05959	Arachidonic acid metabolism(ko00590)	LMFA03010036	Fatty Acyls [FA]	Eicosanoids [FA03]	Prostaglandins [FA0301]	HMDB0010199	--	Organic compounds	Lipids and lipid-like molecules	Fatty Acyls	Eicosanoids	Animals
pos_10254	Ergosta-5,7,22,24(28)-tetraen-3beta-ol	44.9	65.2	46.6917282836579	C28H42O	417.331198295298	8.83856666666667	262.385000306579	257.519465460789	212.722960512955	252.562460546475	234.008612537402	284.030900769848	289.556351877575	264.51575655585	--	--	--	--	--	--	--	--	--	--	--	--	--
pos_10261	1-(4-Hydroxy-3-methoxyphenyl)-3-decanone	43.9	49.5	-29.4473443009616	C17H26O3	574.393831107901	8.85285	665.435251042217	1043.32466311493	576.912592270942	864.268949704176	742.037752971374	870.299468748084	687.5321846716	715.138106645085	C10482	--	--	--	--	--	HMDB0030801	27113-22-0	Organic compounds	Benzenoids	Phenols	Methoxyphenols	Animals,Plants
pos_10262	Azithromycin	43.6	51.2	-3.53329574948075	C38H72N2O12	766.539706581367	8.85285	22313.1593365072	22324.610333449	11578.3369281491	11024.6326304689	15476.6836497161	15386.816757227	13811.3367556289	12136.3598819301	C06838	--	--	--	--	--	HMDB0014352	83905-01-5	Organic compounds	Organic oxygen compounds	Organooxygen compounds	Carbohydrates and carbohydrate conjugates	Animals
pos_10263	2-Amino-3-methyl-1-butanol	44.5	38.4	10.5661636328322	C5H13NO	104.108079841719	8.85998333333333	85.6097928424942	144.78438989192	70.3414997027473	146.743236025416	100.484663330032	135.368260219456	110.712454983115	141.370448797542	--	--	--	--	--	--	HMDB0244984	4276-09-9	Organic compounds	Organic nitrogen compounds	Organonitrogen compounds	Amines	Animals
pos_1027	[(1R,5R)-5-(6-Aminopurin-9-yl)cyclohex-3-en-1-yl]methanol	40.9	26.8	-21.6410015195203	C12H15N5O	284.10042512679	0.831933333333333	233.669941040982	259.929047986735	249.849270950751	509.634251500785	353.861511309365	403.727967470145	359.138348575056	326.372749122432	--	--	--	--	--	--	HMDB0243753	--	Organic compounds	Organoheterocyclic compounds	Imidazopyrimidines	Purines and purine derivatives	Animals
pos_10273	Methyl prednisolonate	40.2	30.3	5.9254397428821	C22H28O6	430.224714333411	8.85998333333333	0.00324664440790856	5.14486228595436	0.31921300305535	1.28193476759673	0	0.00912615094526441	4.12966345724273	11.1183202960208	--	--	--	--	--	--	HMDB0254608	--	Organic compounds	Lipids and lipid-like molecules	Steroids and steroid derivatives	Pregnane steroids	Animals
pos_10275	PC(O-16:0/2:0)	44.2	21.7	0.0136904927576608	C26H54NO7P	524.3717252396	8.85998333333333	122274.856628141	227331.549608282	109312.790224589	220662.906430199	165113.50668318	196183.350864978	176071.182198135	228725.996118739	--	--	LMGP01020046	Glycerophospholipids [GP]	Glycerophosphocholines [GP01]	1-alkyl,2-acylglycerophosphocholines [GP0102]	HMDB0062195	74389-68-7	Organic compounds	Lipids and lipid-like molecules	Glycerophospholipids	Glycerophosphocholines	Animals
pos_10284	mirtazapine-N-oxide	40	2.32	0.211734828065489	C17H19N3O	585.294964226265	8.85998333333333	268.842221097674	408.087909391148	255.53364820437	564.229966439524	627.244163011693	1026.2173753722	934.855519108666	1328.21567213175	--	--	--	--	--	--	HMDB0060955	--	Organic compounds	Organoheterocyclic compounds	Piperazinoazepines	_	Animals
pos_10294	Valylarginine	46.5	52.1	-8.21185813029005	C11H23N5O3	273.17724630415	8.87426666666667	318.499058827635	252.171297166325	232.760728980608	219.242357086365	214.536873605664	279.647949548091	312.316706144611	246.592661017916	--	--	--	--	--	--	HMDB0304792	--	Organic compounds	Organic acids and derivatives	Carboxylic acids and derivatives	Amino acids, peptides, and analogues	Animals
pos_10296	beta-Alanyl-N(pi)-methyl-L-histidine	41	45.3	31.690469708785	C10H16N4O3	282.163675507586	8.86711666666667	23.9467377574295	40.3146347352379	14.5612009596273	44.8478539507286	32.5582471589102	40.876939932455	23.3363184217816	42.242722335486	--	--	--	--	--	--	--	--	--	--	--	--	--
pos_10297	8,9-EET	45.5	45.7	1.98045448486045	C20H32O3	285.221926156049	8.87426666666667	58.6233752818327	71.0623298962978	82.7907597762283	114.908943870935	60.6292572390692	60.6281403578195	58.3717559398245	52.9777586025746	--	--	--	--	--	--	HMDB0247485	--	Organic compounds	Lipids and lipid-like molecules	Fatty Acyls	Fatty acids and conjugates	Animals
pos_10301	MG(20:3(8Z,11Z,14Z)-O(5,6)/0:0/0:0)	41.7	44.8	3.43471660573018	C23H38O5	377.269990278786	8.87426666666667	804.747292602283	947.371746584995	760.511969551288	1173.8657558915	550.917952423472	732.953395607528	630.742103171632	709.7971707651	--	--	--	--	--	--	HMDB0260464	--	_	_	_	_	Animals
pos_10302	Nocloprost	42.3	40.6	-22.6865671062428	C22H37ClO4	439.192115417737	8.87426666666667	436.011855217088	268.067318303836	245.553916007202	266.296971247283	246.409393378636	300.18706208725	350.90918635636	357.065126127558	--	--	--	--	--	--	HMDB0255687	--	Organic compounds	Lipids and lipid-like molecules	Fatty Acyls	Fatty acids and conjugates	Animals
pos_10309	AS 1-2	45.8	65.7	-11.9958733594826	C39H73NO9	722.509362146258	8.86711666666667	21079.8034783034	24520.138730318	10622.2176436199	12119.3720803524	14051.6895926757	15204.4002263039	13554.7860312754	12418.7624976758	--	--	--	--	--	--	HMDB0032795	--	Organic compounds	Lipids and lipid-like molecules	Sphingolipids	Glycosphingolipids	Animals
pos_10311	Sphinganine	49.4	75.9	12.3760353602285	C18H39NO2	324.291029050336	8.8814	998.817707781878	825.694075934932	742.428439270236	819.718429937631	692.145757192349	917.452317405144	877.538936427449	929.98650704201	--	--	--	--	--	--	--	--	--	--	--	--	--
pos_10313	Glycochenodeoxycholate	40.2	32.4	4.55805680103708	C26H43NO5	472.305392160906	8.8814	90.7155920573166	91.694243259162	72.2776388541633	88.7074463910236	97.022070945451	104.622561743828	104.13403514417	120.90314445874	C05466	Primary bile acid biosynthesis(ko00120);;Secondary bile acid biosynthesis(ko00121);;Bile secretion(ko04976);;Cholesterol metabolism(ko04979)	LMST05030008	Sterol Lipids [ST]	Steroid conjugates [ST05]	Glycine conjugates [ST0503]	HMDB0000637	640-79-9	Organic compounds	Lipids and lipid-like molecules	Steroids and steroid derivatives	Bile acids, alcohols and derivatives	Animals
pos_10317	2-Hydroxy-1-naphthylaldehyde isonicotinoyl hydrazone	42.5	25.8	-0.234219681578921	C17H13N3O2	292.107984920899	8.88853333333333	34.6347313967824	235.836498791762	103.496895803635	97.2030500229214	231.8179324218	343.580743117812	91.1608074529457	125.461160528937	--	--	--	--	--	--	HMDB0247401	--	Organic compounds	Benzenoids	Naphthalenes	Naphthols and derivatives	Animals
pos_10318	(4S,6R)-p-Mentha-1,8-diene-6,7-diol 7-glucoside	43.9	36.3	-11.8869215426579	C16H26O7	369.127086571374	8.88853333333333	253.196643926085	194.469438355538	154.329911905915	167.911458910516	157.412795764742	189.514534393956	203.031342858792	191.945054277768	--	--	--	--	--	--	HMDB0039056	402593-54-8	Organic compounds	Lipids and lipid-like molecules	Prenol lipids	Terpene glycosides	Animals
pos_10319	beta-Tocotrienol	42.6	62.3	32.4525253104578	C28H42O2	375.317943516937	8.88853333333333	28.2919072688398	22.668483706473	30.5650682717347	60.6130645296372	30.8199719342084	27.2791602164998	52.5557807178468	46.7779590771356	C14154	--	--	--	--	--	HMDB0030554	490-23-3	Organic compounds	Lipids and lipid-like molecules	Prenol lipids	Quinone and hydroquinone lipids	Animals
pos_10324	Hydroxyspheroidenone	40.1	23	-11.7532509196906	C41H60O3	639.410346573463	8.88853333333333	692.991060109828	813.670255251962	609.107275093849	743.833913496323	541.153642578697	690.879169843952	688.06620416136	742.746933829125	--	--	--	--	--	--	--	--	--	--	--	--	--
pos_10326	2-Benzyl-aminoethanol	40.7	14.8	4.31845024852835	C9H13NO	151.099766557868	8.89566666666667	77.7337074145955	62.8028100196738	54.0403686452016	40.2131371126863	52.6136554320467	52.2468062123148	56.5133559149932	51.4425227538081	--	--	--	--	--	--	HMDB0245036	--	Organic compounds	Benzenoids	Benzene and substituted derivatives	_	Animals
pos_10329	Methyl furfuracrylate	42.8	35.2	-11.4946840569005	C8H8O3	327.080413438115	8.89566666666667	67.1211777399236	41.2909115807791	34.7092915049033	38.7150072806682	36.214423167985	51.999348296236	45.1435433387304	40.5121736419839	--	--	LMFA07010960	Fatty Acyls [FA]	Fatty esters [FA07]	Wax monoesters [FA0701]	HMDB0032399	623-18-7	Organic compounds	Lipids and lipid-like molecules	Fatty Acyls	Fatty acid esters	Animals
pos_10332	Cer(d18:0/12:0)	41.3	14.5	1.48668534065383	C30H61NO3	484.473140012294	8.89566666666667	4462.96644256832	4760.8166597697	3581.73556015425	3849.4608488326	3162.35174957368	4206.89522066542	3487.54986677891	4865.46230038932	--	--	--	--	--	--	HMDB0011758	--	Organic compounds	Lipids and lipid-like molecules	Sphingolipids	Ceramides	Animals
pos_10334	PS(18:1(9Z)/0:0)	42	33.6	-5.92759687735357	C24H46NO9P	524.295193259852	8.90281666666667	2080.20400967648	1849.94900940227	1236.23544365783	1846.71262890629	5796.52059772827	9340.53394519788	6823.91677581181	9199.1403229982	--	--	LMGP03050001	Glycerophospholipids [GP]	Glycerophosphoserines [GP03]	Monoacylglycerophosphoserines [GP0305]	HMDB0240603	89319-60-8	Organic compounds	Lipids and lipid-like molecules	Glycerophospholipids	Glycerophosphoserines	Microbe,Animals
pos_10341	Isovalerylglucuronide	49.4	66.6	10.3766148045182	C11H18O8	317.066211352056	8.90995	53.7377743907393	103.394151413744	4.92368459101336	88.3048378377399	141.219436837764	256.730188271757	236.417492698676	265.931577564239	--	--	--	--	--	--	HMDB0002091	88070-93-3	Organic compounds	Organic oxygen compounds	Organooxygen compounds	Carbohydrates and carbohydrate conjugates	Animals
pos_10351	(1R,4R,5S)-1-[(1S)-1-Hydroxy-2-methylpropyl]-4-propyl-6-oxa-2-azabicyclo[3.2.0]heptane-3,7-dione	47.2	46.3	3.92127691422047	C12H19NO4	259.166179165394	8.92423333333333	180.362945127692	156.441952422103	128.039704807254	125.249134391444	116.524313158897	145.368395013726	153.353708800267	132.794729829318	--	--	--	--	--	--	HMDB0242338	--	Organic compounds	Organic acids and derivatives	Carboxylic acids and derivatives	Amino acids, peptides, and analogues	Animals
pos_10354	24-Nor-5��-cholane-3��,7��,12��,22,23-pentol	41	37.2	8.79718419652252	C23H40O5	397.298337027387	8.92423333333333	1004.98614188668	1029.74868899213	1066.98693680794	1128.26719707858	769.210987726855	1066.92708171959	1069.58121376233	1001.47483712463	--	--	--	--	--	--	--	--	--	--	--	--	--
pos_10355	hydroxyvitamin d3	43.9	41.6	-6.72766609197587	C27H44O2	383.328149085844	8.91708333333333	1067.59361328322	771.836806522372	733.003048194983	847.469961277755	938.695080176387	1036.17079553872	1043.5255175343	927.826691279795	--	--	--	--	--	--	HMDB0253301	--	Organic compounds	Lipids and lipid-like molecules	Steroids and steroid derivatives	Vitamin D and derivatives	Animals
pos_10356	17alpha,20alpha-Dihydroxycholesterol	47.9	71	-27.2905839242506	C27H46O3	441.322499142883	8.92423333333333	1209.37519174398	1439.54533899484	1110.09068982394	1283.33081991674	1127.29149081493	1524.72757170979	1322.17064772345	1323.42626471076	C05487	--	--	--	--	--	HMDB0006764	--	Organic compounds	Lipids and lipid-like molecules	Steroids and steroid derivatives	Hydroxysteroids	Animals
pos_10364	Retinol / Retinol skeleton	44	26.7	2.21355722061708	C20H30O	269.227010917403	8.93136666666667	578.283960368944	525.781859739157	326.492602594799	462.333714833869	550.539884330241	759.678722418004	727.124687870767	783.019040975944	--	--	--	--	--	--	--	--	--	--	--	--	--
pos_10366	1��,23-dihydroxy-24,25,26,27-tetranorvitamin D3 / 1��,23-dihydroxy-24,25,26,27-tetranorcholecalciferol	40.5	10.2	1.2150592398347	C23H36O3	361.274159190273	8.93136666666667	3685.52469847778	3564.83058640325	2364.32766178511	3207.04931848832	3533.52867344455	4651.85790352784	4858.88566362453	5073.19525921757	--	--	--	--	--	--	--	--	--	--	--	--	--
pos_10368	PI(20:4(5Z,8Z,11Z,14Z)/0:0)	40.9	14.7	2.59110971873828	C29H49O12P	603.294482641568	8.93136666666667	6781.58191930057	9045.92638898084	3210.34040926409	8172.58832952809	11924.004765534	18491.6079621605	16678.7454969708	19367.7471034388	--	--	--	--	--	--	HMDB0256523	--	Organic compounds	Lipids and lipid-like molecules	Glycerophospholipids	Glycerophosphoinositols	Animals
pos_10371	4-(4-Fluorophenyl)piperidin-4-ol	42.2	22.4	-5.95054888299739	C11H14FNO	413.198783291786	8.9385	1170.05642775279	1.64879359381661	62.8463406504898	6.62849868002952	114.441807839474	2211.80064615365	0.0448955497740559	184.171449417608	--	--	--	--	--	--	HMDB0246291	--	Organic compounds	Organoheterocyclic compounds	Piperidines	Phenylpiperidines	Animals
pos_10376	3-Hydroxy-7,8-dimethoxy-6-isopropoxy-2-naphthoate	44.7	44.4	16.0081174874343	C16H18O6	307.12251497688	8.95278333333333	61.9792201541085	54.0257978097793	36.2176424817667	30.3346411858624	7.60349274032583	51.8577300560468	34.7519404664998	40.9684507374875	--	--	--	--	--	--	--	--	--	--	--	--	--
pos_10378	Cer(d16:1/16:0)	41.3	17.2	1.28648613236065	C32H63NO3	510.488726755867	8.94563333333333	948.152143524003	2155.28859103372	1156.45289251364	2349.48657595037	2804.24378209095	3869.17297818687	2106.73974443089	2441.94399259281	--	--	--	--	--	--	HMDB0240681	123065-37-2	Organic compounds	Lipids and lipid-like molecules	Sphingolipids	Ceramides	Animals
pos_10379	Pegnivacogin	40.4	12.9	-0.0122154064907898	C20H40N3O11P	547.273864807478	8.94563333333333	400.19472749126	2.42450645223529	0.0371647629281314	74.3083810021621	82.4785154120581	755.993122140212	1.33938282066389	88.8808575345474	--	--	--	--	--	--	HMDB0256202	--	Organic compounds	Organic acids and derivatives	Carboxylic acids and derivatives	Amino acids, peptides, and analogues	Animals
pos_10380	Milbemycin beta2	44.2	29.9	5.12012493488615	C33H50O7	558.357912791126	8.95278333333333	753.162473304115	768.886800596047	751.152369713179	1133.60936085789	1168.31320363095	915.792956601266	1263.91211135402	1052.03984550118	--	--	--	--	--	--	HMDB0254728	--	Organic compounds	Phenylpropanoids and polyketides	Macrolides and analogues	Milbemycins	Animals
pos_10381	5-O-beta-D-Mycaminosyltylactone	41.2	59.2	-46.6064762041087	C31H53NO8	568.357950644857	8.94563333333333	378.144078402037	338.530854952913	365.277886610157	414.760669850651	322.47071736052	438.241177657762	337.007285672485	400.023058856999	--	--	--	--	--	--	--	--	--	--	--	--	--
pos_10392	Tacrolimus	46.8	58.4	8.11779031248256	C44H69NO12	826.477719830556	8.95991666666667	4266.69441348732	3274.88407056809	2243.71682725468	2702.15633254445	2046.51519936914	2363.36451916212	2618.47945196615	2225.19529821484	--	--	--	--	--	--	HMDB0015002	104987-11-3	Organic compounds	Phenylpropanoids and polyketides	Macrolide lactams	_	Animals
pos_10396	Androstenediol	40	32.2	13.0019704363007	C19H30O2	308.262179222632	8.9742	536.203186304651	416.521112324994	365.759158283645	394.699935234561	321.638436951657	423.662432917912	461.275291989692	454.34508870997	--	--	--	--	--	--	HMDB0244754	521-17-5	Organic compounds	Lipids and lipid-like molecules	Steroids and steroid derivatives	Androstane steroids	Animals
pos_10397	Halleridone	52.2	79	8.10685617894014	C8H10O3	326.162311821833	8.96705	653.05388705884	478.38634229027	429.379692884587	427.057627592728	391.95353856995	505.197232273268	543.898735409162	503.811753249388	--	--	--	--	--	--	HMDB0302803	--	Organic compounds	Organoheterocyclic compounds	Benzofurans	_	Animals
pos_10398	20-Hydroxyeicosatrieneoic acid	46.1	68	7.29141962479032	C20H34O3	345.24236529483	8.96705	783.257083199429	734.954380755273	725.188844429047	775.604293168174	594.139498828881	777.812896360603	769.361195145245	691.461836772539	--	--	--	--	--	--	HMDB0245565	--	Organic compounds	Lipids and lipid-like molecules	Fatty Acyls	Fatty acids and conjugates	Animals
pos_1040	ADP	42.5	22.1	4.59712295308169	C10H15N5O10P2	428.038654499375	0.831933333333333	4688.83649155066	5971.86533804181	1430.4964665136	2000.37379447538	1062.36358424916	1028.43054629554	1240.81491757924	1133.01036921779	C00008	Oxidative phosphorylation(ko00190);;Photosynthesis(ko00195);;Purine metabolism(ko00230);;Zeatin biosynthesis(ko00908);;Metabolic pathways(ko01100);;Biosynthesis of secondary metabolites(ko01110);;Nucleotide metabolism(ko01232);;Biosynthesis of cofactors(ko01240);;FoxO signaling pathway(ko04068);;Neuroactive ligand-receptor interaction(ko04080);;Lysosome(ko04142);;AMPK signaling pathway(ko04152);;…	--	--	--	--	HMDB0001341	58-64-0	Organic compounds	Nucleosides, nucleotides, and analogues	Purine nucleotides	Purine ribonucleotides	Microbe,Animals
pos_10402	H-Gly-Arg-Gly-Asp-D-Ser-Pro-OH	41.2	17.8	-5.49993681185363	C22H37N9O10	552.249255557637	8.96705	6.61259641421061	8.3930732797899	17.4488478364261	73.2847441323528	138.143386864375	34.846198429408	99.6924042589988	91.4520502606725	--	--	--	--	--	--	HMDB0253013	--	Organic compounds	Organic acids and derivatives	Carboxylic acids and derivatives	Amino acids, peptides, and analogues	Animals
pos_10404	Cer(d18:0/18:2(10E,12Z)+=O(9))	40.9	11	2.18343188790169	C36H67NO4	560.50498232895	8.96705	1822.3126450327	3745.50617493651	1911.85521969585	4410.47706860147	2692.22736363018	3995.95273770501	2074.4273897874	2514.28732385022	--	--	--	--	--	--	HMDB0289966	--	_	_	_	_	Animals
pos_10405	Cer(d18:0/18:1(12Z)-O(9S,10R))	41.7	26.4	8.7362731797611	C36H69NO4	580.534998996139	8.9742	519.914287011875	684.930853248082	169.640542396449	434.890499458501	305.184819543386	458.060612671724	180.204522250286	202.312578783655	--	--	--	--	--	--	HMDB0289969	--	_	_	_	_	Animals
pos_10406	(2-Methoxy-benzyl)-(2-phenyl-piperidin-3-yl)-amine	40.4	13.3	-5.91905301578273	C19H24N2O	610.40804601251	8.96705	6.40324539415011	50.8191918692133	60.8214877000624	112.191980105317	15.2879969219969	9.53961170859986	5.53537670700606	53.3685636910231	--	--	--	--	--	--	HMDB0242474	--	Organic compounds	Organoheterocyclic compounds	Piperidines	Phenylpiperidines	Animals
pos_1041	Glucose lactate glutamate	43.1	36.6	-14.870350477545	C14H23NO13	431.144622133007	0.831933333333333	12.0557959258981	22.7165340048074	39.805839483307	120.515007698875	15.1408974763969	3.1462998936887	9.32055908381185	23.2916316873099	--	--	--	--	--	--	HMDB0252780	--	Organic compounds	Lipids and lipid-like molecules	Fatty Acyls	Fatty acyl glycosides	Animals
pos_10411	Bupivacaine	42	41.9	14.5818776082101	C18H28N2O	311.213586998269	8.98133333333333	482.6291816459	405.123848664375	328.104740449437	347.20923408743	324.670311867944	393.923533515074	427.248955020887	395.85860589363	C07529	--	--	--	--	--	HMDB0014442	2180-92-9	Organic compounds	Organic acids and derivatives	Carboxylic acids and derivatives	Amino acids, peptides, and analogues	Animals
pos_10412	Lutein	46.4	54.6	10.9537199091577	C40H56O2	586.46808296648	8.98133333333333	16359.9481338011	12525.5882272987	7071.39169455855	7018.60415304493	7538.9426769677	11949.1783652373	6304.65741764509	9552.9724293579	--	--	--	--	--	--	--	--	--	--	--	--	--
pos_10418	Sorbitan stearate	43.9	49.2	-14.0451937359771	C24H46O6	395.309542192236	8.98846666666667	405.991164217502	364.424658273451	269.226829395287	324.609233823802	341.484584239155	385.095408548744	398.787222243373	347.479945707013	--	--	LMFA07011020	Fatty Acyls [FA]	Fatty esters [FA07]	Wax monoesters [FA0701]	HMDB0029888	1338-41-6	Organic compounds	Lipids and lipid-like molecules	Fatty Acyls	Fatty acid esters	Animals
pos_10419	(6S)-Hydroxyhyoscyamine	44.8	44.5	-4.25701990982707	C17H23NO4	305.160809136925	8.9956	172.917831801873	139.390977445821	109.636922071997	125.841441237875	110.737846302984	120.677067629578	140.587800727216	123.553450538547	--	--	--	--	--	--	--	--	--	--	--	--	--
pos_1042	Apiosylglucosyl 4-hydroxybenzoate	48.7	56	8.9166433843592	C18H24O12	450.16445485476	0.831933333333333	252.699984717067	214.318789198829	155.861307350689	255.625092865371	96.3038106844251	171.351693959214	169.32589037897	117.22427140945	--	--	--	--	--	--	HMDB0035318	223261-31-2	Organic compounds	Organic oxygen compounds	Organooxygen compounds	Carbohydrates and carbohydrate conjugates	Animals
pos_10420	6'-Dehydro-6'-oxoparomamine	41.5	38.8	26.9595029889669	C12H23N3O7	363.173974451695	9.00275	678.601649009722	526.074229005465	388.856186215787	412.055853703312	304.757802444638	558.975190415626	463.599192113651	554.041400193862	--	--	--	--	--	--	--	--	--	--	--	--	--
pos_10421	Phytal	42.6	19.2	2.82827626107198	C20H38O	336.326923708049	8.9956	1032.9360807097	1559.44109359007	989.065910496477	1576.80111025375	1476.49390850092	2484.07325129398	1097.66262097766	2480.5748997681	--	--	--	--	--	--	--	--	--	--	--	--	--
pos_10422	N-Myristoyl Glutamine	42.6	40	17.0410384827008	C19H36N2O4	374.307404340668	9.00275	74.8512410144464	128.19820291187	93.1168262776407	133.619520704572	114.751420702492	138.307044353893	137.504437987901	131.270432692621	--	--	--	--	--	--	HMDB0242050	--	Organic compounds	Organic acids and derivatives	Carboxylic acids and derivatives	Amino acids, peptides, and analogues	Animals
pos_10424	LysoPC(20:1(11Z))	44.2	28.6	1.30718962753614	C28H56NO7P	550.387434342745	9.00275	6065.36917261802	8794.94084170904	4997.74075873478	8200.80210071735	9154.8279352313	11639.2673910414	9331.01570712968	12154.3351316099	C04230	--	LMGP01050131	Glycerophospholipids [GP]	Glycerophosphocholines [GP01]	Monoacylglycerophosphocholines [GP0105]	HMDB0010391	--	Organic compounds	Lipids and lipid-like molecules	Glycerophospholipids	Glycerophosphocholines	Animals
pos_10426	Jurubine	41.6	24.4	1.22853348634838	C33H57NO8	595.408549268449	8.9956	701.362110936568	657.912324034055	648.793084946857	575.938435201114	511.920105995699	701.795168705605	574.974056478984	793.811693322404	--	--	--	--	--	--	--	--	--	--	--	--	--
pos_10429	PC(P-18:0/PGJ2)	42.2	26	-0.00737522581785829	C46H82NO9P	862.535871846545	9.00275	407.957717406783	646.801928374252	403.640109129166	490.252542758882	561.336403670119	655.281031650197	446.551538229739	468.277678603258	--	--	--	--	--	--	HMDB0289561	--	_	_	_	_	Animals
pos_10435	Dmap-ethyl-paf	42.4	33	3.43109505304719	C30H57N2O6P	573.404664560058	9.00988333333333	381.786095841529	489.936835440243	546.315111502218	525.333275490699	373.15339424832	622.540972182459	534.596131793982	752.359406460805	--	--	--	--	--	--	HMDB0251534	--	Organic compounds	Organoheterocyclic compounds	Pyridines and derivatives	Aminopyridines and derivatives	Animals
pos_10455	Ethyl (S)-3-hydroxybutyrate glucoside	47.1	47.1	3.8285209892012	C12H22O8	259.118740810518	9.0313	42.3586586743708	36.9320378585984	35.5042430086485	37.684312655898	26.9778298872243	38.269442656761	37.9659953108428	39.0056820354459	--	--	--	--	--	--	HMDB0031693	--	Organic compounds	Lipids and lipid-like molecules	Fatty Acyls	Fatty acyl glycosides	Animals
pos_10456	Dihydrocumambrin A	42.6	34.4	-2.86096671857952	C17H24O5	350.195317755184	9.0313	45.5659408668791	43.0139698316562	35.5272297821604	32.4519033588146	31.2003776021719	27.8211589546852	26.6069770534517	24.8832096575526	--	--	--	--	--	--	--	--	--	--	--	--	--
pos_1046	Phosphoribosyl-AMP	41.4	37.4	-9.22289179457102	C15H23N5O14P2	542.063229187898	0.831933333333333	15.2471064658773	39.7890558059065	133.544745993298	146.418439182006	52.1921802158359	21.3588739613017	28.9541899134469	53.4940368874413	--	--	--	--	--	--	--	--	--	--	--	--	--
pos_10463	Ganglioside GM3 (d18:1/16:0)	46.9	50.3	7.52046120887964	C57H104N2O21	1175.71104797023	9.03843333333333	179.0461243579	3829.83888002175	1317.20871054884	994.52965472411	3391.55801368804	4812.54125897838	973.965957409032	1702.90494987163	C04730	--	--	--	--	--	HMDB0004844	--	Organic compounds	Lipids and lipid-like molecules	Sphingolipids	Glycosphingolipids	Animals
pos_10465	(2E,6Z)-nona-2,6-dienal	41.9	35.1	15.7599801980672	C9H14O	139.113918024175	9.05271666666667	4.90759351816387	2.25513819573469	2.15767078459646	2.60506729816735	6.94956585413177	5.75447205581447	2.77851568755245	6.5015842712374	C08499	--	LMFA06000117	Fatty Acyls [FA]	Fatty aldehydes [FA06]	-	HMDB0033857	557-48-2	Organic compounds	Organic oxygen compounds	Organooxygen compounds	Carbonyl compounds	Animals,Plants
pos_10468	xi-p-Menth-3-ene	40	9.59	4.993854085775	C10H18	294.316906395022	9.04558333333333	14.7460080779724	74.3693009610251	58.9568680305485	105.227469965829	68.3684039071157	113.282227110253	93.2090505705429	126.145323210395	--	--	--	--	--	--	HMDB0037213	500-00-5	Organic compounds	Lipids and lipid-like molecules	Prenol lipids	Monoterpenoids	Animals,Plants
pos_10469	Diplodiatoxin	40.3	31.9	-1.11337654788108	C18H28O4	309.205692666929	9.04558333333333	464.838316401584	383.38693463924	327.016511555619	339.746174232791	287.359925100575	375.287590949618	383.874749069952	354.762777127362	--	--	--	--	--	--	HMDB0031471	41060-01-9	Organic compounds	Organic acids and derivatives	Keto acids and derivatives	Gamma-keto acids and derivatives	Microbe,Animals
pos_10482	PE(15:0/18:0)	44.8	52.5	-9.58559413706075	C38H76NO8P	688.520803846173	9.05271666666667	56126.4819694961	46162.3805718309	38756.9585995877	40544.455911577	35805.6711968655	45680.9870327622	46021.7761255627	50473.17655666	--	--	LMGP02011233	Glycerophospholipids [GP]	Glycerophosphoethanolamines [GP02]	Diacylglycerophosphoethanolamines [GP0201]	HMDB0008892	--	Organic compounds	Lipids and lipid-like molecules	Glycerophospholipids	Glycerophosphoethanolamines	Animals
pos_10488	Erinapyrone C	44.7	50	-16.6493839611028	C8H10O5	151.035872813606	9.06628333333333	220.848310717694	154.384366790169	146.231932404795	154.391769595	123.416077170654	166.350439181812	194.246388130288	166.728162445721	--	--	--	--	--	--	--	--	--	--	--	--	--
pos_10489	Citric acid	57.5	94.4	3.97025708615273	C6H8O7	157.013912050048	9.07341666666667	733.064523337243	586.145108905031	442.912745117073	463.289688913515	459.510748702152	617.999630184972	558.885677972467	561.298431853959	C00158	Citrate cycle (TCA cycle)(ko00020);;Alanine, aspartate and glutamate metabolism(ko00250);;Glyoxylate and dicarboxylate metabolism(ko00630);;Carbon fixation pathways in prokaryotes(ko00720);;Biosynthesis of siderophore group nonribosomal peptides(ko01053);;Biosynthesis of plant secondary metabolites(ko01060);;Biosynthesis of phenylpropanoids(ko01061);;Biosynthesis of terpenoids and steroids(ko0106…	--	--	--	--	HMDB0000094	77-92-9	Organic compounds	Organic acids and derivatives	Carboxylic acids and derivatives	Tricarboxylic acids and derivatives	Microbe,Animals,Plants
pos_10491	D-Glucuronic acid sodium salt monohydrate	52.5	81.4	16.7616258383463	C6H10O7	217.035125807961	9.07341666666667	1479.12417041048	1196.61857365997	876.025592127898	881.489330479794	928.037327225081	1216.68739785377	1105.05678331866	1060.49355288989	--	--	--	--	--	--	--	--	--	--	--	--	--
pos_10495	Nalpha-Cinnamoylhistamine	42.3	16.1	-0.817489038731009	C14H15N3O	259.155140530817	9.07341666666667	5969.80721017703	4634.0503440342	3607.73327528206	3797.07433375429	3765.19217099559	4761.89979113667	4605.27849671696	4403.52771442547	--	--	--	--	--	--	HMDB0255031	--	Organic compounds	Phenylpropanoids and polyketides	Cinnamic acids and derivatives	Cinnamic acid amides	Animals
pos_10497	8,9-DHET	45.7	40.7	-1.26874269411459	C20H34O4	303.231427481847	9.06628333333333	71.2936500817508	58.9446122051641	88.6916191381305	72.7037850760779	57.6705994580507	64.566108619286	84.8875327226949	68.845206143191	C14773	Arachidonic acid metabolism(ko00590);;Metabolic pathways(ko01100);;Serotonergic synapse(ko04726)	LMFA03050006	Fatty Acyls [FA]	Eicosanoids [FA03]	Hydroxy/hydroperoxyeicosatrienoic acids [FA0305]	HMDB0002311	192461-96-4	Organic compounds	Lipids and lipid-like molecules	Fatty Acyls	Eicosanoids	Animals
pos_10502	Ala Phe Gly Ala	40.1	5.07	-1.35842225695614	C17H24N4O5	329.160322243703	9.07341666666667	30086.0314835072	23024.0421516232	17972.3881954868	18543.1983130038	18470.212498443	23582.0835809347	22757.6847271603	21882.2065529115	--	--	--	--	--	--	--	--	--	--	--	--	--
pos_10503	Benazepril	42.2	33.8	0.898020433693207	C24H28N2O5	389.186350005468	9.07341666666667	61.7920983604415	47.8276736474639	34.4778666595898	26.558634139256	59.8318163916403	55.3868450596462	33.7137650416202	26.332118286888	C06843	--	--	--	--	--	HMDB0014682	86541-75-5	Organic compounds	Organic acids and derivatives	Carboxylic acids and derivatives	Amino acids, peptides, and analogues	Animals
pos_10504	4-Benzofuranacetamide, N-methyl-N-(7-(1-pyrrolidinyl)-1-oxaspiro(4.5)dec-8-yl)-	45.2	43.4	-11.1378227937119	C24H32N2O3	361.223026689216	9.07341666666667	11332.7881274158	8805.64304215271	8016.87236832358	8584.08649781551	7166.03697342163	9139.97257041702	9337.87684467539	9038.41548998703	--	--	--	--	--	--	HMDB0249570	--	Organic compounds	Organoheterocyclic compounds	Benzofurans	_	Animals
pos_10505	Acetyl tributyl citrate	41.3	10.4	1.95901794734526	C20H34O8	425.215376693575	9.07341666666667	114432.786087858	93414.6679932379	78662.201812502	84495.7720693129	70421.4562780194	90936.0545465149	90616.1942246511	86539.2048228107	--	--	--	--	--	--	HMDB0034159	77-90-7	Organic compounds	Organic acids and derivatives	Carboxylic acids and derivatives	Tetracarboxylic acids and derivatives	Animals
pos_10517	5,10-Methenyltetrahydrofolate	43.1	40.8	11.2151351502719	C20H22N7O6+	495.13143046795	9.07341666666667	65.2741523779759	44.6558831778267	45.3117627906277	30.3302013464981	29.7766641324323	54.5738632656021	67.5459513969734	52.6108685720974	--	--	--	--	--	--	--	--	--	--	--	--	--
pos_10518	Ergothioneine	45	47.9	-6.56272025421324	C9H15N3O2S	497.137146661692	9.07341666666667	24.4555864711949	10.3389209607569	32.9985834404202	32.6884697512164	13.6421459774919	21.7311963877834	49.6221534800648	21.0311458281205	C05570	--	--	--	--	--	HMDB0003045	497-30-3	Organic compounds	Organic acids and derivatives	Carboxylic acids and derivatives	Amino acids, peptides, and analogues	Animals,Microbe
pos_10519	Maltotriose	42	44.3	-30.6449168192228	C18H32O16	505.160861153062	9.07341666666667	289.163078727099	222.628150354307	175.350041941004	197.25884043879	170.266763780377	234.582285793202	262.806481063095	225.58693540157	--	--	--	--	--	--	--	--	--	--	--	--	--
pos_10523	Digoxigenin monodigitoxoside	46.7	58	-4.00427062153581	C29H44O8	538.335360461067	9.07341666666667	50.9421588168693	51.6709268229879	0	22.5454832023043	11.9890070076122	7.29419268884039	17.1338607720969	27.1783474279602	--	--	--	--	--	--	HMDB0060819	--	Organic compounds	Organic oxygen compounds	Organooxygen compounds	Ethers	Animals
pos_10524	Canavalioside	44.6	43.5	-3.41228730031858	C26H42O12	564.321735960143	9.07341666666667	5036.58250358689	1833.55923685057	1583.93687813036	2237.64219401909	2109.14354225206	5629.63170275075	1982.09547212251	2699.64603907075	--	--	--	--	--	--	--	--	--	--	--	--	--
pos_10531	DG(13:0/PGF1alpha/0:0)	42.1	36	-22.0919991045625	C36H66O8	644.495754500971	9.07341666666667	243672.880788275	190251.451757916	168381.759846492	177638.281641383	150035.905243528	190217.242433127	206515.642913845	205846.178768828	--	--	--	--	--	--	HMDB0295013	--	_	_	_	_	Animals
pos_10535	DG(2:0/20:3(6,8,11)-OH(5)/0:0)	41.8	35.9	10.8519543413312	C25H42O6	403.289042515693	9.08056666666667	0	207.197282494947	236.421390684605	351.488417707038	11.8042644418683	0	0	0	--	--	--	--	--	--	HMDB0297051	--	_	_	_	_	Animals
pos_10538	Abscisic acid glucose ester	47.1	57.9	-14.1196541756811	C21H30O9	465.146122977093	9.08056666666667	280.920239534423	201.927064401306	195.3299847993	190.225048306141	184.150238080162	230.743722045519	248.754754200121	250.887144030252	--	--	--	--	--	--	--	--	--	--	--	--	--
pos_1054	D-1-Aminopropan-2-ol O-phosphate	45.9	33.8	-0.815064713662375	C3H10NO4P	120.02076513039	0.839083333333333	6.62386482652086	20.9158266300171	28.6761435871229	98.0145627832342	21.6717156238404	13.2739471486705	20.9209870728269	19.299626370445	--	--	--	--	--	--	--	--	--	--	--	--	--
pos_10541	DG(22:6(4Z,7Z,11E,13Z,15E,19Z)-2OH(10S,17)/14:0/0:0)	41.9	31.5	4.4393731240991	C39H64O7	609.454212470908	9.08056666666667	68.4576862712891	46.3427760656933	29.7173238324138	47.0715834264372	284.935385659527	21.7030575147787	46.3815371918125	38.9363365038372	--	--	--	--	--	--	HMDB0295152	--	_	_	_	_	Animals
pos_10543	Ecgonine methyl ester	46.9	70.3	27.9014612517523	C10H17NO3	217.160224701167	9.09483333333333	76.8618319205055	63.2002138317745	72.219900987142	60.1277078900781	59.0667906779122	75.3568713057639	85.2148248201526	83.016369375884	C12448	Tropane, piperidine and pyridine alkaloid biosynthesis(ko00960);;Biosynthesis of alkaloids derived from ornithine, lysine and nicotinic acid(ko01064);;Metabolic pathways(ko01100);;Biosynthesis of secondary metabolites(ko01110)	--	--	--	--	HMDB0006406	7143-09-1	Organic compounds	Alkaloids and derivatives	Tropane alkaloids	_	Animals
pos_10546	Val Leu Pro Ser	41.7	27.2	2.56408043985169	C19H34N4O6	415.256173423711	9.0877	2672.60760444116	2086.51326080186	1715.31966772186	1785.91404496888	1750.15972865769	2225.12083247865	2058.56173083514	2104.78515477805	--	--	--	--	--	--	--	--	--	--	--	--	--
pos_10552	gamma-Tocopherol	47.4	48.4	-1.7225541632874	C28H48O2	455.327871646474	9.09483333333333	691.229030365411	866.988778998435	672.76275233912	775.431378334435	595.861182873168	780.902380045368	710.666196456442	738.26609105659	--	--	--	--	--	--	--	--	--	--	--	--	--
pos_10553	4��-carboxy-4��-methyl-5��-cholesta-8,24-dien-3��-ol	40.7	29.3	-14.1354168810487	C29H46O3	460.372268137226	9.0877	0.0261022171570235	0.599477777983082	0.258222110894431	2.9097530120848	2.48168542497036	0.698679746774808	0.214564362399921	0	--	--	LMST01010388	Sterol Lipids [ST]	Sterols [ST01]	Cholesterol and derivatives [ST0101]	HMDB0062383	--	Organic compounds	Lipids and lipid-like molecules	Prenol lipids	Triterpenoids	Microbe,Animals
pos_10554	Octaethyleneglycol monododecyl ether	50	58.4	1.60471649470031	C28H58O9	556.442772958432	9.09483333333333	338220.341140473	266711.110111892	222698.26427562	231197.606293102	215112.568445378	272296.499320425	274527.5980954	272576.473621256	--	--	--	--	--	--	HMDB0246126	3055-98-9	Organic compounds	Organic oxygen compounds	Organooxygen compounds	Ethers	Animals
pos_10558	Polidocanol	47	52.3	6.63930075230096	C30H62O10	600.471990670414	9.0877	433795.911228842	304015.388424978	265329.503061631	275455.42777936	231551.295769231	260618.752683687	330927.179043987	324575.52935073	C13493	--	--	--	--	--	HMDB0256665	--	Organic compounds	Organic oxygen compounds	Organooxygen compounds	Ethers	Animals
pos_10560	4-(Dodecylamino)Phenol	41.4	30.5	6.23331176106431	C18H31NO	278.249569177402	9.10198333333333	487.113219660611	335.782997886564	352.332773818392	360.783201081165	252.460563080901	309.14637516062	431.969687740195	404.714054490246	--	--	--	--	--	--	HMDB0256035	--	Organic compounds	Organic nitrogen compounds	Organonitrogen compounds	Amines	Animals
pos_10567	Methoprene (S)	46.2	60.1	11.5050702357956	C16H28O3S	283.176081051634	9.10911666666667	4755.85028242039	3798.92806183925	3169.59639271382	3254.94756908181	3087.95429677613	3808.80415558413	3905.78959494562	3739.60717785109	--	--	--	--	--	--	--	--	--	--	--	--	--
pos_10568	Ajmaline	41.4	21.1	-10.5860067733744	C20H26N2O2	327.203251365185	9.10911666666667	6021.10497653041	4731.90491192065	3903.70954705004	4006.06405168711	3525.97838250993	4440.54261339693	4885.58938048912	4673.50217714906	C06542	--	--	--	--	--	HMDB0015495	4360-12-7	Organic compounds	Alkaloids and derivatives	Ajmaline-sarpagine alkaloids	_	Animals
pos_10569	13,14-Dihydro PGF-1a	41.6	17.4	-2.21954570782999	C20H38O5	341.267840865548	9.10911666666667	10226.3478868282	7914.74052604106	6713.67257137968	7004.41542428228	6454.08639707102	8233.66815241107	8530.88249010508	8023.8776721418	--	--	--	--	--	--	HMDB0005076	--	Organic compounds	Lipids and lipid-like molecules	Fatty Acyls	Eicosanoids	Animals
pos_10571	Heptaethylene glycol monododecyl ether	51.2	60.3	1.46786335503669	C26H54O8	512.416419903289	9.10911666666667	339762.151703873	270120.311805316	223945.058732853	234652.716970334	217747.600230113	275825.989559814	276947.21078934	273614.10455486	--	--	--	--	--	--	HMDB0251574	3055-97-8	Organic compounds	Organic oxygen compounds	Organooxygen compounds	Ethers	Animals
pos_10575	8-Ocimenyl acetate	40.5	31.4	-29.1923938635269	C12H18O2	195.123243047317	9.11625	9043.54656575908	7021.03433476576	5915.02893813397	5987.50107987415	5754.16855601882	7056.24269552973	7436.223634824	7019.05471508516	--	--	--	--	--	--	HMDB0039685	--	Organic compounds	Lipids and lipid-like molecules	Fatty Acyls	Fatty alcohol esters	Animals
pos_10578	Val-Cit	50.8	59.1	-1.29935341266956	C11H22N4O4	239.149896026914	9.11625	12663.7752997266	9938.7223694595	8250.53842557361	8429.95698585766	8060.52148428561	9885.97663438003	10042.1036154404	9853.07298407022	--	--	--	--	--	--	HMDB0259738	--	Organic compounds	Organic acids and derivatives	Carboxylic acids and derivatives	Amino acids, peptides, and analogues	Animals
pos_10579	Farnesyl acetone	44	28.3	3.36510842708384	C18H30O	280.264313760215	9.1234	16711.9667530232	14493.4323491361	11553.0950134763	13943.5009316256	11772.1105090501	14907.0912298606	14353.4498381227	18237.6926084058	--	--	--	--	--	--	--	--	--	--	--	--	--
pos_10581	5Z,13Z-Docosadienoic acid	40.8	14	-4.94223753398105	C22H40O2	336.326146258888	9.11625	6947.6113595476	8193.06140522385	5661.42691413582	9123.08842616695	7990.05697679502	11193.6324230525	6447.39312948548	11605.8967964956	--	--	--	--	--	--	--	--	--	--	--	--	--
pos_10582	Tetraethylene glycol monododecyl ether	43.2	33	-10.6955222230682	C20H42O5	385.288570102552	9.11625	76310.9149018832	63498.0173475331	62349.1621621037	63862.0238815163	51899.4359103718	64744.0420687305	71994.1317069121	79375.0391557758	--	--	--	--	--	--	HMDB0246913	5274-68-0	Organic compounds	Organic oxygen compounds	Organooxygen compounds	Ethers	Animals
pos_10586	Persicaxanthin	41.5	30.5	-1.52555259427653	C25H36O3	423.229016874528	9.11625	344.695758771514	129.278343669509	108.413704011418	92.2287756675574	136.814451541994	497.214191964153	121.941063278913	112.362359796537	--	--	--	--	--	--	HMDB0034952	80952-82-5	Organic compounds	Lipids and lipid-like molecules	Prenol lipids	Diterpenoids	Animals
pos_10588	MG(10:0/0:0/0:0)	40.3	16.9	-3.82753514346732	C13H26O4	510.398159605115	9.11625	2356.49911091061	2978.11738256915	2250.6445385285	3441.48691380889	2136.53066498397	2555.7035349074	2599.06962585831	3017.85643659792	--	--	--	--	--	--	HMDB0072866	--	Organic compounds	Lipids and lipid-like molecules	Glycerolipids	Monoradylglycerols	Animals
pos_1059	Vulgaxanthin I	49.2	58.3	1.55742178675542	C14H17N3O7	322.103889778595	0.839083333333333	92.5864241997966	139.622352089593	26.8650828698338	99.8364551251584	2.928706755145	15.4295239464061	18.5332126316096	14.642804489687	--	--	--	--	--	--	--	--	--	--	--	--	--
pos_10590	Armillaramide	40.7	17.9	4.05729560524052	C34H69NO4	556.532190047516	9.11625	8672.04019622731	6107.4031260878	4070.63881475601	3826.22060296892	4937.49660426065	5087.96802333905	3530.81888668291	5173.33702726428	--	--	LMSP02030001	Sphingolipids [SP]	Ceramides [SP02]	N-acyl-4-hydroxysphinganines (phytoceramides) [SP0203]	HMDB10697	--	--	--	--	--	Microbe
pos_10594	Butanoic acid	44.1	43.5	20.1288182433764	C4H8O2	89.0614783190292	9.11625	611.542831187044	507.697224287621	414.32474536414	439.973220045223	395.636858341351	498.226189537606	510.063953145252	509.662224329768	C00246	Butanoate metabolism(ko00650);;Metabolic pathways(ko01100);;Carbohydrate digestion and absorption(ko04973);;Protein digestion and absorption(ko04974)	LMFA01010004	Fatty Acyls [FA]	Fatty Acids and Conjugates [FA01]	Straight chain fatty acids [FA0101]	HMDB0000039	107-92-6	Organic compounds	Lipids and lipid-like molecules	Fatty Acyls	Fatty acids and conjugates	Microbe,Animals,Plants
pos_10595	Pyrimidodiazepine	41.9	39.5	18.4406684359843	C9H11N5O2	186.081498746779	9.13053333333333	2.52338564230668	0.926426173559715	8.1018228309575	0.569311326798212	0.0540800644041462	1.61625426814275	7.83611577772843	7.27243424422411	--	--	--	--	--	--	--	--	--	--	--	--	--
pos_10597	PC(P-15:0/0:0)	40.3	8.81	2.0734689960626	C23H48NO6P	466.330166154105	9.13053333333333	2949.10459055814	5025.54630466628	4080.83190913086	5658.86040032805	3759.26185940344	5121.3003099882	4824.27837730228	6781.32409838285	--	--	LMGP01070003	Glycerophospholipids [GP]	Glycerophosphocholines [GP01]	1Z-alkenylglycerophosphocholines [GP0107]	--	--	--	--	--	--	--
pos_10602	N-Lauroyl Proline	42.2	32.8	-11.7878082989967	C17H31NO3	315.260715692747	9.1448	447.387912865845	328.768862700755	276.532946781328	421.259103047791	214.916566223055	327.361687707387	383.508326009324	386.983701960662	--	--	--	--	--	--	HMDB0242039	--	Organic compounds	Organic acids and derivatives	Carboxylic acids and derivatives	Amino acids, peptides, and analogues	Animals
pos_10603	Nomegestrol	44.7	42.7	-14.6045032188846	C21H28O3	351.188272182533	9.13766666666667	223.890086904738	130.500747182897	34.3714517384519	8.87553115015208	29.7148197476044	16.9899375870896	8.23546711339029	15.2924036552184	--	--	--	--	--	--	HMDB0255700	--	Organic compounds	Lipids and lipid-like molecules	Steroids and steroid derivatives	Pregnane steroids	Animals
pos_10604	PGF2a ethanolamide	43.7	32.3	0.0982631548595141	C22H39NO5	415.316687921594	9.1448	3364.81870273053	2912.00840001269	2459.16756613042	2757.95580791473	2590.95295953646	3277.71282251079	3062.2793800253	3106.13230448128	C13828	--	--	--	--	--	HMDB0013628	--	Organic compounds	Lipids and lipid-like molecules	Fatty Acyls	Eicosanoids	Animals
pos_10605	(3S)-3-Hydroxy-N6,N6,N6-trimethyl-L-lysine	40	26.5	-15.5655965583185	C9H21N2O3+	428.337873886804	9.1448	1700.78015131855	1338.45985024173	1116.80512058194	1178.85366548236	1071.18060837998	1406.15970994372	1453.40398747934	1374.83349625184	--	--	--	--	--	--	--	--	--	--	--	--	--
pos_10607	Squalamine	45.9	54.1	-5.5903068554881	C34H65N3O5S	650.450206157692	9.15195	3538.4448236341	1932.85597027465	1552.01718795511	1692.53517152665	1640.2320520222	2229.21054213175	1629.29120821978	2356.79223558059	--	--	--	--	--	--	--	--	--	--	--	--	--
pos_1061	3 Hydroxycoumarin	40.2	12.1	1.02276327256293	C9H6O3	363.026877622331	0.839083333333333	12.4717369235471	19.5867128728049	19.8691827773267	14.8825693833976	52.640826233691	19.9717495040573	93.4715410047037	54.8965279105996	--	--	--	--	--	--	HMDB0002149	939-19-5	Organic compounds	Phenylpropanoids and polyketides	Coumarins and derivatives	Hydroxycoumarins	Animals,Plants
pos_10612	1,17-Heptadecanediol	43	30.3	5.29571231990106	C17H36O2	311.236130345338	9.15908333333333	1789.19292307928	2216.86174652596	2110.4041893512	2823.79771820239	1278.76961832294	1609.5022485974	1648.63661076619	1746.97966857846	--	--	LMFA05000576	Fatty Acyls [FA]	Fatty alcohols [FA05]	-	HMDB0040983	66577-59-1	Organic compounds	Lipids and lipid-like molecules	Fatty Acyls	Fatty alcohols	Animals
pos_10614	MG(0:0/22:6(4Z,7Z,10Z,13Z,16Z,19Z)/0:0)	43.7	24.3	1.0809897807901	C25H38O4	403.284720986237	9.15908333333333	2106.10263289394	5796.76622582832	6545.56754814603	8966.91123505475	1471.00197418816	1673.23749177534	1363.50053565084	1595.91161542559	--	--	LMGL01010027	Glycerolipids [GL]	Monoradylglycerols [GL01]	Monoacylglycerols [GL0101]	HMDB0011557	--	Organic compounds	Lipids and lipid-like molecules	Glycerolipids	Monoradylglycerols	Animals
pos_10616	Cer(d18:0/14:0)	43.4	21.9	1.66640293808174	C32H65NO3	512.504573739209	9.15908333333333	60723.8094787501	42825.7900306222	29766.3277695784	29137.8382778754	28865.1481519124	28095.2889341843	36444.180174316	42181.9366927505	--	--	LMSP02020016	Sphingolipids [SP]	Ceramides [SP02]	N-acylsphinganines (dihydroceramides) [SP0202]	HMDB0011759	--	Organic compounds	Lipids and lipid-like molecules	Sphingolipids	Ceramides	Animals
pos_10618	Ganoderic acid Mg	41.4	17.9	1.47442425942498	C35H54O8	567.3689039147	9.15908333333333	197.075716323346	200.422842322226	184.564344314821	206.585765111926	165.023588617744	247.09452611416	226.928187250894	212.858165839343	--	--	--	--	--	--	HMDB0035999	110042-11-0	Organic compounds	Lipids and lipid-like molecules	Prenol lipids	Triterpenoids	Animals
pos_10619	(9Z)-Octadecenoic acid	45.7	40.8	3.87020570668155	C18H34O2	582.547770965638	9.15908333333333	816.911026861244	1201.87733841856	696.998832117715	1175.96530967995	1443.72379694868	1647.7300650862	1024.9158768362	1077.10050841413	--	--	--	--	--	--	--	--	--	--	--	--	--
pos_10622	Dihydroclavaminic acid	45.7	63	26.7515544691525	C8H12N2O4	165.071206375857	9.16621666666667	65.1316238274639	79.0571159281692	76.7773827402774	93.7805990687966	56.1604964137531	73.4361406707505	66.7056382069192	64.2301432670911	--	--	--	--	--	--	--	--	--	--	--	--	--
pos_10626	Palmitoyl Ethanolamide	47.9	49.8	2.73346266431852	C18H37NO2	300.290523939857	9.17336666666667	1232.56036955211	1706.19695681695	1178.01719705384	1887.64495847565	1317.25358244206	1568.09229087199	1221.86628165778	1697.20893458627	--	--	--	--	--	--	--	--	--	--	--	--	--
pos_10628	1-[2,3-Dimethyl-2-(2-methylbut-3-en-2-yl)furan-3-yl]-3,5-dihydroxy-4-methoxyhexan-2-one	40	17.2	-2.4907952021441	C18H30O5	309.205223289281	9.17336666666667	508.866829779189	404.564927387397	321.491722119154	313.408437672039	299.844866929373	408.03277093664	381.059149945396	329.250716133271	--	--	--	--	--	--	HMDB0247708	--	Organic compounds	Lipids and lipid-like molecules	Fatty Acyls	Fatty alcohols	Animals
pos_10629	(7Z,10Z,13Z,16Z,19Z)-Docosapentaenoic acid	40.8	30.8	-4.27200944696033	C22H34O2	348.288295003259	9.16621666666667	34.6631921355791	33.9731150408696	30.6868143854684	48.6314538737396	26.2249080279841	49.7960233608374	27.5916193140325	33.5535268785046	--	--	--	--	--	--	--	--	--	--	--	--	--
pos_10635	Squamolinone	43.2	50.3	26.2370876377201	C35H62O7	559.451298010313	9.1805	142.127382910451	163.783967882435	182.755200692192	217.735590448636	147.443397492569	247.468121267519	216.617870887974	242.148055138749	--	--	--	--	--	--	HMDB0035236	--	Organic compounds	Lipids and lipid-like molecules	Fatty Acyls	Fatty alcohols	Animals
pos_10636	Pumiliotoxin A	43.4	37.6	10.7545135926352	C19H33NO2	632.542692807353	9.1805	210.49133832757	245.519883183902	227.763307416142	381.262034316898	151.127978797145	218.936844621825	125.129882870465	181.771023707237	--	--	--	--	--	--	HMDB0256924	--	Organic compounds	Alkaloids and derivatives	Pumiliotoxins, homopumiliotoxins, and allopumiliotoxins	_	Animals
pos_1064	Adenylosuccinic acid	44.2	27.9	3.10120435252029	C14H18N5O11P	464.082755565658	0.839083333333333	451.728073189095	610.242942376235	318.27308342023	818.69854270997	22.4085041761242	82.6284652397413	37.9969031615878	55.8189728769328	--	--	--	--	--	--	HMDB0248010	--	Organic compounds	Nucleosides, nucleotides, and analogues	Purine nucleotides	Purine ribonucleotides	Animals
pos_10640	MG(20:4(6E,8Z,11Z,14Z)+=O(5)/0:0/0:0)	42.5	33.4	6.4285881779131	C23H36O5	357.244942966367	9.19476666666667	237.861685329759	186.032640963524	120.886227939734	165.702870433181	129.503560747256	193.990672551491	215.259114409799	162.833254339552	--	--	--	--	--	--	HMDB0260486	--	_	_	_	_	Animals
pos_10641	7a,12a-Dihydroxy-5a-cholestan-3-one	46.3	42.9	-0.635975285170664	C27H46O3	383.330576337013	9.19476666666667	1813.99979772733	1586.011624502	1353.10530170182	1859.12947766052	2332.48460826326	2202.71799806659	2523.46059732869	2142.89315100711	C05458	--	--	--	--	--	HMDB0006886	--	Organic compounds	Lipids and lipid-like molecules	Steroids and steroid derivatives	Cholestane steroids	Animals
pos_10643	Salviol	42.3	27.3	8.06793632519636	C20H30O2	303.232864855165	9.20191666666667	976.149570805751	1698.91985967615	2950.08448258363	2169.76467955599	833.947661165665	1053.37637877321	929.897624878591	926.784964201367	--	--	--	--	--	--	HMDB0302947	--	Organic compounds	Lipids and lipid-like molecules	Prenol lipids	Diterpenoids	Animals
pos_10645	Gly Ser Gly His	41.6	18.7	5.91490194754484	C13H20N6O6	357.153815378957	9.20191666666667	0.0716084818786265	28.3641089573345	95.0574791194525	35.2392580416869	0	14.2174646739537	0	0.23817251186906	--	--	--	--	--	--	--	--	--	--	--	--	--
pos_10647	24,24-Dfhv	42.7	42.1	-13.7515224457713	C27H42F2O2	419.305998776597	9.20191666666667	642.934337772288	596.293395558733	667.656517849288	783.256676762382	665.285215350771	588.666273086763	709.632522030679	688.065865181934	--	--	--	--	--	--	HMDB0245663	--	Organic compounds	Lipids and lipid-like molecules	Steroids and steroid derivatives	Vitamin D and derivatives	Animals
pos_10649	1-Hexadecene	40.4	15.2	-0.0841164783237566	C16H32	247.239602843086	9.20905	59.9838207370302	71.5189799476788	56.4633811324845	66.6862009134179	46.4583832198962	77.5111358863097	57.67727471682	71.5370651670515	--	--	--	--	--	--	HMDB0243889	--	Organic compounds	Hydrocarbons	Unsaturated hydrocarbons	Unsaturated aliphatic hydrocarbons	Animals,Plants
pos_10650	9-Hexadecenoylcholine	40.6	10.4	0.0563973192207907	C21H42NO2+	363.310794464083	9.20905	14242.4591929693	12495.9471438631	10102.618123479	11307.5566194839	9892.67737714616	13111.8834506237	12314.7064193554	12537.2472316739	--	--	--	--	--	--	HMDB0013208	943438-47-9	Organic compounds	Organic nitrogen compounds	Organonitrogen compounds	Quaternary ammonium salts	Animals
pos_10651	astrogorgiadiol B	44.3	28.6	-3.21134247990101	C27H44O2	401.3401214722	9.20905	99.2714924425477	73.0937755379767	74.3045601833248	127.212265577542	465.704776334703	183.16753330738	328.714596521358	151.88815104944	--	--	LMST03020242	Sterol Lipids [ST]	Secosteroids [ST03]	Vitamin D3 and derivatives [ST0302]	--	--	--	--	--	--	--
pos_10652	5,6-Epoxy-5,6-dihydrolycopene	40.9	25.4	-13.3722055324179	C40H56O	553.433005598304	9.20905	3722.72093415501	3376.87763939856	3406.73462073037	3372.47914319515	2614.29564969659	3473.70926990905	3745.66010439534	3596.7498828578	--	--	--	--	--	--	HMDB0035139	51599-10-1	Organic compounds	Lipids and lipid-like molecules	Prenol lipids	Sesquaterpenoids	Animals
pos_10655	DESMETHYL MIRTAZAPINE	40.4	24	-8.54606579693542	C16H17N3	252.147377713418	9.21618333333333	725.045640114198	588.822609869847	477.513222360514	519.65475617076	525.410331733302	653.759467743285	632.899092641381	604.467047828161	--	--	--	--	--	--	--	--	--	--	--	--	--
pos_10660	22alpha-Hydroxy-campesterol	49.6	65.9	-12.6788733735584	C28H48O2	455.323309813906	9.22333333333333	455.619229980414	430.754559000382	370.113656510139	463.093104568141	352.812123521487	467.959998538704	429.183807793834	416.208804500817	--	--	--	--	--	--	--	--	--	--	--	--	--
pos_10661	Gentamicin	47	65.4	15.2298346336422	C21H43N5O7	478.330794619466	9.22333333333333	37861.1514548939	30886.348469258	18073.7317135996	18446.6237316897	29299.7678531917	32697.9507926591	22535.6073599303	20987.0281084368	--	--	--	--	--	--	HMDB0014936	1403-66-3	Organic compounds	Organic oxygen compounds	Organooxygen compounds	Carbohydrates and carbohydrate conjugates	Animals
pos_10663	(8R,9S,10R,13S,14S,17S)-17-Hydroxy-10,13-dimethyl-6,7,8,9,11,12,14,15,16,17-decahydro-1H-cyclopenta[a]phenanthrene-2,3-dione	40.9	12.4	-2.8700570627175	C19H26O3	622.408480320275	9.21618333333333	1093.21742111129	1698.43589519866	1289.53795424551	1976.14053630018	780.460886623306	682.566306515604	714.234990634769	995.735376264928	--	--	--	--	--	--	HMDB0260174	--	Organic compounds	Lipids and lipid-like molecules	Steroids and steroid derivatives	Androstane steroids	Animals
pos_10666	3-O-Sulfogalactosylceramide (d18:1/20:0)	42.7	42	-13.0240540725171	C44H85NO11S	874.536608930368	9.22333333333333	1037.14525332029	1249.96795058927	905.43772336478	1423.11400500862	635.818718259919	739.267778535102	819.458843153675	842.332714896937	C06125	--	--	--	--	--	HMDB0012315	265096-81-9	Organic compounds	Lipids and lipid-like molecules	Sphingolipids	Glycosphingolipids	Animals
pos_1067	Threonate	40.1	8.93	2.76607381550883	C4H8O5	311.038257366446	0.846216666666667	22.6692276564938	17.8152330694855	461.498504739905	314.810528234495	364.170154892533	181.764179107516	531.210264356024	457.342052445827	C01620	Ascorbate and aldarate metabolism(ko00053);;Metabolic pathways(ko01100)	--	--	--	--	HMDB0000943	7306-96-9	Organic compounds	Organic oxygen compounds	Organooxygen compounds	Carbohydrates and carbohydrate conjugates	Animals,Plants
pos_10670	Arginine-betaxanthin	40.4	18	3.92532382612038	C34H67NO3	502.500351981203	9.23046666666667	6484.4409441861	4461.84198559904	3345.05780114398	7269.35356600081	935.391932025887	2398.65045031531	3064.69717982356	5366.55688537836	--	--	--	--	--	--	HMDB0304647	--	Organic compounds	Organic oxygen compounds	Organooxygen compounds	Alcohols and polyols	Animals
pos_10679	1-Octen-3-yl primeveroside	40.2	5.72	0.482073628521587	C19H34O10	405.212112574792	9.2376	564.933049771508	588.415217282971	562.047308389915	815.409080065533	366.451445352117	412.270791924755	502.81052874893	477.769592555279	--	--	LMFA13010064	Fatty Acyls [FA]	Fatty acyl glycosides [FA13]	Fatty acyl glycosides of mono- and disaccharides [FA1301]	HMDB0032960	209863-01-4	Organic compounds	Lipids and lipid-like molecules	Fatty Acyls	Fatty acyl glycosides	Animals
pos_10680	Deoxycholylglutamine	42.5	38.1	4.90675549805259	C29H48N2O6	538.387616032614	9.2376	1448.95139819032	2135.8411515089	893.599076054903	2180.62861446104	1410.01434748854	1685.08948999956	1604.31158521688	2022.44714427225	--	--	--	--	--	--	HMDB0242440	--	_	_	_	_	Animals
pos_10687	Sandaracopimarinal	46.8	40.8	3.78763212985431	C20H30O	287.238026146338	9.25188333333333	819.708725358204	1631.83842450111	1710.2505148759	2826.24906932594	850.882652345726	1071.64740359909	1005.97145513498	1185.35561336146	--	--	--	--	--	--	--	--	--	--	--	--	--
pos_10688	PGF2�� isopropyl ester	42.3	15.7	1.51369685489997	C23H40O5	379.284885989855	9.25188333333333	2462.75696992585	6121.7802786757	6044.78918058978	10425.825037125	2908.27785078772	3538.62557227421	2963.38708717887	3586.93072524807	--	--	--	--	--	--	--	--	--	--	--	--	--
pos_10698	15-hydroxyicosanoic acid	41.2	9.34	0.702281868180925	C20H40O3	370.331801229034	9.25901666666667	4997.53706717876	4030.17883169706	3144.41933458021	3243.22055894585	3152.82654605339	3998.39606599092	4006.33275370705	3845.4988056827	--	--	--	--	--	--	HMDB0061665	--	Organic compounds	Lipids and lipid-like molecules	Fatty Acyls	Fatty acids and conjugates	Animals
pos_10700	1,2-Didecanoyl PC	43.7	37.7	4.45908481393304	C28H56NO8P	566.384151871398	9.25901666666667	172.86540325701	253.897663453327	169.991029115002	293.25262493493	241.906872874958	445.292176789626	361.31746490388	457.924905369658	--	--	--	--	--	--	--	--	--	--	--	--	--
pos_10703	Glycerol 2-(9Z,12Z-octadecadienoate) 1-hexadecanoate 3-O-[alpha-D-galactopyranosyl-(1->6)-beta-D-galactopyranoside]	44.6	30.5	-1.78636598587555	C49H88O15	934.644510240485	9.25901666666667	5228.19939238327	8060.04304816485	3927.67313323778	3380.016792814	2022.3178769536	2701.06590651113	2833.048078678	3014.81054407018	--	--	--	--	--	--	--	--	--	--	--	--	--
pos_10707	Jimenezin	42.3	41.2	-8.34532577748084	C37H66O7	640.509485178019	9.2733	15556.2105139152	12273.3687504012	6321.84374115854	6456.4920295611	2319.50489153309	3143.27686854917	6691.92033533193	7959.59998071847	--	--	--	--	--	--	HMDB0032088	204185-17-1	Organic compounds	Lipids and lipid-like molecules	Fatty Acyls	Fatty alcohols	Animals
pos_10708	1-(O-alpha-D-glucopyranosyl)-29-keto-(1,3R,31R)-dotriacontanetriol	40.7	32.1	3.47942289620435	C38H74O9	675.542907367772	9.2733	41908.0813573995	17947.2614715107	36571.2019050448	27017.3801585265	25483.2536345951	22326.7930422773	52927.8658887441	24516.6912839878	--	--	LMFA13010030	Fatty Acyls [FA]	Fatty acyl glycosides [FA13]	Fatty acyl glycosides of mono- and disaccharides [FA1301]	--	--	--	--	--	--	--
pos_10711	7alpha,12alpha-Dihydroxy-5beta-cholestan-3-one	44.8	51.6	-20.6637305973292	C27H46O3	401.332762521819	9.28043333333333	125.628744356547	124.765221478193	106.275950041994	144.772397758618	296.856275924296	194.336717361508	222.179345534976	160.465311938715	--	--	--	--	--	--	HMDB0006887	--	Organic compounds	Lipids and lipid-like molecules	Glycerolipids	Diradylglycerols	Animals
pos_10717	2-([1,1'-Biphenyl]-2-yl)acetic acid	40.2	10.5	3.34355583201953	C14H12O2	251.047596817751	9.2947	6198.9899762153	4704.62052866052	3963.00214184293	4065.64039583327	3630.68884431736	4527.61667717044	4889.39938979801	4672.21095947228	--	--	--	--	--	--	HMDB0244909	--	Organic compounds	Benzenoids	Benzene and substituted derivatives	Biphenyls and derivatives	Animals
pos_10722	(1beta,2beta,5beta)-p-Menth-3-ene-1,2,5-triol	40.9	12.5	-4.80728597658505	C10H18O3	390.28322488396	9.2947	363.484680620565	336.690442385806	204.460675920124	274.146806302273	308.402964540356	350.663960937355	334.546986852102	320.573195802756	--	--	--	--	--	--	HMDB0038978	359875-80-2	Organic compounds	Lipids and lipid-like molecules	Prenol lipids	Monoterpenoids	Animals
pos_10729	Sorbitan laurate	42.9	41.9	7.55323243535628	C18H34O6	311.224301065242	9.30185	471.384123391983	371.542393325356	312.37236185918	325.832650315759	296.947140327705	382.712311698888	404.031832337046	362.957617891491	--	--	--	--	--	--	--	--	--	--	--	--	--
pos_10732	7-Hydroxypentadecanoylcarnitine	41.5	27.1	2.09442696644589	C22H43NO5	419.348789534732	9.30185	223.326947810953	184.688077147047	203.377926157397	250.452016382938	236.918904886565	297.392504137971	329.182004997033	300.015572578232	--	--	--	--	--	--	HMDB0241431	--	Organic compounds	Lipids and lipid-like molecules	Fatty Acyls	Fatty acid esters	Animals
pos_10733	3-Hydroxy-1-phenyl-1-heneicosanone	41.3	37.7	26.0915894590697	C27H46O2	441.323436739637	9.30185	1046.92451991582	897.777538736383	872.278079359134	989.372089088537	787.137751866411	1046.51075498363	1090.07899128671	1097.49602120233	--	--	--	--	--	--	HMDB0035681	--	Organic compounds	Lipids and lipid-like molecules	Fatty Acyls	Fatty alcohols	Animals
pos_10735	Erythromycin D	40	41.9	18.9043977858625	C36H65NO12	668.450121895481	9.30185	659.63781205372	521.830694051448	508.79716688945	472.727468075977	474.905667978569	632.429672443137	483.822137265649	634.594474751389	C06633	--	LMPK04000010	Polyketides [PK]	Macrolides and lactone polyketides [PK04]	-	--	--	--	--	--	--	--
pos_10737	Xylitol	41.1	33.2	-28.4997469070943	C5H12O5	305.160607062417	9.30898333333333	348.061894052267	240.035346422752	217.301592507367	225.060646915126	203.956658163801	265.610414325484	287.85262031891	267.112511600897	C00379	--	--	--	--	--	HMDB0242149	--	Organic compounds	Organic oxygen compounds	Organooxygen compounds	Carbohydrates and carbohydrate conjugates	Animals
pos_10738	Mepregnol	42.3	33.8	-0.212564998277253	C22H32O3	345.242348144577	9.30898333333333	389.269002407746	316.380563189183	276.637122303325	342.028702799969	241.460980292891	310.116993364437	348.103688875143	351.821267541063	--	--	--	--	--	--	--	--	--	--	--	--	--
pos_10742	Tetrahydrobiopterin	45.9	46.8	3.04077057096761	C9H15N5O3	206.104369606696	9.31611666666667	205.421483898556	223.039630474727	220.64558546647	282.295064634427	134.997456791154	157.147898980595	145.611146034318	160.067625987048	--	--	--	--	--	--	--	--	--	--	--	--	--
pos_10745	Proparacaine	43	25.4	0.416677052573932	C16H26N2O3	333.157623366132	9.31611666666667	80.8353673398626	51.8367469937445	40.8546271630659	33.9103687587043	24.3287387835149	59.0099472418621	39.2577111681707	24.882135462858	C07383	--	--	--	--	--	HMDB0014945	499-67-2	Organic compounds	Benzenoids	Benzene and substituted derivatives	Benzoic acids and derivatives	Animals
pos_10746	Isolinderanolide	41	19.3	0.0416584596590518	C21H36O3	337.273735453542	9.31611666666667	21680.7473408731	18332.5926647612	10187.0413203935	11742.9955229064	3193.23186078322	4100.25485967713	13568.9806488249	15137.4504470781	--	--	--	--	--	--	HMDB0038105	139559-06-1	Organic compounds	Organoheterocyclic compounds	Tetrahydrofurans	_	Animals
pos_1075	Ribose-1-arsenate	40.2	8.73	-0.242364972000316	C5H11AsO8	274.974198841248	0.896183333333333	16.2838485850084	23.9203299089172	27.4394587533661	19.1960286889483	81.3450060741261	50.6863592197346	161.355757971255	107.305390194786	--	--	--	--	--	--	HMDB0012285	--	Organic compounds	Organic oxygen compounds	Organooxygen compounds	Carbohydrates and carbohydrate conjugates	Animals
pos_10750	N-Arachidonoyl Lysine	44.5	35	2.53318923420943	C26H44N2O3	455.325509146217	9.31611666666667	367.891522725011	421.556484870173	349.863523792103	452.460164743521	301.369864373306	390.939992330425	398.81975166547	413.722236121611	--	--	--	--	--	--	HMDB0241999	--	_	_	_	_	Animals
pos_10755	2-[Cyclopentyloxy(methyl)phosphoryl]sulfanyl-N,N-dimethylethanamine	43.5	37.8	-7.9725341395636	C10H22NO2PS	269.142710119344	9.3304	147.318362225923	119.335699340588	100.794894436446	78.8902831947498	88.7817244540279	126.122228499732	124.850260651054	112.588581901851	--	--	--	--	--	--	HMDB0249739	--	Organic compounds	Organic nitrogen compounds	Organonitrogen compounds	Amines	Animals
pos_10757	Phorbol	43.3	27.5	4.25193973034469	C20H28O6	365.197413555249	9.3304	370.351136409062	250.066963149922	220.039274830666	229.567524516651	237.10923083278	242.858821530536	275.079108463558	251.522445790777	--	--	--	--	--	--	--	--	--	--	--	--	--
pos_10758	24,24-Difluoro-1alpha,25-dihydroxyvitamin D3	44.3	29.7	-1.49621357816002	C27H42F2O3	435.306236642955	9.3304	290.516685126032	322.985764783116	941.037917900135	1353.01868143546	319.957706309685	482.346918964904	332.48175260074	507.153213890263	--	--	--	--	--	--	HMDB0242645	--	Organic compounds	Lipids and lipid-like molecules	Steroids and steroid derivatives	Vitamin D and derivatives	Animals
pos_10764	5,7-Megastigmadien-9-ol glucoside	44.2	45.1	6.43491760117108	C19H32O6	321.208328049232	9.33753333333333	518.647175424481	396.837963606899	385.433713443521	453.133381338367	283.660748646341	356.197775132046	408.700818353218	471.134447615242	--	--	--	--	--	--	HMDB0041044	146610-77-7	Organic compounds	Lipids and lipid-like molecules	Fatty Acyls	Fatty acyl glycosides	Animals
pos_10769	Tetranor-PGEM	40.7	12.1	-4.74962169426612	C16H24O7	657.308565447554	9.34466666666667	827.848167117346	916.630669645034	331.444364296369	1079.73973108686	1204.09308372614	1061.80636332817	1084.63440791699	1248.13977974578	--	--	--	--	--	--	HMDB0253059	--	Organic compounds	Organic acids and derivatives	Keto acids and derivatives	Medium-chain keto acids and derivatives	Animals
pos_1077	3-Methylbenzaldehyde	44.9	39.4	7.92588934306268	C8H8O	121.065742870698	0.910466666666667	28.7127412581442	48.5809960344055	59.2030455747356	39.5240968390913	55.6178749635614	28.8927390745861	77.2489833547232	60.2605732152416	C07209	Xylene degradation(ko00622);;Metabolic pathways(ko01100);;Microbial metabolism in diverse environments(ko01120);;Degradation of aromatic compounds(ko01220)	--	--	--	--	HMDB0029637	620-23-5	Organic compounds	Benzenoids	Benzene and substituted derivatives	Benzoyl derivatives	Animals,Plants
pos_10774	N-Arachidonoyl Asparagine	41.9	51.4	-12.7564255659641	C24H38N2O4	383.263968968533	9.35181666666667	357.406424157726	309.756741650836	269.33211071002	316.314460534371	242.014428614228	311.227388104664	339.69786958243	349.366500014188	--	--	--	--	--	--	HMDB0241991	--	_	_	_	_	Animals
pos_10775	17-Dimethylaminogeldanamycin	43.7	29.7	1.56825346760314	C32H48N4O8	655.311339183696	9.35181666666667	1053.62644891786	1210.44772345305	576.810620213384	1642.08679468026	1792.57041265294	1518.65804460821	1568.3424433679	1836.34158207811	--	--	--	--	--	--	HMDB0244766	--	Organic compounds	Phenylpropanoids and polyketides	Macrolactams	_	Animals
pos_10778	Cholic Acid Methyl Ester	41.3	14.8	2.18847979762337	C25H42O5	405.300860396815	9.35895	3112.70084773936	7771.65758003394	6277.7179335949	11947.3635089691	2034.32487873972	2198.36347751615	2032.40304050209	2329.1472135919	--	--	--	--	--	--	--	--	--	--	--	--	--
pos_10779	calicoferol B	40	10.6	-0.576641305761893	C27H42O3	397.309868045403	9.35895	1664.73923518668	1288.10320377867	1940.08490866507	2241.7860810758	1109.87287074804	1282.37269043419	1722.75976965051	1635.14109419281	--	--	LMST03020180	Sterol Lipids [ST]	Secosteroids [ST03]	Vitamin D3 and derivatives [ST0302]	--	--	--	--	--	--	--
pos_1078	Salicylaldehyde	44.7	37.5	12.642493304277	C7H6O2	123.045598712707	0.910466666666667	451.437598448536	795.382144258444	1166.80639453876	847.916385743511	927.348806523182	445.392985952779	1322.55586774311	1070.28398237782	C06202	Naphthalene degradation(ko00626);;Biosynthesis of phenylpropanoids(ko01061);;Metabolic pathways(ko01100);;Microbial metabolism in diverse environments(ko01120);;Degradation of aromatic compounds(ko01220)	--	--	--	--	HMDB0034170	90-02-8	Organic compounds	Organic oxygen compounds	Organooxygen compounds	Carbonyl compounds	Animals,Plants
pos_10781	7-[(1R,2R,3R)-3-Hydroxy-2-[(1E,3S)-3-Hydroxyoct-1-en-1-yl]-5-oxocyclopentyl]heptanoylcarnitine	42.1	40.2	-1.99554090769532	C27H47NO7	539.368085926168	9.35895	94.31502584186	164.918586575324	107.145760991744	102.690351533476	59.1295266446448	92.9838607960294	117.094094802162	117.643222208304	--	--	--	--	--	--	HMDB0241871	--	Organic compounds	Lipids and lipid-like molecules	Fatty Acyls	Eicosanoids	Animals
pos_10787	Choline sulfate	40.4	17.3	-3.28897108341906	C5H13NO4S	166.05263858232	9.37323333333333	194.46283364743	158.642194019299	121.919262557421	116.787031498896	120.199473218267	138.015114983222	164.489587668475	147.909881589787	C00919	ABC transporters(ko02010)	--	--	--	--	HMDB0250194	--	Organic compounds	Organic acids and derivatives	Organic sulfuric acids and derivatives	Sulfuric acid esters	Animals,Plants
pos_1079	Oxonol	47.8	46.3	2.50740043989546	C8H8O2	136.075254154859	0.910466666666667	1528.82679355569	2544.08998354445	3273.39488323238	2435.02028446955	2929.18292875146	1241.72592030749	4043.09141080567	3284.37720697453	--	--	--	--	--	--	HMDB0256000	--	_	_	_	_	Animals
pos_10790	DL-Ornithino-L-alanine	41.5	47.5	18.6739377573438	C8H17N3O4	237.159823436665	9.36608333333333	586.430252264299	442.605913810381	450.819953175652	429.653490538591	395.873011908273	487.189071890499	524.241010030036	508.543799290633	--	--	--	--	--	--	HMDB0029448	25693-39-4	Organic compounds	Organic acids and derivatives	Carboxylic acids and derivatives	Amino acids, peptides, and analogues	Animals
pos_10791	L-gamma-Glutamyl-(3R)-L-beta-ethynylserine	41.6	44.4	-22.1900448691618	C10H14N2O6	281.052764077562	9.36608333333333	13841.4901840874	1786.52431806206	1182.24800032592	1222.79612279508	1485.48507558923	1652.32012394424	1416.30555882072	1371.24716254199	--	--	--	--	--	--	--	--	--	--	--	--	--
pos_10795	[(8S,9S,13S,14S,17R)-3,17-Dihydroxy-13-methyl-6,7,8,9,11,12,14,15,16,17-decahydrocyclopenta[a]phenanthren-1-yl] pentanoate	42.9	34.8	8.22139050974144	C23H32O4	337.219266813159	9.36608333333333	1391.46880842547	1045.72446920226	554.412642219088	507.915031218967	74.4067379660177	87.4785062785181	870.466352078329	634.054752696262	--	--	--	--	--	--	HMDB0258020	--	Organic compounds	Lipids and lipid-like molecules	Steroids and steroid derivatives	Steroid esters	Animals
pos_108	Threonyllysine	42.6	22	0.960820357195741	C10H21N3O4	248.160720067942	0.532833333333333	81.6767781922288	49.4722567468274	142.616037431942	59.8419612165748	213.903155975209	124.633430832181	122.890902684266	96.7796178806624	--	--	--	--	--	--	HMDB0029066	23161-31-1	Organic compounds	Organic acids and derivatives	Carboxylic acids and derivatives	Amino acids, peptides, and analogues	Animals
pos_1080	2-Hydroxycinnamic acid	46.4	39.5	3.16863076646874	C9H8O3	165.055140352702	0.910466666666667	1750.17583487696	3014.48733218713	4696.20481451586	3156.89832287501	3937.42695132403	1805.63358702079	5793.94274825334	4595.34379839225	C05838	Biosynthesis of various plant secondary metabolites(ko00999);;Biosynthesis of secondary metabolites(ko01110)	--	--	--	--	HMDB0041592	495-79-4	Organic compounds	Phenylpropanoids and polyketides	Cinnamic acids and derivatives	Hydroxycinnamic acids and derivatives	Animals
pos_10805	N-[(5Z)-5-(2,6-Dioxo-1,3-dipropylpurin-8-ylidene)-1-methyl-2H-pyrazol-3-yl]-2-[4-(phenylmethoxy)phenyl]acetamide	44.3	49.9	-16.1479457168292	C30H33N7O4	556.257712703458	9.36608333333333	3238.49130134909	1979.2120160426	2405.801585722	6859.29814184677	10804.2560445088	4109.08030428378	9284.26169265771	7833.16053149964	--	--	--	--	--	--	HMDB0248636	--	Organic compounds	Organoheterocyclic compounds	Imidazopyrimidines	Purines and purine derivatives	Animals
pos_10807	2-[[3-(Decanoylamino)-2-decoxy-propoxy]-hydroxy-phosphoryl]oxyethyl-trimethyl-ammonium	40.3	11.2	2.12947522923669	C28H59N2O6P	568.446071865838	9.37323333333333	319.976437509779	209.281505606515	304.686759325764	453.14928475892	139.837821731418	208.178424340472	499.491209871392	371.620963564724	--	--	--	--	--	--	HMDB0247835	--	Organic compounds	Organic nitrogen compounds	Organonitrogen compounds	Quaternary ammonium salts	Animals
pos_1081	Toluene-cis-dihydrodiol	54.2	80.8	6.38566590830788	C7H10O2	91.0550316484578	0.910466666666667	200.829478729079	327.063018718346	480.28946919447	313.790691573472	425.166659034011	206.855329397594	598.983656550456	473.520583869778	--	--	--	--	--	--	--	--	--	--	--	--	--
pos_1082	Mevalonolactone	42.4	22.1	7.92145931279751	C6H10O3	95.0501715280965	0.910466666666667	57.2928962939557	109.891052706833	172.410999082507	108.258694304043	148.318578521353	60.9879541185532	215.333570281281	168.785451515007	--	--	--	--	--	--	HMDB0006024	503-48-0	Organic compounds	Organoheterocyclic compounds	Lactones	Delta valerolactones	Animals
pos_10826	1b,3a,12a-Trihydroxy-5b-cholanoic acid	47.4	74.2	-7.21670051155329	C24H40O5	834.603081312906	9.38753333333333	334698.913034867	510680.377058826	191767.151238815	170623.179235878	442909.180563487	538213.253007301	208153.854805183	264653.663407004	--	--	--	--	--	--	HMDB0000326	80434-32-8	Organic compounds	Lipids and lipid-like molecules	Steroids and steroid derivatives	Bile acids, alcohols and derivatives	Animals
pos_10837	PC(18:0/20:4(5Z,8Z,11Z,14Z)-OH(20))	47.7	66.6	-13.4420577211687	C46H84NO9P	790.563419358198	9.40111666666667	391474.767968521	336247.613831635	194991.762614437	243724.000313202	176153.69645523	358295.014664259	239962.296007971	319484.93680494	--	--	--	--	--	--	HMDB0286211	--	_	_	_	_	Animals
pos_10839	Dihydro-3-(2-octenyl)-2,5-furandione	40.3	31.5	16.874115738452	C12H18O3	233.11836079954	9.40825	719.243453054464	561.924480372696	459.196430010391	465.368584323975	441.959618694898	576.12851695751	557.545535786824	538.906615065275	--	--	--	--	--	--	HMDB0033102	42482-06-4	Organic compounds	Organic acids and derivatives	Carboxylic acids and derivatives	Dicarboxylic acids and derivatives	Animals
pos_10840	Desmethylfluoxetine	40.7	30.8	18.2095985353823	C16H16F3NO	296.131049217043	9.40825	448.807598453264	401.298665740334	252.62418598347	256.771124723885	282.303133501084	334.26323655464	316.604406904976	320.567088763445	--	--	--	--	--	--	HMDB0060551	83891-03-6	Organic compounds	Benzenoids	Benzene and substituted derivatives	Trifluoromethylbenzenes	Animals
pos_10843	Eldecalcitol	45.5	49.2	-13.3235001853328	C30H50O5	455.345438372144	9.40825	395.318831617077	362.11772087173	355.766300339306	606.850166739585	304.918109024721	401.648864857662	417.326661212321	427.03635532268	--	--	--	--	--	--	HMDB0251740	--	Organic compounds	Lipids and lipid-like molecules	Steroids and steroid derivatives	Vitamin D and derivatives	Animals
pos_10846	PE-NMe2(14:1(9Z)/20:0)	45.7	44.5	0.501325651042297	C41H80NO8P	746.569805358313	9.40825	459352.987092551	844261.859798826	378303.687109479	401926.579544916	588448.939848143	794085.538236389	430637.257893391	495156.90596445	--	--	--	--	--	--	HMDB0113861	--	Organic compounds	Lipids and lipid-like molecules	Glycerophospholipids	Glycerophosphoethanolamines	Animals
pos_10848	Leucylhydroxyproline	44.5	50.5	-14.3540437641536	C11H20N2O4	209.124949759879	9.41538333333333	3.0091048725285	14.0528476277399	13.9377114453061	18.5737487782088	11.8658081607471	11.6566065312538	17.5412638648375	19.6068193000792	--	--	--	--	--	--	HMDB0028930	63912-01-6	Organic compounds	Organic acids and derivatives	Carboxylic acids and derivatives	Amino acids, peptides, and analogues	Animals
pos_10849	Palmitic acid	40.6	14.5	6.65041337617031	C16H32O2	239.238646118815	9.42251666666667	21.2462383379638	17.556589511351	24.6641552609517	32.4161210791862	24.0183585280737	26.6787323110997	18.7272319313063	31.8784528022925	--	--	--	--	--	--	--	--	--	--	--	--	--
pos_1085	Adenosine	52.3	39.3	4.0627008233875	C10H13N5O4	268.105115485352	0.9176	482.056525531186	638.015000803417	333.790542343281	629.920365054189	512.230711559288	125.795868963964	594.75841340765	475.983518145846	--	--	--	--	--	--	--	--	--	--	--	--	--
pos_10858	Asi-222	44.3	36.6	-8.3169751270548	C29H45NO7	484.301430676651	9.42251666666667	1004.83167568828	792.282017626824	628.239374032754	621.516907497263	617.902155002072	703.60544151171	727.861445413376	652.200007567599	--	--	--	--	--	--	HMDB0260432	--	Organic compounds	Lipids and lipid-like molecules	Steroids and steroid derivatives	Steroid lactones	Animals
pos_1086	Pregabalin	42.7	21.1	-2.46400262776836	C8H17NO2	198.088694782403	0.931883333333333	26.7124248876866	21.939590638767	22.0857712405043	23.2902195444661	59.830174578248	22.8779609676705	63.7200160664811	43.9800256460392	--	--	--	--	--	--	HMDB0014375	148553-50-8	Organic compounds	Organic acids and derivatives	Carboxylic acids and derivatives	Amino acids, peptides, and analogues	Animals
pos_10860	Cetyl recinoleate	41.7	14	1.23961041257488	C34H66O3	540.535669203223	9.42251666666667	78171.0673293472	55067.4084434027	37407.3541316964	41198.2309989792	40979.8596569487	32730.6837120764	52918.9764720812	57627.0037850901	--	--	--	--	--	--	HMDB0249839	--	Organic compounds	Lipids and lipid-like molecules	Fatty Acyls	Fatty acid esters	Animals
pos_10871	3-Oxo-12,18-ursadien-28-oic acid	42.2	34.7	14.8084526736044	C30H44O3	470.36956909302	9.42966666666667	913.027920227213	919.603590403926	854.079409560822	792.764529559966	651.820133300515	897.536022241657	738.959322035882	888.971212983625	--	--	--	--	--	--	HMDB0037065	273223-69-1	Organic compounds	Lipids and lipid-like molecules	Prenol lipids	Triterpenoids	Animals
pos_10875	DG(18:1(9Z)/20:3(8Z,11Z,14Z)/0:0)	43.1	41.8	3.25811665522845	C41H72O5	609.526222446753	9.4368	7119.95403990455	7832.70220937893	4046.64637456413	2140.0492308724	6639.76637216662	3627.01417404424	6364.96100711908	3517.46072888553	--	--	LMGL02010110	Glycerolipids [GL]	Diradylglycerols [GL02]	Diacylglycerols [GL0201]	HMDB0007227	--	Organic compounds	Lipids and lipid-like molecules	Glycerolipids	Diradylglycerols	Animals
pos_10877	DG(14:0/PGF1alpha/0:0)	44.2	47.3	-21.9809175022749	C37H68O8	658.511166078195	9.4368	650916.249285449	498749.884041506	450839.129089022	471793.535358539	400738.060821211	497283.041629369	556893.36237176	543187.462092839	--	--	--	--	--	--	HMDB0295175	--	_	_	_	_	Animals
pos_10879	Cinnamaldehyde	40.8	24.6	10.0636563577902	C9H8O	115.055555607569	9.45108333333333	101.012571748629	86.9925506220942	76.6407542532951	85.88399969073	65.9634032593582	76.3804636710948	87.3575106901851	87.0308140008781	--	--	--	--	--	--	--	--	--	--	--	--	--
pos_10880	(4Z,7Z,10Z,13Z,16Z,19Z)-4,7,10,13,1 6,19-Docosahexaenoic acid	41.9	14.7	1.57091047735834	C22H32O2	329.253982919829	9.45108333333333	1669.94789658816	2413.77711564047	5136.71009941836	4432.09148718041	1342.46207265398	1242.59076910899	1914.71013284932	1222.32089842217	--	--	--	--	--	--	--	--	--	--	--	--	--
pos_10881	7alpha,8alpha-Dihydroxycalonectrin	41.1	11.9	-1.25533437058271	C19H26O8	383.169564480243	9.45108333333333	92.3832373569994	313.489527023037	523.823313089757	448.739161188024	86.147266882889	91.1001928000161	55.9817443094454	45.7662847078253	--	--	--	--	--	--	--	--	--	--	--	--	--
pos_10883	Dactimicin	47.2	48.3	-0.361853737932529	C18H36N6O6	415.266188232298	9.45108333333333	13642.3434978391	10654.2400375735	8822.76389744365	9606.36037098591	8799.82307973062	11646.944606442	11172.4816118472	10994.054445587	--	--	--	--	--	--	HMDB0250824	--	Organic compounds	Organic oxygen compounds	Organooxygen compounds	Carbohydrates and carbohydrate conjugates	Animals
pos_10884	Squamoxinone C	45.3	55.5	-24.1454608047024	C35H64O7	614.484627992186	9.45108333333333	788146.666907598	607317.047533578	514052.178486555	534404.653771589	470312.803179866	597243.082084895	629738.105039948	625632.196929708	--	--	--	--	--	--	HMDB0035994	255901-22-5	Organic compounds	Lipids and lipid-like molecules	Fatty Acyls	Fatty alcohols	Animals
pos_1089	Guanine	46.9	49.1	6.45739144010939	C5H5N5O	152.057661621076	0.967566666666667	135.439141206529	442.210899201175	139.455730375957	989.902023197563	701.141744601921	290.63068008963	864.158982489526	922.655062152343	C00242	Purine metabolism(ko00230);;Metabolic pathways(ko01100);;Nucleotide metabolism(ko01232)	--	--	--	--	HMDB0000132	73-40-5	Organic compounds	Organoheterocyclic compounds	Imidazopyrimidines	Purines and purine derivatives	Microbe,Animals
pos_10891	Spiramycin 1	48.5	80.4	-22.5651676897157	C43H74N2O14	860.528819116811	9.45821666666667	1382.74547390127	1467.55491503742	1078.82349985656	1366.6278071949	1507.83949152388	1596.9641042994	1402.5879004975	1382.73606865293	--	--	--	--	--	--	--	--	--	--	--	--	--
pos_10893	(5Z,8Z,11Z,14Z,17Z)-Icosapentaenoic acid	42.7	47.9	20.667384065877	C20H30O2	325.220047072693	9.47248333333333	233.833261498609	169.333366611916	139.365426403932	126.968865087108	148.081584521264	177.733004187836	190.104205305153	169.580527548397	C06428	Biosynthesis of unsaturated fatty acids(ko01040)	LMFA01030759	Fatty Acyls [FA]	Fatty Acids and Conjugates [FA01]	Unsaturated fatty acids [FA0103]	HMDB0001999	10417-94-4	Organic compounds	Lipids and lipid-like molecules	Fatty Acyls	Fatty acids and conjugates	Animals
pos_10895	Val Pro Arg	40.7	32.5	-20.93487083745	C16H30N6O4	371.232379124173	9.46535	12542.1820405352	9766.5924762072	8281.58109111532	8740.95570370882	7860.71388577789	9739.76412893667	10334.2845426215	10091.8465712834	--	--	--	--	--	--	--	--	--	--	--	--	--
pos_10897	3,4-Dimethyl-2-(1-pyrrolidinyl)-2-cyclopenten-1-one	42.3	23	-2.11499322570899	C11H17NO	381.250491297337	9.47248333333333	125.434162935939	87.0090886014175	82.8078532828869	172.753893414176	70.7330257783043	96.0786595882865	120.86229675309	131.479698240521	--	--	--	--	--	--	HMDB0039677	97826-62-5	Organic compounds	Organoheterocyclic compounds	Pyrrolidines	_	Animals
pos_109	gamma-L-Glutamyl-L-2-aminobutyrate	41.2	24.6	5.79285907342023	C9H16N2O5	255.096486857414	0.532833333333333	31.0659182877324	38.7601607907673	19.6186157935209	26.0186088863544	9.35701662157966	5.30530179362006	0	4.62765338727859	C21015	Cysteine and methionine metabolism(ko00270);;Metabolic pathways(ko01100)	--	--	--	--	HMDB0240645	16869-42-4	Organic compounds	Organic acids and derivatives	Carboxylic acids and derivatives	Amino acids, peptides, and analogues	Animals
pos_1090	2-Amino-6-(2-hydroxypropanoyl)-2,3-dihydro-1H-pteridin-4-one	45.8	33.9	1.442011153297	C9H11N5O3	202.072678176379	0.9747	15.5630172950778	74.2360195461219	85.6858717485712	98.1008937468942	18.5065970480816	12.5373558467443	11.7415623036153	13.0088242795577	--	--	--	--	--	--	HMDB0257758	--	Organic compounds	Organoheterocyclic compounds	Pteridines and derivatives	Pterins and derivatives	Animals
pos_10902	Alpha-Cryptoxanthin	44.9	52.6	-16.0385048836267	C40H56O	570.458081744245	9.46535	838683.69172253	658217.327265059	542345.805310797	568856.027444989	533006.790936397	664664.343780699	678775.412295096	669627.712856334	C15981	Carotenoid biosynthesis(ko00906)	LMPR01070897	Prenol Lipids [PR]	Isoprenoids [PR01]	C40 isoprenoids (tetraterpenes) [PR0107]	HMDB0002268	24480-38-4	Organic compounds	Lipids and lipid-like molecules	Prenol lipids	Tetraterpenoids	Animals
pos_10908	AA861	40.4	31.9	21.6355561125458	C21H26O3	327.20252838749	9.47963333333333	13910.5225080392	10825.374040957	8776.24413974719	9150.32384824107	8363.43794109179	10381.6200064684	10943.486854912	10520.293309174	C01349	--	LMFA05000652	Fatty Acyls [FA]	Fatty alcohols [FA05]	-	HMDB0247732	--	Organic compounds	Lipids and lipid-like molecules	Fatty Acyls	Fatty alcohols	Animals
pos_10913	DG(18:1(11Z)/18:3(9Z,12Z,15Z)/0:0)	42.6	48.1	9.16010701985147	C39H68O5	581.498469605684	9.47963333333333	121.262395044891	71.1899091063613	22.5087486968473	64.3978932933693	0	17.5679765618848	0	26.7287367415761	--	--	--	--	--	--	HMDB0007192	--	Organic compounds	Lipids and lipid-like molecules	Fatty Acyls	Lineolic acids and derivatives	Animals
pos_10916	Cer(d20:1/20:4(8Z,11Z,14Z,17Z)-2OH(5S,6R))	41.5	46.8	2.51791451689069	C40H71NO5	684.498007857047	9.47963333333333	162.645028651932	151.051571512576	130.584148071022	230.654752974199	117.538770086396	120.858299417801	112.901888239411	101.380271440743	--	--	--	--	--	--	HMDB0290134	--	_	_	_	_	Animals
pos_10918	Pentaethylene glycol	55.6	83	2.59198568364746	C10H22O6	239.149532114618	9.4939	33864.8135913031	26224.7713184009	21547.0564027057	21943.0242539738	21224.8154678009	26148.2156866832	26793.2389993907	25785.1140804463	--	--	--	--	--	--	HMDB0256256	--	Organic compounds	Organic oxygen compounds	Organooxygen compounds	Ethers	Animals
pos_10919	Hexaethylene glycol	53.6	75.1	2.79181594987479	C12H26O7	283.175917363453	9.48676666666667	16682.0414006046	12877.4249146722	10655.1603088487	10909.3636786125	10257.8535677357	12824.0663889694	13121.0036571996	12645.1988871508	--	--	--	--	--	--	HMDB0061822	2615-15-8	Organic compounds	Organic oxygen compounds	Organooxygen compounds	Ethers	Animals
pos_1092	Ribosyl-5-amino-4-imidazolcarboxamid	45.4	32	-1.59137710712148	C9H14N4O5	297.059166917247	0.9747	100.707686635104	61.6209073670562	212.963299267787	58.5646830278204	467.246157455261	146.839675853479	397.675834333934	366.313794359928	--	--	--	--	--	--	HMDB0257692	--	Organic compounds	Nucleosides, nucleotides, and analogues	Nucleoside and nucleotide analogues	C2-linked imidazole ribonucleosides and ribonucleotides	Animals
pos_10921	16b-Hydroxystanozolol	42.1	25.5	5.68230217703312	C21H32N2O2	345.255610818905	9.4939	939.313720208008	774.960710979363	679.708987127848	669.74435919615	559.634831787549	751.196782754107	746.343156399712	843.648409921902	--	--	--	--	--	--	HMDB0003166	125590-76-3	Organic compounds	Lipids and lipid-like molecules	Steroids and steroid derivatives	Estrane steroids	Animals
pos_10923	3alpha,7alpha,12alpha-Trihydroxy-5beta-cholestane	48.2	73.9	-34.6828234675784	C27H48O3	438.379440803614	9.4939	1038830.19228286	803573.42693155	687676.774026149	713130.806777488	649538.110390288	809572.060012434	851525.554647363	821801.187689022	C05454	Primary bile acid biosynthesis(ko00120);;Metabolic pathways(ko01100)	LMST04030035	Sterol Lipids [ST]	Bile acids and derivatives [ST04]	C27 bile acids, alcohols, and derivatives [ST0403]	HMDB0001457	547-96-6	Organic compounds	Lipids and lipid-like molecules	Steroids and steroid derivatives	Cholestane steroids	Animals
pos_10924	Castasterone	48.8	81.3	46.7278841463717	C28H48O5	482.405698268324	9.48676666666667	1212269.71463117	949303.249083823	794316.36574024	830018.099007944	768790.509496575	959961.660275787	987983.767144497	963719.282069888	--	--	--	--	--	--	--	--	--	--	--	--	--
pos_10926	PGP(i-19:0/18:1(12Z)-2OH(9,10))	40.5	44.1	7.52022933622951	C43H84O15P2	867.521479528922	9.4939	12815.4165225476	17871.5886761446	25589.7006125674	21700.2962063511	14585.6662640781	17959.4736269012	22736.1128141631	31870.5358161227	--	--	--	--	--	--	HMDB0275565	--	_	_	_	_	Animals
pos_10927	Acetoin	44.4	43.9	13.7825946198818	C4H8O2	177.114237318106	9.4939	4526.19461646606	3559.27340039209	3009.00187392189	3231.53414128653	2832.57479604284	3525.97569393636	3719.09343878418	3725.13540494326	C00466	--	LMFA12000020	Fatty Acyls [FA]	Oxygenated hydrocarbons [FA12]	-	HMDB0003243	513-86-0	Organic compounds	Organic oxygen compounds	Organooxygen compounds	Carbonyl compounds	Microbe,Animals
pos_10929	D-Cathine	52.5	76.7	-8.31935006906648	C9H13NO	151.097856989854	9.50105	3202.69296001804	2330.51408011608	2120.80007719746	2122.5758217391	1724.37324177873	2287.93723753639	2701.72195165485	2530.0300536111	--	--	--	--	--	--	--	--	--	--	--	--	--
pos_10930	Tetraethylene glycol	55.7	83.5	2.57848160297351	C8H18O5	195.123200630109	9.50105	23652.1785311258	17553.406179491	14984.8184568118	15014.4507882984	13922.2311596364	17430.032026914	18965.9446012683	17717.9348035485	--	--	--	--	--	--	HMDB0094708	--	Organic compounds	Organic oxygen compounds	Organooxygen compounds	Ethers	Animals
pos_10931	Fistulosin	40.1	6.31	0.870993880022515	C26H43NO	350.320947687331	9.50105	1525.12005319064	1095.67457676991	964.440499437396	1157.43667772853	948.539041480266	1045.15013734938	1430.7171405142	1117.10236357619	--	--	--	--	--	--	HMDB0033637	--	Organic compounds	Organoheterocyclic compounds	Indoles and derivatives	Hydroxyindoles	Animals
pos_10933	1-Oleoyl-2-acetyl-sn-glycerol	41.2	15.1	-4.19158634952492	C23H42O5	399.308831354382	9.50105	159197.6685472	124151.258468378	104834.72668691	110645.661207315	99705.3352339536	123307.121709817	128227.699716161	123366.185710171	--	--	--	--	--	--	--	--	--	--	--	--	--
pos_1094	(-)-Corey Lactone Diol	43.5	39.9	0.385277946767792	C8H12O4	173.080901591227	0.98185	65.0014681545559	84.1733026893174	73.1991336194951	72.9576888744625	45.1928733381795	42.6687888853152	58.3188979925061	49.5400455589931	--	--	--	--	--	--	--	--	--	--	--	--	--
pos_10940	Galabiosylceramide (d18:1/16:0)	43.8	46.8	-7.03184087983012	C46H87NO13	862.61895952231	9.50105	30616.3418938911	35432.2541869435	30996.8962754375	35360.3557157826	32742.8180639524	42656.8711295783	33232.1438965913	33067.0979975948	C06126	--	--	--	--	--	HMDB0004833	--	Organic compounds	Lipids and lipid-like molecules	Sphingolipids	Glycosphingolipids	Animals
pos_10946	1-Palmitoylglycerol	49.4	50.3	1.29197218915382	C19H38O4	313.274148155611	9.50818333333333	10451.0299967462	11275.5196577559	8600.19474158864	12687.0036190301	10736.0013063997	12029.282059669	10907.9968364993	14347.2052801145	--	--	LMGL01010001	Glycerolipids [GL]	Monoradylglycerols [GL01]	Monoacylglycerols [GL0101]	HMDB0245964	542-44-9	Organic compounds	Lipids and lipid-like molecules	Glycerolipids	Monoradylglycerols	Animals
pos_10947	Carthamoside A1	42.1	27.7	-2.88859596569448	C19H26O6	333.168638793042	9.50818333333333	119.013001556989	91.8992774218838	41.1770268959609	57.0883281762477	44.6575600460977	57.3836010070971	77.7733845669886	74.2450588832199	--	--	--	--	--	--	HMDB0302042	--	Organic compounds	Lipids and lipid-like molecules	Fatty Acyls	Fatty acyl glycosides	Animals
pos_10949	Antcin K	41.2	27.8	3.72962276353809	C29H44O6	453.301757414664	9.50818333333333	3.44631218975296	22.9171520735314	11.4002334300585	102.315333698524	11.9475639062642	13.4410684434993	0.805156677919417	23.7927532685297	--	--	--	--	--	--	HMDB0249891	--	Organic compounds	Lipids and lipid-like molecules	Steroids and steroid derivatives	Bile acids, alcohols and derivatives	Animals
pos_10955	Antibiotic X 14889C	40.9	38.8	-1.79388210364348	C33H58O10	579.388042949117	9.50818333333333	23.931679419475	22.9617975002741	72.5434557115998	147.349218257581	10.3858614576563	15.5976081029835	4.09837251631528	71.6144882897882	--	--	--	--	--	--	--	--	--	--	--	--	--
pos_1096	furaneol (keto form)	40.8	13.7	-5.83379868773995	C6H7O3-	110.03548971019	0.988983333333333	236.481243372313	338.611903065999	506.114822270013	765.268080950197	334.486223176421	219.177654399493	451.382242461975	552.514801051449	--	--	--	--	--	--	HMDB0304357	--	Organic compounds	Organoheterocyclic compounds	Dihydrofurans	Furanones	Animals
pos_10963	Cyclooctat-9-ene-5,7-diol	41.1	14.6	5.44678719415455	C20H34O2	289.254260190107	9.52245	19.3906205901264	77.9169722462707	108.601197121419	175.73384551717	41.6419888588657	23.5596980878194	21.444147103161	30.59044088032	--	--	--	--	--	--	--	--	--	--	--	--	--
pos_10964	N-Palmitoyl Lysine	42	23.6	3.08097072915233	C22H44N2O3	367.333089154841	9.52245	1189.68752957024	558.370721492167	1088.40931031466	1109.42502275917	650.731657368806	847.492487174516	1427.75629621104	1090.1669652845	--	--	--	--	--	--	HMDB0241929	--	Organic compounds	Organic acids and derivatives	Carboxylic acids and derivatives	Amino acids, peptides, and analogues	Animals
pos_10965	10-Deoxymethymycin	46.3	59.8	-25.0272500284996	C25H43NO6	471.331518552533	9.52245	124.593034808822	105.206440447719	147.587736557336	155.835012909911	102.282165530227	143.853157652431	136.137181531997	130.443411306532	C11994	Biosynthesis of 12-, 14- and 16-membered macrolides(ko00522);;Metabolic pathways(ko01100);;Biosynthesis of secondary metabolites(ko01110)	LMPK04000035	Polyketides [PK]	Macrolides and lactone polyketides [PK04]	-	--	--	--	--	--	--	--
pos_10976	2-Oxo-4-phenylbutyric acid	45.6	45.8	5.93724863178111	C10H10O3	161.060763133649	9.5296	1488.08862026711	1076.31858800069	964.425084409328	985.011359166128	872.13057503767	1087.60220709849	1204.49376891629	1118.65692510757	--	--	--	--	--	--	--	--	--	--	--	--	--
pos_10979	5(S)-HETE	45.9	38.2	4.93056891646066	C20H32O3	303.233435576371	9.5296	41.3888726626077	65.3347497878219	28.1553300535249	87.3970877620936	50.5896860976297	45.2850213746013	75.4401743000732	131.630144198264	C04805	Arachidonic acid metabolism(ko00590);;Inflammatory mediator regulation of TRP channels(ko04750)	LMFA03060002	Fatty Acyls [FA]	Eicosanoids [FA03]	Hydroxy/hydroperoxyeicosatetraenoic acids [FA0306]	HMDB0011134	70608-72-9	Organic compounds	Lipids and lipid-like molecules	Fatty Acyls	Eicosanoids	Animals
pos_10982	Cepagenin	42.4	22.2	4.4184919969708	C27H42O5	469.294417111966	9.5296	1.17189398466133	19.7641721686589	9.44733694393481	40.2337196647578	5.49299276523534	10.8966493310352	3.37142268283892	29.3313536747662	--	--	--	--	--	--	--	--	--	--	--	--	--
pos_11005	delta-Tocotrienol	41.2	39.1	4.12787771210267	C27H40O2	419.293687091541	9.5439	145.692716856396	138.0895427073	126.842473363569	123.345120083011	109.59366061672	139.581476421572	153.559964473204	164.020241457104	--	--	--	--	--	--	--	--	--	--	--	--	--
pos_1101	1,7-Diphospho-1-epi-valienol	41.1	23.8	-9.28942738597079	C7H14O11P2	358.987233945999	0.988983333333333	0	23.3677908507276	33.6594753531983	56.0742107968213	22.6612040478389	7.13074004359258	34.0202308304426	42.7744246164486	--	--	--	--	--	--	--	--	--	--	--	--	--
pos_11011	Cerebroside B	45.3	65.8	-27.9749504990828	C41H77NO9	692.525626659915	9.5439	82139.839745278	69137.6599800893	44886.4585405273	55214.7101319402	30853.0879789445	62303.6370875042	42079.424829761	64831.2846310198	--	--	--	--	--	--	--	--	--	--	--	--	--
pos_11012	PE(P-18:0/18:3(10,12,15)-OH(9))	42.3	22.7	0.680334640235286	C41H76NO8P	724.528071267727	9.53673333333333	523312.154296084	362395.450796804	104090.704991903	72524.6061155878	249349.992131185	118154.929960288	172261.742453863	80849.323138954	--	--	--	--	--	--	HMDB0285362	--	_	_	_	_	Animals
pos_11017	PE(PGE1/22:0)	43	33.7	-1.57376503099744	C47H88NO11P	838.594271476039	9.5439	111574.166586043	117928.566823438	105338.971355259	138239.899962043	98471.7098858969	113052.440262279	153310.218636831	149384.78086639	--	--	--	--	--	--	HMDB0283807	--	_	_	_	_	Animals
pos_11025	Asp Gly Gly Ile	43.6	24.1	-2.85703543870655	C14H24N4O7	361.170746555062	9.55103333333333	83.8197143471128	276.897641206301	726.543434846716	466.178827008386	167.122071356204	224.864456786852	129.433364312026	171.41793210136	--	--	--	--	--	--	--	--	--	--	--	--	--
pos_11026	Carboquone	42.2	17	1.44736816973216	C15H19N3O5	363.166761048446	9.55103333333333	60.3813233940107	95.2295794974213	271.40688407165	178.731857098163	37.8324327476116	89.926325277119	46.6978894825565	65.7762964869448	--	--	--	--	--	--	HMDB0249646	--	Organic compounds	Organic oxygen compounds	Organooxygen compounds	Carbonyl compounds	Animals
pos_1103	UDP-2,3-diacetamido-2,3-dideoxy-alpha-D-glucuronate	48.5	61.2	-8.62382822513333	C19H28N4O18P2	627.067820661376	0.988983333333333	0	3.85560017703038	37.3419011081674	197.872717913795	22.2886499667801	0	29.1263947879994	66.0881382101246	--	--	--	--	--	--	--	--	--	--	--	--	--
pos_11030	Araliacerebroside	45.2	45.7	-9.88275973080536	C40H77NO10	732.554794321989	9.55103333333333	7718293.14453088	5531574.90372181	1842270.53555849	1767206.40815959	4318372.07030178	2976587.85609926	2172938.43794249	1435577.64440275	--	--	--	--	--	--	HMDB0033621	--	Organic compounds	Lipids and lipid-like molecules	Sphingolipids	Glycosphingolipids	Animals
pos_11031	PE(P-18:0/20:4(5Z,8Z,11Z,14Z)-OH(20))	41.7	29.7	0.77345569577545	C43H78NO8P	750.543810505956	9.55103333333333	1412483.93135336	1754797.77514577	636110.693685499	514212.042294598	1511240.86258506	1495629.24985704	867952.100264121	791628.784912847	--	--	--	--	--	--	HMDB0285278	--	_	_	_	_	Animals
pos_11035	Arachidonate	41.2	19.7	4.97445105322194	C20H32O2	305.248841804697	9.55818333333333	451.634183477312	860.65465681646	2495.4912835278	1550.40470526854	549.399526972717	674.829261706717	481.63854372466	527.352477119892	C00219	Arachidonic acid metabolism(ko00590);;Linoleic acid metabolism(ko00591);;Biosynthesis of unsaturated fatty acids(ko01040);;Metabolic pathways(ko01100);;Ferroptosis(ko04216);;Necroptosis(ko04217);;Vascular smooth muscle contraction(ko04270);;Platelet activation(ko04611);;Fc epsilon RI signaling pathway(ko04664);;Fc gamma R-mediated phagocytosis(ko04666);;Retrograde endocannabinoid signaling(ko0472…	LMFA01030001	Fatty Acyls [FA]	Fatty Acids and Conjugates [FA01]	Unsaturated fatty acids [FA0103]	HMDB0001043	506-32-1	Organic compounds	Lipids and lipid-like molecules	Fatty Acyls	Fatty acids and conjugates	Animals,Microbe
pos_11036	cis-3-Hexenyl b-primeveroside	40.8	15.9	-4.50182569495001	C17H30O10	359.168269670503	9.55818333333333	43.8522558244021	106.128643485642	417.359621393365	253.120628223324	73.5130438042291	105.05221166361	80.8314530210962	85.4575189126219	--	--	--	--	--	--	HMDB0031690	132278-37-6	Organic compounds	Lipids and lipid-like molecules	Fatty Acyls	Fatty acyl glycosides	Animals
pos_1104	Benzene oxide	41.2	12.2	2.49201068800912	C6H6O	94.0414991653122	0.988983333333333	2.80627039544293	18.9339540267291	31.9277630537277	63.4878636780396	20.4777223210696	8.69840150624354	34.1896639365114	37.3823582112216	C01782	Chemical carcinogenesis - reactive oxygen species(ko05208)	--	--	--	--	HMDB0248977	--	Organic compounds	Organoheterocyclic compounds	Epoxides	_	Animals
pos_11050	10-Undecenal	43.7	32.2	7.93235853916414	C11H20O	354.339323726549	9.56531666666667	95.6427743533669	153.614557425984	98.7161776145482	255.269374456146	201.57340370592	165.978285156113	150.399393257883	428.069722837748	--	--	LMFA06000067	Fatty Acyls [FA]	Fatty aldehydes [FA06]	-	HMDB0031128	112-45-8	Organic compounds	Organic oxygen compounds	Organooxygen compounds	Carbonyl compounds	Animals,Plants
pos_11052	Dibekacin	42.9	30	4.16944852148281	C18H37N5O8	452.273371121976	9.57245	3.18533407819355	4.69600876556829	11.1978609425231	10.3179926750971	1.26540450677877	0	13.4897409735831	0	--	--	--	--	--	--	HMDB0251157	--	Organic compounds	Organic oxygen compounds	Organooxygen compounds	Carbohydrates and carbohydrate conjugates	Animals
pos_11061	5,6-Dihydro-4-methoxy-6-[2-(4-methoxyphenyl)ethyl]-2H-pyran-2-one	40.6	14	5.31070510471605	C15H18O4	263.129177532226	9.5796	1319.10399946602	381.420482952227	115.230929823142	469.660717229138	299.404429658165	1899.85406214914	423.964183891001	643.567982721276	--	--	--	--	--	--	HMDB0030549	49776-58-1	Organic compounds	Phenylpropanoids and polyketides	Kavalactones	_	Animals
pos_11063	(8S,9S,10S,13S,14S,17R)-17-Hydroxy-17-(2-hydroxyacetyl)-1,10,13-trimethyl-6,7,8,9,12,14,15,16-octahydrocyclopenta[a]phenanthrene-3,11-dione	40.5	36.7	4.75754801827101	C22H28O5	337.181591785036	9.5796	0	0	55.7801217930415	55.4657139260174	131.823149559435	161.445639796196	102.045689729964	94.422212888825	--	--	--	--	--	--	HMDB0258017	--	Organic compounds	Lipids and lipid-like molecules	Steroids and steroid derivatives	Hydroxysteroids	Animals
pos_11064	Ketotifen	40.6	12.1	0.989082570452348	C19H19NOS	351.152866507643	9.5796	1663.73376685059	1502.89584648041	1333.19563643404	1352.51512483144	1209.16847838541	1255.97638633629	1576.86423807772	1507.16102358148	--	--	--	--	--	--	HMDB0015056	34580-14-8	Organic compounds	Organoheterocyclic compounds	Cycloheptathiophenes	_	Animals
pos_11066	Kanzonol H	42.2	30.1	-16.1971496045541	C26H32O5	407.214814638668	9.5796	8526.22564280996	7109.27336514429	6016.62884766644	5954.99490846489	5531.78305203	5711.89555767085	7260.78949049566	6931.06009353626	--	--	--	--	--	--	HMDB0040607	152511-46-1	Organic compounds	Phenylpropanoids and polyketides	Isoflavonoids	O-methylated isoflavonoids	Animals
pos_11067	Estrone glucuronide	46.3	42.9	4.00532498048669	C24H30O8	411.182002130826	9.5796	3438.65978511392	1139.5957534004	369.391747294956	1267.36902652454	737.940985990366	5092.03949870076	1093.1167738438	1593.51431748801	C11133	Steroid hormone biosynthesis(ko00140)	LMST05010011	Sterol Lipids [ST]	Steroid conjugates [ST05]	Glucuronides [ST0501]	HMDB0004483	2479-90-5	Organic compounds	Lipids and lipid-like molecules	Steroids and steroid derivatives	Steroidal glycosides	Animals
pos_11068	Pyridinoline	40.6	10	-0.198727229241263	C18H28N4O8	429.197905212486	9.5796	844.590972194901	866.840048654932	714.32797613246	737.315565102919	791.929754113868	644.861039947516	779.307395335172	913.040508026396	--	--	--	--	--	--	HMDB0000851	63800-01-1	Organic compounds	Organic acids and derivatives	Carboxylic acids and derivatives	Amino acids, peptides, and analogues	Animals
pos_1107	Edoxudine	44.2	35.6	6.17643482281017	C11H16N2O5	239.104215192053	1.00326666666667	0.405506689998053	19.027055987836	75.6331932428432	72.0723324939436	43.7202817025524	2.36933673280662	33.9579006477578	43.4352009343185	--	--	--	--	--	--	HMDB0251705	15176-29-1	Organic compounds	Nucleosides, nucleotides, and analogues	Pyrimidine nucleosides	Pyrimidine 2'-deoxyribonucleosides	Animals
pos_11072	Foliandrin	43.7	30.9	7.97309863075904	C32H48O9	576.333828250003	9.5796	8186.11745823631	2253.47712865705	1435.85777470989	5445.00566398128	1682.79085499785	11237.7936748622	4724.48313462983	6805.91906132083	--	--	--	--	--	--	HMDB0252427	--	Organic compounds	Lipids and lipid-like molecules	Steroids and steroid derivatives	Steroid lactones	Animals
pos_11075	Hydroxydestruxin B	41.9	16.4	-1.40593925459614	C30H51N5O8	632.362127553555	9.5796	6484.55726585498	1999.25615650854	616.379021030248	1852.10609247221	1408.59801533817	9064.38687899944	1572.43357270797	2207.21973877377	--	--	--	--	--	--	HMDB0040135	--	Organic compounds	Organic acids and derivatives	Peptidomimetics	Depsipeptides	Animals
pos_11076	3-Hexenal	41.9	23.6	6.8990129576247	C6H10O	81.0705532982957	9.5796	23.4277828333313	32.8424274699488	22.3383456983169	29.8955645622219	33.5891893184485	35.9576729858049	35.6298006221288	56.6000968529876	--	--	--	--	--	--	HMDB0031497	4440-65-7	Organic compounds	Organic oxygen compounds	Organooxygen compounds	Carbonyl compounds	Animals
pos_11079	1,3-Octadiene	41.6	31.4	14.6725617520797	C8H14	111.118442470158	9.58673333333333	9.38051085757057	39.9839276980335	16.9122677173737	32.2258136178475	37.2959265323356	55.681550021403	33.0262376539024	63.4666498317384	--	--	--	--	--	--	HMDB0040966	1002-33-1	Organic compounds	Hydrocarbons	Unsaturated hydrocarbons	Olefins	Animals
pos_11084	Cyclohexane-1-carboxylate	40.3	9.39	2.23553880058157	C7H12O2	295.09587689484	9.58673333333333	438.101107230613	274.762589089167	162.857849176812	237.663237419464	192.168888531197	408.39962071805	262.553282008158	306.239808469828	C09822	Benzoate degradation(ko00362);;Metabolic pathways(ko01100);;Microbial metabolism in diverse environments(ko01120)	--	--	--	--	HMDB0031342	98-89-5	Organic compounds	Organic acids and derivatives	Carboxylic acids and derivatives	Carboxylic acids	Animals,Microbe
pos_11085	1-ACETYLPIPERIDINE	43	28.5	11.5310970476081	C7H13NO	128.108456072407	9.58673333333333	25.6298844463346	73.5456578954417	35.5519177011317	77.075986774385	88.4078672381105	82.8103475184905	94.6314467348138	152.483491270671	--	--	--	--	--	--	--	--	--	--	--	--	--
pos_11087	4,6-Dimethyl-2E,4E,6E-nonatriene	44.1	47.5	-16.5853083338041	C11H18	151.14563687696	9.58673333333333	10.1852323352021	92.1761621891252	30.0633241324362	76.3442953575338	96.0532090897469	108.417621258532	90.8672956914194	177.421424969426	--	--	LMFA11000050	Fatty Acyls [FA]	Hydrocarbons [FA11]	-	--	--	--	--	--	--	--
pos_11089	5-Heptyltetrahydro-2-oxo-3-furancarboxylic acid	42.2	42.7	18.6590102723565	C12H20O4	211.137127664577	9.59386666666667	153.037283023822	121.903441458422	110.076515725232	126.026426950784	98.1465432080817	109.663566184032	129.866830660324	125.804226847614	--	--	--	--	--	--	HMDB0030994	--	Organic compounds	Organoheterocyclic compounds	Lactones	Gamma butyrolactones	Animals
pos_11090	Rosifoliol	40.4	9.43	3.29853756627207	C15H26O	240.234531459361	9.58673333333333	270.591608269959	312.411252604649	221.626629811058	399.635611234746	391.559551402358	405.682476153486	452.727617555954	727.076728809707	--	--	--	--	--	--	HMDB0035868	63891-61-2	Organic compounds	Lipids and lipid-like molecules	Prenol lipids	Sesquiterpenoids	Animals
pos_11092	9,12,15-Octadecatrien-1-ol	45.6	33.7	3.04986939305613	C18H32O	282.279984713942	9.58673333333333	107596.029227988	152371.252021117	102165.315715316	152283.511221514	152433.133292352	167406.411472243	169147.241519507	243602.28868183	--	--	LMFA05000216	Fatty Acyls [FA]	Fatty alcohols [FA05]	-	--	--	--	--	--	--	--
pos_11102	Veranisatin A	41.1	17.7	5.74175919324713	C16H22O8	307.11957915852	9.58673333333333	1960.05583450004	606.472993146751	145.261353409724	618.82234302021	383.376455108751	2946.57691571982	501.587469104412	821.619916071943	--	--	--	--	--	--	--	--	--	--	--	--	--
pos_11103	Cilazapril	42.1	34.1	-13.3277244582937	C22H31N3O5	382.206957488259	9.58673333333333	82.8522844834474	118.016363851793	78.3034680715504	129.323234217912	147.940237016409	169.911571256075	221.619826316635	298.684390083358	--	--	--	--	--	--	HMDB0015433	92077-78-6	Organic compounds	Organic acids and derivatives	Carboxylic acids and derivatives	Amino acids, peptides, and analogues	Animals
pos_11108	(2R,3Z)-Phycocyanobilin	42.4	27.4	6.56241835949356	C33H38N4O6	609.272203044179	9.58673333333333	7.13615588610321	0	27.8453919427702	41.6213417391347	102142.839998446	32.4007690520712	0	0.337861087484795	--	--	--	--	--	--	HMDB0242598	--	Organic compounds	Organoheterocyclic compounds	Tetrapyrroles and derivatives	Bilirubins	Animals
pos_1111	2,3,4,5,6,7-Hexahydroxyheptanoic acid	42.8	29.4	-11.635412899501	C7H14O8	249.055457680844	1.03825	9.15039037767052	25.0383498212852	3.88131989531432	44.7211038078063	114.184061907247	54.1654807837774	110.351184052018	62.2644173379694	--	--	--	--	--	--	HMDB0240292	--	Organic compounds	Organic oxygen compounds	Organooxygen compounds	Carbohydrates and carbohydrate conjugates	Animals,Plants
pos_11111	Cyclohexenyl	43.4	37.6	13.8422443865414	C6H10	83.0866628998998	9.58673333333333	16.0726353535633	26.4205641197127	12.500336622224	22.0625045629747	23.2160111155539	17.0594252383359	21.5860475333696	36.7540692512756	--	--	--	--	--	--	--	--	--	--	--	--	--
pos_11115	PGP(PGE2/i-24:0)	52.4	76.1	-4.60767439609298	C50H92O16P2	975.567550731885	9.59386666666667	129.940215524394	12.010293958875	46.5735161656213	126.089789691073	772.806897009704	185.171658667789	90.1094208730751	102.510097830201	--	--	--	--	--	--	HMDB0275951	--	_	_	_	_	Animals
pos_11116	CDP-DG(20:2(11Z,14Z)/18:3(10,12,15)-OH(9))	41.4	21.7	0.649899244954423	C50H83N3O16P2	1043.52493503519	9.601	1003.81294741932	464.153935735331	211.209207255053	377.160068750145	606.347633436839	1994.99406826869	341.654957378268	414.93187805511	--	--	--	--	--	--	HMDB0291891	--	_	_	_	_	Animals
pos_1112	2-Acetamido-4-(D-alanylamino)-2,4,6-trideoxy-D-mannopyranose	43.6	51.5	-34.9397200055006	C11H21N3O5	276.14578361937	1.03825	104.110666904358	117.364449781632	126.404461969782	95.0939132388605	266.181023366076	87.9161376140773	318.770751051752	94.4981049986919	--	--	--	--	--	--	--	--	--	--	--	--	--
pos_11120	Lycaconitine	41.4	40	11.1205783126739	C36H48N2O10	669.345604402625	9.601	202.88986313967	222.783255824792	149.094023113146	332.288818262288	251.180911568381	449.278160595554	274.827261930875	298.331013882116	--	--	--	--	--	--	--	--	--	--	--	--	--
pos_11123	PE(DiMe(13,5)/20:3(8Z,11Z,14Z)-2OH(5,6))	46.7	39.4	-1.89197694191881	C49H86NO11P	918.581375445068	9.601	1909.36950280806	1935.60870313085	1251.9291131292	2927.48976562873	2610.94916406065	6545.23253471242	2532.08430635297	4795.68018610232	--	--	--	--	--	--	HMDB0284900	--	_	_	_	_	Animals
pos_11125	Betaine aldehyde	40.1	24.1	17.6106840213111	C5H12NO+	102.093086917198	9.60815	228.463767314417	101.765052230983	63.3113752473768	102.879324097167	87.9910493861206	253.986923177075	97.35312216297	113.548794317934	C00576	Glycine, serine and threonine metabolism(ko00260);;Metabolic pathways(ko01100)	--	--	--	--	HMDB0001252	7418-61-3	Organic compounds	Organic nitrogen compounds	Organonitrogen compounds	Quaternary ammonium salts	Animals
[truncated: 2,502 more rows]
