# Supplementary material for: Quiescence preconditioned nucleus pulposus stem cells alleviate intervertebral disc degeneration by enhancing cell survival via adaptive metabolism pattern in rats
Source: Front Bioeng Biotechnol. 2023 Feb 10;11:1073238. doi: 10.3389/fbioe.2023.1073238 (PMC9950514; doi:10.3389/fbioe.2023.1073238)
Supplement: Supplementary file 2 [file DataSheet1.zip › Supplementary File S2_Proliferating_vs_Quiescent_exp_file.xls]

	P-1	P-2	P-3	P-4	Q-1	Q-2	Q-3	Q-4
neg_1	94.4710476352806	69.8766003399327	78.1562519931241	89.4872816606483	85.7482356534956	101.64535018651	107.929024896205	148.613318745509
neg_10	6.632540622105e-10	6.632540622105e-10	1.65970126651635	6.632540622105e-10	6.632540622105e-10	5.90470046921126	10.0968856330728	6.632540622105e-10
neg_100	14.3841865858629	18.5754241234929	18.1231148810604	10.1306364702071	23.8846970766855	17.2283550400281	11.6687947139896	10.2709550516731
neg_1000	3174.69378366572	742.598723257769	1033.05999044098	1823.95465443296	2424.40950488289	1392.45895638975	322.784389065275	662.522893687811
neg_1001	5095.93874929087	958.691577509118	1088.34265481814	2196.36912729567	1575.72797544178	1403.27529426521	383.949016441756	1420.1314710533
neg_1002	46.6162302751922	6.632540622105e-10	6.632540622105e-10	8.55472887403634	6.632540622105e-10	6.632540622105e-10	6.632540622105e-10	6.632540622105e-10
neg_1003	79.2079882690063	6.5680957113321	12.2848259833991	17.5483863206548	10.5390714542953	10.5561814190294	6.632540622105e-10	8.97041538757373
neg_1004	698.31824386836	158.175454701983	227.709062229432	369.132702815555	376.608288196724	220.167975413529	69.9571654830984	145.093069494897
neg_1005	70.1263362473412	4.34616003275139	6.632540622105e-10	11.0752806701029	10.5746699663546	15.510944533934	6.632540622105e-10	3.65152920435812
neg_1006	1123.83615784265	1360.91377843142	961.091458200751	1099.83938263376	559.256976523447	244.815779883149	470.641325572674	219.15750653494
neg_1007	9.36556785254419	15.8578167964248	14.0058226346697	9.32099934117795	8.15664742795205	6.632540622105e-10	3.13094999034957	6.632540622105e-10
neg_1008	58.8911405387668	69.3702418577745	61.4417645627252	50.9722706270304	28.7013479963294	9.21258912917762	23.1539527022613	5.13180141721382
neg_1009	6.632540622105e-10	6.632540622105e-10	5.72961044512219	1.9878468000751	6.632540622105e-10	6.632540622105e-10	6.632540622105e-10	6.632540622105e-10
neg_101	439.901552609263	600.517273202394	507.917608984562	544.4686733387	427.99934263953	332.078460161648	504.445069155694	388.105098954815
neg_1010	6.632540622105e-10	6.632540622105e-10	6.632540622105e-10	6.632540622105e-10	6.632540622105e-10	6.632540622105e-10	6.632540622105e-10	6.632540622105e-10
neg_1011	5.49685261330589	7.9864963438569	13.7365887999963	9.88023484483447	13.2128189435551	5.42493050764374	5.49367373070957	1.98302705488553
neg_1012	14.7683074202897	23.1482290256461	13.7477512181788	18.0018309164219	3.09651692035476	1.12669551201013	18.0539776600625	1.79790685276296
neg_1013	122.937192031003	100.382544194907	117.595739580134	114.182226283015	96.10252710411	113.72057313791	133.121554489423	204.555660734987
neg_1014	2335.33290685966	1779.79975534296	1924.3621250603	2569.52031822495	2221.7787659507	1823.27511205931	1859.33364666205	1603.30204709762
neg_1015	103.509518823353	384.592655979336	215.196185516079	170.081910742686	54.7093042643933	38.5211011789272	85.2090448217985	32.6280276127239
neg_1016	2906.2383498424	4214.51228437182	3080.12610202139	2748.69652580204	1935.27744290291	1545.53524019783	2323.98239055607	1772.21799414707
neg_1017	29.123921557055	21.777178816119	22.224328773897	26.2784977638189	10.9099624639364	13.6615838876474	30.1469748091019	9.05354178076345
neg_1018	17.5809895313619	30.0744377057421	21.885997635728	18.3853418381113	10.1675882832593	4.85279546741917	6.69827603238634	3.51358724774474
neg_1019	68.0545251027424	21.2222370504528	20.1342191578545	26.5173489225261	79.9847913198499	25.0074306928327	10.0758440411452	11.776386615443
neg_102	14.212838119455	15.0292301512055	24.283134672513	18.2323387173555	9.86306364440359	20.9595411247241	15.5237446547741	12.9161191032223
neg_1020	14.5444059323269	23.9414109392717	28.0414066797318	19.7594021975162	17.5169957198613	0.885750660828278	3.09535257821956	6.632540622105e-10
neg_1021	1.71602811272932	6.71654413662782	7.27102155147749	10.1862114262249	8.01844798021785	1.41931187686942	6.632540622105e-10	6.632540622105e-10
neg_1023	78.7865628908257	148.660405090982	98.4353282085731	84.5455406470004	49.1511794872504	24.8319813893388	43.8227821115511	24.7898923935445
neg_1024	5.34513378611372	17.4112060082677	17.5526393499684	10.6302869958152	8.74226016006858	1.15457835666876	2.82070165834417	6.632540622105e-10
neg_1025	6.632540622105e-10	6.632540622105e-10	6.632540622105e-10	6.632540622105e-10	6.632540622105e-10	6.632540622105e-10	6.632540622105e-10	6.632540622105e-10
neg_1026	22.7264423182759	39.8849387785234	32.1762886705961	27.5822849286512	17.253530874402	8.26283998581149	7.52717143398556	6.632540622105e-10
neg_1027	1.36126180568533	19.3869788130584	5.30670175429601	131.388630008557	14.7031396482812	158.859650079316	1.29389683618497	38.5181180616197
neg_1028	42.8116451273169	10.0933759794167	20.4107024599326	23.9285410830061	25.1748930491424	17.7199636146862	1.70211773850202	6.60448926616472
neg_1029	6.632540622105e-10	6.632540622105e-10	23.4523355233702	6.632540622105e-10	6.632540622105e-10	6.632540622105e-10	35.8228456823439	5.17406688921584
neg_103	6.632540622105e-10	1.69037114751715	2.13786321771847	6.632540622105e-10	6.632540622105e-10	6.632540622105e-10	6.632540622105e-10	6.632540622105e-10
neg_1030	2.90411969953646	5.85562443526744	6.632540622105e-10	14.2472780982726	3.1269889344858	1.2092291855022	6.632540622105e-10	6.632540622105e-10
neg_1031	49.4804631333538	24.6815582813891	4.73125872884059	8.10793240237339	19.6608604715337	59.3516950191792	6.632540622105e-10	6.632540622105e-10
neg_1032	703.143515657062	7.18391676633364	43.6934732884474	33.0587708349579	271.913634272614	148.024245223228	4.71255531528511	92.8125133420345
neg_1033	837.376779149838	203.182136921331	393.922251449423	648.125507358298	443.287128665238	264.64490852971	57.0227737147142	173.309615138871
neg_1034	78.7472170446576	82.675989212091	83.9667913337519	78.1274458872216	37.952940231126	25.9403638157785	29.8892322025383	16.1224301946838
neg_1035	48.8582992889386	59.1198608504269	53.892051225007	53.7612247585672	33.3379460167053	25.1444904938724	38.5109102217182	21.7194753293131
neg_1036	60.6129335987986	64.7498242935319	41.553662754118	49.880168586265	167.632706575533	95.6149165788246	80.4766579857252	87.027991755824
neg_1037	918.678486843026	884.389083172208	788.571790885246	712.02286057451	473.65283661608	415.495262513872	353.675948830255	201.599844697222
neg_1038	14.0410113536555	16.4549147933245	25.7002948295308	25.3971236646831	15.8242952501076	2.88199201863473	2.46928282864196	6.632540622105e-10
neg_1039	70.0823336303493	47.9775133805698	42.4710928313241	48.4434027693639	45.1718803737943	67.5523166890366	76.3861269738702	180.257749104862
neg_104	48.2295584955548	50.7064790204014	49.442878541362	55.6839543232731	72.0748226673591	82.1406540675847	81.7187075896309	121.898087451074
neg_1040	18.997826608021	32.5545196965974	22.9209605804487	19.4063042181286	18.4607628193025	7.60182487925152	7.19453938736102	6.632540622105e-10
neg_1041	20.9114932252279	19.5426653866913	28.1638303554894	19.2440981128998	14.4881315923792	9.79220278409201	6.17555169296472	10.9518009699592
neg_1042	6.632540622105e-10	6.632540622105e-10	6.632540622105e-10	6.632540622105e-10	6.632540622105e-10	2.51582224939801	0.320177563588422	6.632540622105e-10
neg_1043	147.137478270478	44.4789758015438	41.4998941315993	61.1343717107099	77.5773427659874	31.4807870857649	37.7537109556118	45.5933383078588
neg_1044	9.31502720073068	17.4569327307709	50.6235435987259	36.813612413614	69.8149173828587	36.7540536618392	1.35551009292586	10.6356876001481
neg_1045	41.8822491506666	10.615896473538	9.59263757909291	15.1513496267541	15.8837830767463	30.8695634995747	53.9832454057478	31.0517485580105
neg_1046	5.20522304922541	28.81519224676	22.3255946397068	6.77384482183692	6.632540622105e-10	0.533688585315111	0.000214356564871034	6.632540622105e-10
neg_1047	10.8663914597581	0.963871598858531	1.92550279351736	2.80076365016967	0.652218421774342	132.153958487378	4.02196238937364	29.6749216774224
neg_1048	54.6831525206987	90.6448369152509	56.6764536282013	68.4572333436783	14.779520357309	8.079199693852	24.9510334687562	6.39528500685288
neg_1049	334.000935479403	20.5043091223323	73.6352070648846	22.6990948793986	140.453123537491	94.3640196548138	3.46888509196207	148.912174193316
neg_105	50.863930893568	54.5235957475284	47.1291239849107	40.0130624355554	52.8129045810937	43.3588310256698	33.6519974866259	20.5705124957492
neg_1050	14.5410637097634	19.2567743140454	19.6237083373163	14.326426966544	18.5308305730539	9.28043424022776	18.8007295789835	14.3906948380189
neg_1051	5279.5584000475	7317.13265372897	5036.44995015962	6130.42797740435	2274.94430503584	1463.58708944482	3694.93599204968	1818.19982702428
neg_1053	161.699901845818	156.107029631549	113.37744824301	151.149872782653	151.195939510788	264.776592631661	536.580233199448	212.671197968228
neg_1054	148.737143358898	196.101771212905	185.877067458559	107.742955265775	368.876588781905	542.046373424008	603.637016380367	1182.83262742262
neg_1055	38.7906650332374	38.4570187718077	44.4844242648382	30.8923920266597	13.4779523487331	100.535790233575	601.41975512106	148.007008105766
neg_1058	79.3360979492766	122.803068781143	123.458967651098	114.051172670554	97.8348915653986	36.3887909308531	50.7824913651839	87.4475027799052
neg_1059	899.337957549269	262.588654884343	6.632540622105e-10	6.632540622105e-10	6.632540622105e-10	25912.6656556662	9897.14561175775	42046.729034572
neg_106	5.54657680773087	3.20930259856287	8.21105233721016	3.15233979585156	8.60890637958329	6.632540622105e-10	2.3990823493527	6.632540622105e-10
neg_1061	124.787257141837	168.251361649803	154.647899188481	89.5595805939756	304.079600840367	488.535954219418	512.213959157895	991.610485205692
neg_1063	28.9438714284178	45.4633087493939	30.7744493608267	12.4237583220928	27.9799432570685	229.344509893742	40.5881242984593	42.4693421963939
neg_1064	272.334695479562	824.372404279479	361.784217856534	436.739207121843	42.4302820648563	4798.06315855951	4772.3271711688	3286.45115866526
neg_1065	6.632540622105e-10	2.21037881941954	6.632540622105e-10	6.632540622105e-10	6.632540622105e-10	247.620815948359	155.870815603227	133.950371395211
neg_107	174.209375154081	136.362779245207	139.141201048255	128.402994430983	97.1974696289359	179.624444667621	159.635926366586	207.264114749417
neg_1074	75.7549425179044	37.0395194090402	40.6096510972875	53.9026966844111	20.7341271110502	23.2311556606094	25.5017063532557	35.2289899212985
neg_108	19.7025302978956	30.0058323229974	12.8075392842311	4.12414719954903	3.34831600935867	14.6290459276956	9.38189718838218	13.5161280344556
neg_1081	2028.65381021913	609.499362324276	1181.6707700651	2119.63755200701	752.074676839188	488.60756297419	980.52270629301	420.147107919568
neg_1084	21.8351253198757	3.79952159534431	15.2477157465782	36.7111123463286	9.87520581763062	6.87591728406867	21.2913733871427	13.3739151104033
neg_1085	168.976924518978	161.754467880568	218.050227668096	186.849577117796	119.366192744554	66.0913881530397	73.2968963591772	46.3545743202449
neg_1086	21.9802811167217	17.4055766343039	46.2240308417348	63.334534676601	9.29828175642078	1.42880052765011	7.10996765607944	6.632540622105e-10
neg_1087	152.369300338799	67.477986260107	50.5660645569064	65.53313216294	32.6003703635962	43.8660478225949	141.589435040029	42.8287466344273
neg_1088	8498.69972337197	3099.72545428952	5359.15806586162	9388.2174947327	4396.04649456723	2786.13104220381	4901.53561242255	2920.14322851131
neg_1089	31.1886022457502	72.2928601887888	58.0307395082643	51.1467119153524	14.7867704764901	6.632540622105e-10	4.99084060959073	6.632540622105e-10
neg_109	1.66100780163509	6.632540622105e-10	4.61286841838901	2.98152430069882	4.68912031844944	5.58653023186478	5.49048267710395	6.632540622105e-10
neg_1090	31.2587462502474	34.6417353552736	26.034868964616	21.0610970071512	16.6176119149952	8.79549413177546	7.64795485588917	13.1065192659948
neg_1091	61.4639599495177	26.999139144654	54.9874255657154	78.7598772458203	58.1479369525862	2.48890248936681	6.00042192052432	6.632540622105e-10
neg_1092	24.0307579062602	20.206169094395	40.4433170757329	38.1459433668002	23.025743198116	10.2278429239732	6.57512424244527	2.4665403206822
neg_1093	207.030352781465	172.043627022422	209.514470814766	217.205179359419	210.360264020025	205.725879524326	251.890482189358	358.295354399487
neg_1094	352.010382823208	364.532125259728	397.759804902249	390.667625486092	257.035294288565	118.241058140875	113.181359933962	59.9295066612056
neg_1095	174.466333057611	152.23854258081	141.736882076514	167.519109162217	92.3632229387844	67.2324989490231	66.9622930808258	79.1969698369731
neg_1096	35.1863536991204	22.2520713283912	27.2569140201146	35.9242857261103	17.521786342527	2.58913683336446	3.79671108046734	14.2982063919276
neg_1097	2238.39302862419	769.185602773953	1234.84074185247	2131.45494261295	584.494750597407	417.335468334906	831.238329537564	329.263075122911
neg_1098	471.064283447757	229.577831384912	404.337642409765	518.997790313302	763.768561824759	556.479211590638	934.553261662498	725.602287265939
neg_1099	104.021106081183	24.4447719201651	51.1450022156853	124.823916331532	19.491867741357	9.21019533433102	20.9361765303199	5.71052924736991
neg_11	133.420317744519	125.011427376728	167.910980073625	143.861700618233	152.601452031597	62.353705427649	71.9685371541973	118.485652109406
neg_110	334.414328666112	480.898470694674	405.980954466102	411.18901659979	337.105474028475	260.719541334346	384.761093242258	293.730978170168
neg_1100	58.277664504012	67.2991801765916	36.4036676513316	37.3966699086936	45.603067654307	32.3409300808726	34.0030341018588	20.0194970119093
neg_1101	406.452784239736	324.273356568523	340.996418262969	388.072505882803	251.8106850692	207.274920857292	195.346311702616	165.884933973372
neg_1102	16.6185107313837	14.8098995953823	81.5379229640755	39.9503997705596	5.05471133977447	4.46179659814888	11.2900045041638	9.43225805889376
neg_1103	30.8101776254557	25.4889621817015	36.9785348005036	42.4494249618453	35.4998620203652	29.5630366608509	41.5908804854645	56.0198334093051
neg_1104	2085.03959505734	2544.5379370125	2925.52254497891	2728.75804433482	7539.84053635381	3637.70784902409	3377.47717699394	5777.25285162299
neg_1106	36.2748821184734	32.9646867577466	37.5399833356367	34.6298581222281	22.6648809777579	16.5106778855187	12.6748724922028	13.6437851816174
neg_1107	41.1315242446632	56.0304046538082	87.8799132219035	66.6653002961696	266.849425574752	65.7057592134726	53.134590010966	43.9600832981945
neg_1108	51.1123563225989	45.4028006120029	48.821170024767	53.7076579987713	49.7971015863738	41.4549277232485	37.5287755456656	58.1266972038972
neg_1109	20.5165383059763	16.1693165935296	22.0709630389712	23.220535031115	18.2659795615372	13.2401502733414	12.722483275272	18.3488540584282
neg_1110	37.8593670577415	34.172488235266	64.4025170367679	47.2372407206507	90.0061095827821	28.6440040286415	26.4764422525985	25.1677864717387
neg_1111	123.145917270454	176.901461464624	226.565170171979	149.110038161834	459.676967268838	171.453058628516	152.110763199041	166.531553896188
neg_1112	27.6825716826511	28.8727886221925	25.652330485345	12.7945048128158	12.8031480372875	7.15737876466679	9.76568464769946	2.6676843204559
neg_1113	123.465844319793	177.255249004497	277.723399035472	195.093337048592	744.787246769024	182.060071297102	159.551145979315	177.533518072438
neg_1115	9.68521864257403	13.182784894097	21.2084741247742	18.6772382979514	60.2423977117823	8.39274117920644	7.0967823796878	2.17940859931038
neg_1116	4.36647189235738	12.8258957519749	12.0841428862165	11.2434090514925	34.1168533051264	8.35062947070838	4.8849284426995	10.6120702154828
neg_1117	75.7619159850111	113.250916872327	129.795664816638	170.282521154466	346.146825221163	55.7501622239173	49.5519057334534	72.0697596993543
neg_1118	76.3140739691774	104.641860425135	107.81828049221	131.950180109177	287.136740859808	52.3626554639894	46.5420542249874	64.9974858647848
neg_1119	15.1946575755909	25.3661207013567	27.5328896409708	35.601529547897	48.8909632663273	6.632540622105e-10	6.632540622105e-10	6.632540622105e-10
neg_112	79.0744237897816	62.2327769006377	58.1366095422456	48.4924333036367	82.5679191231961	91.753795667439	83.0472468226307	116.214121845843
neg_1120	180.820388174266	13.0983037621673	19.8412763761819	17.6790464470108	84.8003976726446	6.26902029743342	6.632540622105e-10	6.632540622105e-10
neg_1121	11.5135799038168	14.2534624136071	16.7855829785817	23.055346125133	8.2950053804501	6.632540622105e-10	6.632540622105e-10	6.632540622105e-10
neg_1122	2394.87235615363	2840.11686311936	2466.13218152395	2957.70174400033	1731.90784435778	821.234964324992	1146.59391680772	861.216078634787
neg_1123	108.926702793885	155.647464197645	171.315524189726	192.711960903562	97.1487492302312	19.4312315842126	26.2212586515457	1.97412744911092
neg_1124	34.0867179802872	44.5891448025159	58.5302998324133	65.4533185842277	30.0980220930086	7.06341525342166	7.68530522080491	6.632540622105e-10
neg_1125	30.1325014992427	77.5575457764788	75.4642965394179	102.969572464911	26.25459878807	6.632540622105e-10	6.632540622105e-10	6.632540622105e-10
neg_1126	42.1718591257242	39.2272001104596	36.0833479810269	48.4277594655682	50.0870492949456	7.19468799485095	3.27230131278798	6.632540622105e-10
neg_1127	27.9605319432624	31.4220006318473	31.702087083842	35.3833160184647	27.7665207002003	1.12229204674712	1.05860647508842	6.632540622105e-10
neg_1128	16.3976411387755	16.7836131270512	23.5920210453146	40.165152011541	17.1849137097436	23.8885606523221	6.632540622105e-10	6.632540622105e-10
neg_1129	3.97390826959501	5.38513962797866	9.14952208636787	22.7283939668554	10.4317881627625	31.035727764121	6.632540622105e-10	6.632540622105e-10
neg_113	101.08342638894	114.669289080967	109.772487803116	84.6060425500621	99.040601216094	106.373483184228	100.0291603178	77.8684488989032
neg_1130	71.9828230720912	47.8670010467978	51.061114890253	67.7595859897096	28.591691369414	1.61729014313576	10.8835396370479	6.632540622105e-10
neg_1131	19.1984106944367	0.830208074038682	4.76117195133201	12.9090007167536	15.3467773187245	6.98046904363635	6.632540622105e-10	6.632540622105e-10
neg_1132	570.606663929337	110.656047304599	106.944032209584	224.33213099003	429.87962889208	215.035577327715	1.41483839893716	20.0673116869
neg_1133	6.632540622105e-10	0.57758599468059	17.1037135783382	0.282183774394301	0.615466413908515	6.632540622105e-10	6.632540622105e-10	0.756624565957429
neg_1134	69.8378561320552	24.4391479629685	26.6615502955678	45.0029071432611	22.1139411860506	6.632540622105e-10	6.632540622105e-10	6.632540622105e-10
neg_1135	12.5492815805207	16.4858229250119	23.5915124489875	24.0577477175135	15.6738329042096	6.632540622105e-10	3.62322652183553	6.632540622105e-10
neg_1136	25.7623942036869	2.64742831826388	23.1881285929421	52.1412827946985	2.33369088886243	6.632540622105e-10	6.632540622105e-10	6.632540622105e-10
neg_1137	768.88447114143	316.203185824216	453.618854473923	738.37105718935	398.607002596307	55.2543684768987	60.0764627461936	34.5511348067421
neg_1138	55727.2412568586	29102.832877061	35663.7073032933	49246.2858854461	33906.911466512	8599.44997870323	9369.63616766715	7433.01369975005
neg_1139	2181.06396121519	661.756670905633	1224.51414461242	1965.122299	1062.0497920018	6.632540622105e-10	1.06742323786571	6.632540622105e-10
neg_114	17.7163709632796	25.8190902721651	24.6061689331185	10.6049914709004	24.3839213230057	11.9367359723509	8.565633350723	6.632540622105e-10
neg_1143	1457.03059097277	686.96959770324	1103.47092069516	1477.61566875337	1096.19053120411	128.985487275102	107.776811216174	53.4090318743596
neg_1144	205.063663976818	80.9966570307189	122.78521924757	210.386667673818	124.856098547711	11.0691100720764	12.0938021314343	2.33970184296561
neg_1145	941.676613332978	552.898244321141	855.723101008832	940.838681997587	786.185485559744	114.031864995485	114.234708851874	52.0192587095838
neg_1146	347.040891248118	140.523560448559	220.5843975035	367.68422790152	196.100996255536	25.3922998439016	30.4827745887886	10.2005146892705
neg_1147	2294.63506435	1005.38239561655	1519.28866291249	1963.10968667835	1358.6451149534	176.051506450506	181.950199486282	89.4207827108767
neg_1148	204.722600660762	76.0289238769832	132.035250620719	222.605566500003	90.4550442276544	4.41035111493427	2.30923993752416	6.632540622105e-10
neg_1149	499.020796409738	201.590181653366	281.456427738709	468.802301201078	260.01631297144	51.0072221755998	67.5326534061307	67.8077378808503
neg_115	25.7439144722112	25.7248236797486	26.3657074433041	18.868083297336	37.4990499221984	29.2279413124821	18.660952448753	21.6279277065292
neg_1150	8811.71150355582	2073.85628891536	3813.39541367806	9004.73832261023	3459.47195830003	76.7850084493924	70.4847820446014	10.8102110711113
neg_1151	304.086667680809	87.3833411352358	151.863958783569	363.153761011437	123.301254566017	6.632540622105e-10	6.632540622105e-10	6.632540622105e-10
neg_1152	304.957282406403	64.8112067012969	122.583048123507	364.715163278662	93.9979838415999	6.632540622105e-10	6.632540622105e-10	6.632540622105e-10
neg_1153	233.838823730697	66.1998783936553	136.408103518681	315.473323912907	96.685157956849	6.632540622105e-10	6.632540622105e-10	6.632540622105e-10
neg_1154	138.759264494473	49.9430470623357	119.355434458019	188.405161993089	107.498225468165	6.632540622105e-10	6.632540622105e-10	6.632540622105e-10
neg_1155	1115.29340650976	276.459318591058	558.300578882849	1194.26556566353	432.971376453451	9.94660496827759	4.57899377939677	6.632540622105e-10
neg_1156	1877.06291909387	174.028878184764	529.415716050623	2646.82964442079	403.078365971428	6.632540622105e-10	6.632540622105e-10	6.632540622105e-10
neg_1157	161.990953720689	13.0016836119202	47.9847742372401	198.449364619682	54.047644838439	6.632540622105e-10	6.632540622105e-10	6.632540622105e-10
neg_1158	298.648868846251	18.0187331196821	92.4642270668697	310.410493949122	90.7356817740575	6.632540622105e-10	6.632540622105e-10	6.632540622105e-10
neg_1159	22.4840927750656	4.45850019603938	11.2083933071825	24.424398794389	13.0609514543348	6.632540622105e-10	6.632540622105e-10	6.632540622105e-10
neg_116	5.22940509923733	11.4376193163339	20.7561191279619	7.42260414723571	5.41155721924722	11.5654891486468	16.536099989489	11.5211313041553
neg_1160	344.658520907206	1957.82220822099	1021.29358669469	1128.1108436389	96.2704318179167	29.7697781762705	124.653294468232	6.632540622105e-10
neg_1161	93.3297274682489	62.8332168987051	79.8492656518492	79.6947109391859	75.6403849486019	90.2551310787669	105.053980649522	114.954542797157
neg_1162	55.9688047151136	36.7146055575349	46.4449071555216	39.8860042561465	41.4118384305707	14.8224876985422	13.6924301398535	3.086648520512
neg_1164	200.468990066269	255.639994338891	264.190347072631	265.763505062722	188.446451689786	98.9658638272476	148.04801454896	107.846907697431
neg_1165	17.1634309246684	26.2863233902354	35.0854067267772	30.4032743106525	24.1602833054208	5.88191511881305	8.11631457226622	6.632540622105e-10
neg_1166	24.8639510863777	44.6587105265024	42.4769541825534	40.3878434051196	28.2778601904541	6.632540622105e-10	6.632540622105e-10	6.632540622105e-10
neg_1167	36.4587366490412	57.8919218254086	46.9638620061298	45.9926491583374	30.0738127680846	1.24587923322362	2.87134018831256	6.632540622105e-10
neg_1168	6.632540622105e-10	7.11499788889566	9.08958092284501	67.3503516939248	5.22195631976902	1.10315650291664	6.632540622105e-10	6.632540622105e-10
neg_1169	5.37440825975433	7.72023610459059	4.85989921773547	7.68803249561648	7.80064903093951	6.632540622105e-10	6.632540622105e-10	6.632540622105e-10
neg_117	17.8028158874392	43.0917473200315	36.1806458157704	46.7757151886518	28.763096465008	27.9442527158183	35.2425230098683	9.91137066221556
neg_1170	84.4829453089741	101.176197969347	89.748646307709	81.9402239643997	83.0993166816978	56.841167714746	73.4835579463223	72.7356618663956
neg_1171	411.065183013879	69.38528568454	68.270077650048	206.374989435259	12.8061422773643	6.632540622105e-10	6.632540622105e-10	6.632540622105e-10
neg_1172	6.3110411184893	19.1893479611647	10.5199184607148	12.0457740774949	0.749240044793459	6.632540622105e-10	6.632540622105e-10	6.632540622105e-10
neg_1173	56.0353968130468	75.7197058515847	60.484748937557	57.6806514021797	38.269129413679	6.632540622105e-10	5.42798208322038	6.632540622105e-10
neg_1174	353.780265995303	492.057252140296	421.291891415292	427.251880250771	308.608483899072	116.763008511895	166.679093903792	77.253850380377
neg_1175	20.5067055011611	36.1150540314485	40.8124119017599	35.4383062001602	30.1580297831555	5.33063533248075	7.64929529898711	6.632540622105e-10
neg_1176	188.690624145034	221.342816211601	186.734273652865	181.30609156495	162.87987763713	86.0598584448914	98.701623767263	73.3330136462825
neg_1177	51.1088123159806	77.3599210887573	76.3356868851834	68.5758190669745	38.4763956079888	6.632540622105e-10	2.86887206206641	6.632540622105e-10
neg_1178	17.4152414048483	19.9914311292298	20.6465266680176	22.7006140916308	17.2095011392122	7.93599069620129	9.83241032306476	3.78511095191472
neg_1179	104.286408126636	173.632116501045	129.14795234975	126.875060470464	70.7796238403474	17.953104126923	22.9174743011997	6.632540622105e-10
neg_118	32.1137417998497	31.2759790426896	17.6796503372878	18.6789077556521	20.4788374510829	25.6329953328907	15.3292879957705	20.5573739132903
neg_1180	12.6741410144562	15.2805093390244	12.0265474179251	20.5579051664762	1.52845560307051	6.632540622105e-10	6.632540622105e-10	6.632540622105e-10
neg_1181	278.465082454176	123.599218457661	122.29310166833	144.470145743555	163.075109511129	12.5476448715961	6.632540622105e-10	6.632540622105e-10
neg_1182	7.04998949158712	154.057331778919	98.8428355168542	71.7583560699323	2.05912698286448	6.632540622105e-10	6.632540622105e-10	6.632540622105e-10
neg_1183	20.923345214372	38.3819163066408	20.5442079382628	33.913081372746	7.61022051276003	6.632540622105e-10	11.1570058573826	6.632540622105e-10
neg_1184	74.8052824995757	55.3280001553347	70.6970118900305	84.3655963283372	49.3650710496413	18.4926109628165	25.3191694869262	3.40504517342152
neg_1185	92.152784088455	178.768918499948	115.933335534129	203.952973181787	19.0087059153491	2.43186598263428	53.695595598585	6.632540622105e-10
neg_1186	85.9611897244413	90.8966798692154	88.9132903722917	114.354186450463	54.0610600240283	19.1270165788198	25.3072159752123	6.52352608959955
neg_1188	365.097364947472	503.072145474547	639.785798272965	579.271592357093	462.966239129772	224.519074468653	605.081434738018	351.806876467016
neg_1189	46.7854963216713	91.9126560759399	228.513871070127	189.095053773266	61.682102880505	6.632540622105e-10	70.2089333302103	6.632540622105e-10
neg_119	334.906769343509	277.819354880479	205.560163561394	223.406965710257	194.061406996537	317.732142007193	272.112130620686	413.734711818519
neg_1190	30.3259672597262	14.1961574564792	14.760158801831	24.7848245492706	2.86910372388037	6.632540622105e-10	8.63658923582186	6.632540622105e-10
neg_1191	66.9654273867	328.528591736072	185.656663783548	182.116146582329	22.7555277856369	6.632540622105e-10	15.5087003955028	6.632540622105e-10
neg_1193	239.111143253217	349.345212362339	427.299913493831	393.609204894222	327.051351341208	156.650061327044	370.696991148181	195.021742405957
neg_1194	37.3352093448961	50.5047371523294	63.8218030635385	63.601019477127	46.8352220450611	23.0753472133826	48.3346047579963	46.2905398108988
neg_1196	27.4062859962466	13.8274874767411	11.4110871594265	18.349816656878	1.76766620629958	6.632540622105e-10	4.25160579206804	6.632540622105e-10
neg_1197	3.30296539386208	4.07575109620455	1267.557057736	0.826723125461109	6.632540622105e-10	6.632540622105e-10	171.739934978783	764.862270065333
neg_12	1486.23999185682	1179.83963681633	3045.72022679074	1500.96602176104	744.537564059333	2582.36078931423	2756.15272275498	1958.07600775187
neg_120	132.957757478828	110.618936815421	84.0378057075195	105.65203119976	130.107621574669	144.440432060049	174.900632211725	219.937017887957
neg_1200	42.2588411224039	37.072985825553	36.9604047885486	39.7512632553043	25.2443058144299	15.6410067568898	27.7380198117081	6.632540622105e-10
neg_1201	2439.86075763484	2076.40046659563	1978.09276899996	2206.67450988671	1720.0836068742	954.946930881728	1096.50557128028	621.122681397268
neg_1202	34.6709994866993	28.8727248689749	30.5089600945043	36.6950490863472	22.6197526639335	2.50839467471118	6.2508990440188	6.632540622105e-10
neg_1203	144.196768589904	11.4657137436677	36.1509793865975	25.8701375684101	196.413235794462	33.0156237403447	6.632540622105e-10	19.7698636938323
neg_1204	3197.77491000228	2485.00248969479	2623.23699744542	2974.07994914498	2813.5093453323	3438.13910009789	4233.34569707073	6981.72892625219
neg_1205	32.742165667281	13.953166747805	28.0065238592663	16.9147099958929	23.8712822756556	6.93160973679826	6.33350333958836	6.632540622105e-10
neg_1206	28.4714118985819	12.566049971108	26.0720966014072	14.1362680878283	19.7996295901298	4.26982359369991	2.27508511854853	1.93547640490234
neg_1207	6.632540622105e-10	6.632540622105e-10	92.8231296654868	6.632540622105e-10	6.632540622105e-10	6.632540622105e-10	15.7447839940135	130.883086300564
neg_1208	99.1164302761748	114.77830490812	114.534715492201	96.410620810521	77.7753116667318	35.9710572610918	56.1081335264701	28.0092964852031
neg_1209	2628.96655310341	2928.81703544393	2695.75118751428	2483.93478280758	2228.2660404673	1519.48282572202	2139.25080940029	1308.8062511277
neg_121	269.15645888946	379.666426340714	297.324841921717	318.287266918728	289.904314418641	217.816497720149	293.206122852472	212.914601122754
neg_1211	57.9203908966762	76.8244567600179	74.1760730817824	47.4285265395164	67.5872658155503	24.914485858142	35.4114095419126	16.6315392674663
neg_1212	42.3876010602219	48.9451077857131	52.2403968618177	34.8958493851626	32.9087476569612	16.0039347816539	38.309325118412	6.632540622105e-10
neg_1213	86.0414815042331	119.916890861393	91.2937582283306	57.9738374671169	63.008664277261	27.9233607474203	45.5684363710542	1.52584186201498
neg_1214	17.3390738196528	23.2883624788889	21.6670016665817	11.5372902522983	18.8100288115738	8.08209092514006	9.1866720481382	4.0231194172888
neg_1215	162.174344176835	173.480190255892	156.706744840467	104.594563126483	137.413035903446	105.813168462872	127.834777148462	104.319327151995
neg_1216	164.274199512861	242.003546809822	182.038381790898	108.257035486734	123.435607429347	41.7489583145556	66.1020175525853	12.9058332498543
neg_1217	10.9591762851983	14.0806715980675	11.5846980831282	6.99666556055272	5.75237755781564	6.632540622105e-10	2.68487333714645	6.632540622105e-10
neg_1218	16.4261911349296	30.699445540078	20.9874222849011	10.858834259752	11.7525065620346	6.632540622105e-10	1.34154542106582	6.632540622105e-10
neg_1219	364.670987072564	106.541818284833	611.791348930608	6553.30449526987	6.632540622105e-10	6.632540622105e-10	6.632540622105e-10	6.632540622105e-10
neg_122	89.7855379591858	147.770790220389	126.312839106641	147.408673688713	110.560956529597	48.6128275878541	66.0741000253903	30.2319197205793
neg_1220	20.5445000206373	12.3066645166218	41.0140897269906	91.5941111506765	6.632540622105e-10	6.632540622105e-10	6.632540622105e-10	6.632540622105e-10
neg_1222	28.078584148937	3.9221678834223	51.7378896930707	1259.87753992255	6.632540622105e-10	6.632540622105e-10	6.632540622105e-10	6.632540622105e-10
neg_1223	531.104178938561	162.738734031411	914.72734127224	13440.4980105255	6.632540622105e-10	6.632540622105e-10	6.632540622105e-10	6.632540622105e-10
neg_1224	37.1282699674928	6.632540622105e-10	73.6966712248956	1755.39763799822	6.632540622105e-10	6.632540622105e-10	6.632540622105e-10	6.632540622105e-10
neg_1225	21.31012686769	6.632540622105e-10	56.7035785570409	693.525737018114	6.632540622105e-10	6.632540622105e-10	6.632540622105e-10	6.632540622105e-10
neg_1226	47.5738223298304	6.00956667447338	80.4393853046923	1366.27816024185	6.632540622105e-10	6.632540622105e-10	6.632540622105e-10	6.632540622105e-10
neg_1227	17.3711300599064	4.87082685687136	54.1823909837386	886.228097521669	6.632540622105e-10	6.632540622105e-10	6.632540622105e-10	6.632540622105e-10
neg_1228	38.7528732661894	8.37911957364457	59.3726223916087	1296.02790300565	6.632540622105e-10	6.632540622105e-10	6.632540622105e-10	6.632540622105e-10
neg_1229	21.0597975035748	52.7601747547329	39.2355577728637	23.119031770698	14.032971716994	4.79817237423556	2.06624642364798	3.01692795250734
neg_123	24.0013787138265	26.4154863685559	44.7164979022812	32.1117266565592	17.1315008808265	5.13886868563932	26.5593234558444	18.3384471694594
neg_1230	54.8900235527656	44.6763784910512	47.7465218882168	59.3473624408933	53.6099123053248	12.9934229525621	22.6745317239197	3.12447365108632
neg_1231	6.632540622105e-10	12.0526026596089	3.29877932583397	6.632540622105e-10	6.632540622105e-10	100.233685963907	6.632540622105e-10	6.632540622105e-10
neg_1232	24.4375058003855	37.9323905600858	52.5212344890906	51.4924098987422	38.2823452565522	9.83715530378817	6.632540622105e-10	6.632540622105e-10
neg_1233	56.2790018759813	45.9623422858762	169.672841844249	112.954047763779	125.037243509599	31.452215245299	74.141335510099	7.90681045470053
neg_1234	33.6151428197103	1.1840758488795	6.632540622105e-10	3.21923655728039	2.32612873407725	4.66926678431515	7.05252555637401	6.632540622105e-10
neg_1235	27.1804518951657	64.1771613936653	131.536524520323	98.8054716189835	104.21805928757	60.2253224525752	39.3587145805916	8.28595137884199
neg_1236	12.0719982690326	24.915270141779	41.7147792892623	37.7162038610112	33.9613687057831	12.800169141125	10.7590351354326	6.632540622105e-10
neg_1237	6.632540622105e-10	6.632540622105e-10	6.632540622105e-10	4.71956998081336	6.632540622105e-10	6.632540622105e-10	6.632540622105e-10	6.632540622105e-10
neg_1238	74.0258268280864	6.94875836369948	16.92726416138	9.67656385026455	7.5319405701548	3.81217553899815	4.87524444271716	6.632540622105e-10
neg_1239	193.542207662473	102.12607312833	79.0906478635261	232.276502738051	100.562585634426	177.643174233835	40.3317981224771	48.0011245406733
neg_124	87.4695435122668	73.3481099163768	56.9131067907215	61.3943343495311	71.4633459015776	115.187156598787	75.9998336706172	90.3895303708283
neg_1240	33.774294304117	6.632540622105e-10	6.632540622105e-10	10.6226052170593	5.3382589767469	38.7318796400732	6.632540622105e-10	6.632540622105e-10
neg_1241	294.330357563218	252.965095132313	153.391167009684	49.9722730513141	36.680003073378	6.632540622105e-10	45.8687675221091	6.632540622105e-10
neg_1242	29.2267146798415	34.4788767905612	44.1734942027572	39.5438491001826	22.6720239356908	12.1375510373762	18.9401589706218	3.44872032515988
neg_1243	52.134381900534	47.3102529510834	51.0047119114995	65.685196953293	38.8745562636031	32.8336496288075	59.2980512638723	17.8289937262418
neg_1244	170.513972327868	153.954873564118	157.091607253243	184.715440332198	88.1944008272881	64.0583673460906	171.096978728887	33.637415475452
neg_1245	39.4538367351619	49.2485386677146	33.2447240598098	54.7214623891363	13.046700550134	9.41143366674553	15.671536858088	6.632540622105e-10
neg_1246	6.632540622105e-10	6.632540622105e-10	4.37056481995667	1.48918337421509	6.632540622105e-10	6.632540622105e-10	6.632540622105e-10	6.632540622105e-10
neg_1247	67.9029542183091	70.0589959243014	37.9258291726013	39.7791840339567	8.78782807644661	2.30728719816803	7.76629867600017	6.632540622105e-10
neg_1248	3.7346436038425	7.90445725998362	15.2226392986439	16.3858683323178	14.0240281495481	5.01608895685393	6.26268741122398	6.632540622105e-10
neg_1249	20.9612771170177	15.3792102568165	11.4720947809722	10.9827696228669	7.24587526002234	2.65412137791019	16.5929216373585	6.632540622105e-10
neg_125	84.820637506193	84.3668439155075	74.2917727197459	61.4287930200603	96.3841756285673	126.436210829277	109.925876554567	132.628332274125
neg_1250	449.452431594804	502.857758177666	579.38918036153	587.862920245954	221.657756605839	62.9063397168175	124.158286979007	60.3638005944433
neg_1251	864.068490014596	147.69803603983	153.231910184026	281.41628925399	407.720196675859	285.327656185207	80.5788230205522	174.957071203837
neg_1252	138.981892151819	78.8906011322233	234.309148012477	145.489268934404	123.771487971257	118.565714282666	101.118263693857	62.3433256060299
neg_1253	6.96827878943163	6.43903037032893	15.853382658587	14.8088060494249	3.48649570952736	2.51113773386199	2.42822388826936	2.53775605395567
neg_1254	830.753479966167	1076.55908801617	1153.88920403727	1107.6856195454	946.086621373776	591.258172128194	914.733867183692	459.177439250913
neg_1255	23.8978776556263	27.076416051507	20.7802428549663	24.3511619659119	5.48828797726727	3.81342194667062	15.555699531031	6.632540622105e-10
neg_1256	17.77429954549	25.696841160947	29.7320661305613	30.3660030143769	16.580532134623	6.73819580479843	14.347583490811	6.632540622105e-10
neg_1257	9.00925192503316	6.632540622105e-10	2.81895727694846	6.632540622105e-10	31.7104529751281	6.632540622105e-10	6.632540622105e-10	6.632540622105e-10
neg_1258	40.1811835461571	35.9418732546567	22.8414068293846	33.135164937988	34.7033593826114	123.500279470811	41.2649984123774	64.0542237298015
neg_1259	537.51758116301	86.0907713792809	95.0871621909178	171.071238510294	241.083623975822	163.16121468901	47.4323609604601	91.2478164184122
neg_126	113.691213884181	125.622876735488	63.4992800598261	62.8314477086751	112.273174012323	206.962860521789	146.874328145177	142.000583448391
neg_1260	274.836411455542	209.096521023658	148.227141152365	183.744591761391	63.7450216905239	60.5033189701725	172.578209789938	31.9747722755168
neg_1261	202.549793985789	63.2303279410062	12.3739921571718	53.7881971857454	421.897658744787	131.442979123596	32.3409266174991	52.4892947005801
neg_1262	107.539463735678	110.528699782747	136.6773299182	151.343695054367	82.4333577522144	62.6447038731262	107.299758270915	27.4448183268049
neg_1263	7.35358671179259	18.3493324704691	56.2680323224875	43.1941442650162	52.9388683172299	7.01000062043728	1.17996997947642	6.632540622105e-10
neg_1264	6.632540622105e-10	30.5032999850702	6.632540622105e-10	6.632540622105e-10	6.632540622105e-10	301.880348782937	6.632540622105e-10	6.632540622105e-10
neg_1265	5828.0240123413	5271.88974130516	5884.56174011393	6056.26499682929	5692.45813321327	6367.32907779484	7439.92905392364	9965.25556166417
neg_1266	12011.0778382231	10462.1867973927	11114.6162559272	11387.4955843779	11088.7395539706	12502.2374631283	13860.2080349623	19783.3442132992
neg_1267	5234.72879636688	4550.38260954103	5213.94542698236	5318.72205128883	4970.52085421482	5551.4054650725	6312.20250415905	8718.8735902573
neg_1268	26299.6217713791	23158.380761625	26857.8913531757	28159.4332677117	25519.6716608772	29152.1760123448	33537.8185339477	46277.1863529516
neg_1269	146.442606662942	113.567091162898	49.8767382614558	157.521945050132	141.908372298846	338.611664218103	175.193952796424	242.596695394316
neg_127	67.3823983521278	68.203742531262	62.6667999601584	39.1445853693625	100.511986660265	93.5313921656501	58.2815748219934	42.0805058605965
neg_1270	133.336875568799	132.484409083179	91.2113064820758	85.769025563734	127.983682364068	181.008914268978	125.268352136959	111.256814609606
neg_1271	14.991120936007	25.8720973028093	2.84802446734162	15.259752571547	23.30961781409	18.7329186521491	24.3485781767779	9.8772682679103
neg_1272	1750.04400249223	2069.14768341439	1547.04882397204	1526.60795488807	2057.76046657483	2322.09181426553	2377.88992478345	1842.02007932806
neg_1273	116.091165266812	95.0919893698572	103.191518815356	102.433732601711	105.889728687773	109.951411145459	132.419083855529	190.733761476085
neg_1274	14.4012586008937	28.0317563267301	15.0392867309641	11.4423958665214	22.0853794833217	18.5739998229581	21.4977398215986	13.2948552947549
neg_1275	163.918453128053	130.032084544937	142.249193062828	153.183746645958	138.41968700244	161.558947593841	178.751866369501	271.352227746957
neg_1276	184.846130136741	441.072392088147	189.520892819664	160.361944329107	359.014196786448	350.828761634535	314.720360271491	244.865364257758
neg_1277	4218.33451523721	3760.38815046067	4244.81676792737	4340.00004944939	4096.62232647573	4553.69058348168	5154.65236809091	7157.79824952535
neg_1278	145.590305784895	131.535685201711	127.810317847193	136.834998087868	132.118572862609	152.241302445136	170.091961186925	240.714750416918
neg_1279	45.2550063188585	2111.19698049982	421.681560407493	79.2320260568223	605.38618121401	120.732369050329	127.050895140147	2147.53262531034
neg_128	33.046983017497	36.8835801244892	45.3811493366013	37.7981816038052	28.4516586569229	31.7043989705744	24.2845919377672	15.5380176214095
neg_1280	27.0422114096216	20.3021946262464	5.15949211018499	13.6797687550944	21.0846551542509	17.0479041272787	14.946328051377	12.4840300400352
neg_1281	64.2181800280895	37.6159654827482	28.5320624226616	24.9925986142672	33.5859307136686	58.2167943738284	26.6025671015725	31.4375674778472
neg_1282	35.1093905521655	144.117851544754	29.5050940723815	37.8981077501426	36.8466719331985	130.610526357249	27.0204539464015	17.5864026271798
neg_1283	1.5294048291843	0.941805022069983	6.632540622105e-10	6.632540622105e-10	6.632540622105e-10	1.95531213154146	6.632540622105e-10	6.632540622105e-10
neg_1284	30671.3021100964	27101.6488249275	29012.6081240025	29881.872417983	28871.9787684987	32422.372054341	35920.6516476064	51617.187421786
neg_1285	5776.69775331553	4313.08962143974	3569.58769481486	5630.5477055573	5549.80358138587	9256.99005826379	6561.91787545578	8808.82075451477
neg_1286	21.4133085910996	40.0642380774526	15.9858757379727	10.8568787716938	29.4514174435056	21.6867936799294	20.3825345745087	23.8767975734555
neg_1287	43.9935346937909	33.4251935912025	78.5027355809191	78.2517315097653	41.1003540002992	55.1934068388476	32.7796181222109	91.3410546319656
neg_1288	1.5661023944336	1.34021243744578	8.67166260713362	6.632540622105e-10	6.632540622105e-10	5.65643438618802	9.67952327059342	6.632540622105e-10
neg_1289	183.589385309073	145.621904578263	154.346564786614	180.623285804227	167.145715570779	176.223550722924	216.9949285587	348.067858670629
neg_129	10.0681014823422	8.65405905790593	9.18170329980224	5.94494600176833	9.35299033842261	5.45899811069658	6.632540622105e-10	8.94480232305961
neg_1290	2298.36922977563	2055.78220281849	2337.61999094222	2466.19753474852	2306.9439721409	2655.00693514557	2917.35568735572	4085.09273180782
neg_1291	25.7583250647436	21.6936555795024	23.427745831925	22.204425593614	21.182753236236	24.2422777390284	28.6544893975773	41.0291245859283
neg_1292	55.090189266477	46.5697336532975	49.2086764099778	51.0287685668734	51.8544902247036	55.4283036411661	61.6261845026648	99.3201094752939
neg_1294	5704.25351152542	4947.21776129134	5666.62255726938	5949.19946263909	5479.71474661984	6130.61133026757	7119.75127952293	9849.65346640565
neg_1295	46.2108726006396	158.71589648205	46.1276869672936	42.4896488858668	64.806021750112	132.261085782934	54.3983921270739	24.5722959630705
neg_1296	48.0980398191723	47.4678577595022	15.1370954143293	30.0134601527846	34.6016854279822	54.0294839188819	30.0735724705381	6.632540622105e-10
neg_1297	64.7980264849061	55.5691776089414	36.2865491663246	70.1545378980574	69.2107484295974	2706.49942496746	63.6143318673101	129.164639805899
neg_1298	80.3428147903292	66.7425231012048	62.4690855983412	67.0518570306386	69.7687921111309	72.7695808695325	83.0377371286613	130.282942532979
neg_1299	82.4080681752371	85.5043948357938	19.229777311127	39.4048151468339	85.5048099968228	69.9493093302011	59.4535809651007	6.632540622105e-10
neg_13	279.965800882935	235.678361290869	468.719561847312	286.165064823169	159.084843125162	495.648855992744	501.351635294818	408.484015767884
neg_130	24.3761781775552	30.254500235903	28.2878780866151	26.484587676325	21.2649053884623	1.99728620729232	20.5607318329552	7.90474770904429
neg_1301	3.25234510541156	10.835116525688	3.51617208444459	1.27121202646507	9.25346737026803	2.05976973315556	2.57003484522364	6.632540622105e-10
neg_1302	75.622049934672	97.349692944568	70.5163937235692	46.8278498773305	94.4811675553991	78.0412464072038	91.7075563034096	18.7766417078461
neg_1303	5293.82944094408	6146.58747199968	5064.15166820178	4194.4080607503	6134.25348690497	5584.1841194831	7023.84263073826	3915.16023775474
neg_1304	12.0425814640426	26.1477043989993	13.5775580751598	5.34784258638854	22.2755386423904	9.07919928588093	14.7096243247185	6.632540622105e-10
neg_1305	29.5623106418088	35.3135594340628	32.8995569483419	28.1848768149147	33.9235842626832	33.6723799182395	39.1058638303871	31.8965260605494
neg_1306	1697.83583784959	2012.07931698167	1656.71922923157	1327.93801174667	2002.2608844738	1820.49857576188	2313.60855196118	1058.80898333958
neg_1307	76.6607023195913	75.8499205714396	69.6625295107885	63.6538032103417	72.4060570680823	76.769681956321	83.0299128995254	116.604830119283
neg_1308	63.8350801332227	81.6609396155554	55.9072904125999	50.0546844674163	71.1710397374415	65.7791307484244	75.0712338734385	59.9940805425824
neg_1309	16.5604855146091	24.9018064848582	13.5658697935368	8.61748229679867	26.8513855638159	16.5353590387356	20.8658384028976	6.632540622105e-10
neg_131	35.6304282239433	36.3519882238165	39.3608674701903	35.7995158303995	35.6020486195928	59.681333869532	40.4646726883325	43.5122850409503
neg_1310	736.73976224505	737.88869844749	444.750144590849	407.314030615546	636.980554831858	435.743778371742	461.308259109919	674.92561875885
neg_1311	211.018766677056	660.445910461156	220.692360067355	98.4970489969313	555.76180707988	301.670349731934	353.608459870387	17.532572050953
neg_1312	54.3039575495435	118.286432066866	59.2836982565296	28.004636973391	96.3279625827997	74.409230892263	92.8496019390371	6.632540622105e-10
neg_1313	86.1731702895439	151.046435175534	92.4717327108132	51.3330159394373	137.050907451512	108.001480778404	114.847262663099	11.8353068899853
neg_1314	102.361446971895	228.237404307605	201.219091027994	119.976673500359	198.822533189906	185.716061009426	265.770942731084	195.409616953225
neg_1315	58.941726459509	93.9086189047847	51.4421579722926	29.4152997058189	89.7039496971834	70.4635342873523	77.9901489861702	12.8348642482445
neg_1316	161.684235176156	134.327927805712	136.953357577212	113.694391089671	109.001531290877	97.1704373310427	98.0370548917271	18.5231632671259
neg_1318	140.322708653438	110.022137237554	100.168404391374	81.1735085528448	96.6056780814663	80.9238505253275	74.6850847420762	15.0584449709059
neg_1319	44.6957776775952	38.8699713701524	34.0168039608908	22.1439155081038	23.4616100431785	29.9825390316107	8.87554547295133	3.83895343467614
neg_132	54.4593119261652	57.3758211605924	64.0166313171346	47.4724106183092	82.79891340434	91.1990310594047	65.3806484213477	37.6844165633682
neg_1320	12755.6511510317	11196.7571913816	11046.3952383348	10086.370709568	10320.1868047367	8713.22607429015	10100.7087339517	5838.77221269112
neg_1321	23.2746224022993	47.4425758872796	15.7171730746689	8.56092459701594	37.5084385646268	25.863919891721	47.1350401259068	8.93616620367236
neg_1322	12.4725883352364	18.4531227082424	12.1300758336963	5.64045492149419	17.6463036873493	17.2935715712073	13.7525904386251	6.632540622105e-10
neg_1323	509.271061675608	496.002172719083	422.402628699971	383.33018870841	466.665251739944	451.718863887237	555.521284558623	612.762087955747
neg_1324	201.079759553638	199.701057577626	122.675429536113	116.721160490044	165.296829350098	212.552298354653	144.553595502881	121.096611694072
neg_1325	41161.0633315323	33805.0580738725	34284.4401753587	47639.7758940405	39230.1842797441	49824.8371303224	44253.913489643	57710.3454909715
neg_1326	157.206583882552	152.992905680849	595.378431340504	441.262945207692	239.339958636529	279.124140989618	356.331439802152	257.688065944774
neg_1327	6.632540622105e-10	20.9291250851369	6.632540622105e-10	6.632540622105e-10	0.51531693141834	1.30366102084103	6.632540622105e-10	6.632540622105e-10
neg_1328	51.5479331232359	48.1696628118809	56.1369320714903	53.9477208927179	50.14748753295	47.4561501655205	60.3959367019706	51.2623512857074
neg_1329	6.51401123761639	6.42652602702662	7.43971731898248	5.25385643853157	6.02728320430562	2.52596432957846	5.79308114643023	6.632540622105e-10
neg_133	180.394949028668	248.863405475733	198.070981355815	210.927078956915	183.718798223367	144.685076953028	216.040931590115	143.573943692376
neg_1330	5.62493016316213	88.5578779389782	8.75208439669784	3.56097519189507	39.0892089320599	7.86361462772132	12.9097155740669	6.632540622105e-10
neg_1331	12.935116642893	21.5293332935879	10.2483808718437	32.8766574591525	9.31954964339237	15.8806218107431	15.1770476151122	4.89860192605142
neg_1332	85.2355078832553	123.439811231251	40.2898758156077	38.1777928833676	97.9752156143174	56.2699261344491	55.6260168606971	5.93207080397541
neg_1333	9.52193815407849	22.5108376955509	1.46453213767208	2.49821866128169	14.1755768421628	1.94068691133467	6.632540622105e-10	6.632540622105e-10
neg_1334	4.94303160741239	14.9387035365195	7.30903142348083	2.4441865000667	10.8586871921951	6.17116045461046	12.6807422942978	6.632540622105e-10
neg_1335	12.6595804588867	15.1014718409918	13.2142341189425	19.054623899603	18.7130803906604	11.4361461947083	24.9599634034959	15.4361630122305
neg_1336	206.41504178407	135.094560830856	460.858043845805	332.903815697256	314.672013724996	348.428608521438	373.992051971213	733.061178851891
neg_1337	693.475395656352	662.469742361654	1012.38609482988	489.556115214085	696.19603645801	713.616676621922	860.796671546854	905.989181552547
neg_1338	32.8072919915646	23.191484725647	87.8146689366958	85.8645039610062	11.796573191759	1.19734967106414	58.1717442109782	74.5685259313193
neg_1339	14391.7646761449	11867.5443791023	11586.4355099585	18602.891773812	10183.859018052	15772.6061283779	14935.98790451	17741.4690639859
neg_1340	2834.76884169757	2798.64631702899	2737.65736730669	3091.06481255912	2976.4846811856	3017.76374762304	2936.59340451976	5240.52913368488
neg_1342	7.93992247015598	10.108205560146	9.45016752094253	9.60808290026909	9.41405343006645	6.92282129851737	11.5789850380951	10.4559137254747
neg_1343	118.963669408393	103.910537883607	108.425324832814	107.269258677676	109.29127267969	118.872422682262	138.2909545213	119.429181025693
neg_1344	58.5947811751983	51.6895152292913	54.1390681050863	55.8937984997979	48.1818535322961	46.9947732763936	61.8465046578182	75.6003380761847
neg_1347	64.0691420492797	58.5560972347736	50.8788365048179	44.1071799222875	31.326320523068	6.632540622105e-10	36.8864503867376	1.7110636361124
neg_1348	81.8359170178922	68.6176797666366	67.7374105726373	69.0651054500679	72.6909064562295	80.7576450196667	86.4175068447634	128.853674466808
neg_1349	8433.04252135363	7290.80137518387	8569.45469158286	9138.37092422459	8133.40648711921	9329.56250883788	10754.0669850805	15048.8817450024
neg_135	36.4014909111614	36.5320194597092	32.950355234674	37.0805739108934	26.2516825952442	17.0515047927012	30.3185709840027	9.09030724295685
neg_1350	36.7622756641463	28.5771356567799	10.1222863527412	26.0627272516413	8.68915951472759	26.5589505180686	9.30906365431473	37.9856258349467
neg_1351	20910.6859226351	18325.1166782608	19179.6835520349	19928.1611252157	19674.142168363	22118.9955656711	24146.6138573254	34885.2863898564
neg_1352	186.621138080288	155.923664050267	160.376923313849	167.586603157134	163.336334131533	188.030371850136	196.443850149054	317.339372419855
neg_1353	36.9413054973477	21.0873671121581	52.3201275371925	33.3336326588674	39.763279127871	46.3437288541367	63.073932229228	97.1117214017304
neg_1354	21.2071418633448	21.3654658636686	15.2970859906339	15.5043491033879	17.0971162348678	23.9472262324556	24.1883434703853	34.6228440993907
neg_1355	53.8960174715524	45.139149683564	50.7764455288847	51.7977911397832	49.1483037209604	53.2482421327541	61.4278844512426	91.2508557572964
neg_1356	20.9181807625656	20.6952637090673	20.6977100584472	22.6828450389814	31.4343148225249	15.7500615250647	19.8145375462709	36.0445975995411
neg_1357	13.7964425549803	26.9710480428514	18.4316852031628	12.4818300664346	12.4658174457475	16.2284373872327	10.6772278654105	6.632540622105e-10
neg_1358	2.67615771150634	7.06058264177771	1.7272546910381	3.75475361980313	2.79375085110728	1.5771856871413	7.46751385491809	2.9051572294924
neg_1359	371.859900684119	335.006526348641	233.837177467022	241.989544516829	273.496230017344	364.540906702565	296.452567649949	343.227026856269
neg_136	3.95895429618632	2.28796472086007	15.1389784205742	5.31082978730652	10.6480370138887	10.1521027421184	12.2337999362341	6.632540622105e-10
neg_1360	2205.30941478896	2220.71682851455	2755.12287431065	3136.11110088275	3611.75722519074	3386.89403003931	4506.56971449434	6000.46549340416
neg_1361	73.9309807728017	55.3296183214773	39.7231427569247	39.3159103456168	23.4158401956847	66.0658065511219	26.8962865777853	35.401024542956
neg_1362	2.66695780616972	13.4499710438208	6.39865624544384	6.632540622105e-10	6.66353794625849	8.12289284312995	7.49648740609219	6.63492222181317
neg_1363	29.585684653065	25.689647496869	24.8591522178164	28.4954400082384	23.5001728336903	28.167672977867	30.1521589663229	48.2206382511379
neg_1365	4322.80788256127	3640.5303117423	4384.07463467686	4525.03071429175	4478.94071316763	3766.84953242168	4149.51601773685	7300.49128711
neg_1366	79.0967231587578	65.8660925016591	65.0325335086476	75.2528513549233	72.7300162012825	77.5645831212872	83.6583034270119	124.265488965302
neg_1367	53.7300899211265	79.4746948231264	132.74852627794	75.8601250834168	30.0517441993363	58.8862159020618	88.5863825709877	125.181821940266
neg_1368	24052.663513303	20948.937370458	22039.4862429081	22708.828072612	22398.8966009441	25230.7703933714	27633.6125479895	39835.2209150886
neg_1369	70234.0930492213	72305.0887605446	118015.46183018	78177.1028230195	54159.922423975	70942.538469674	89004.2409176828	117750.143155979
neg_137	36.7219541973586	33.0617743271262	38.6038598795787	31.7995287288477	48.3196085914373	60.1831895450832	43.8874813405516	74.1512877318173
neg_1370	138.572203913118	150.621078404773	308.832947292174	171.624718938523	94.6858715056011	104.643859794714	189.354035078739	269.070805322839
neg_1371	33.4719994554773	35.3895246848501	49.8149288181885	41.2199451326352	27.6198615309981	31.3723381485356	36.0444980016032	50.3968198584429
neg_1372	0.809164990649584	1.78463028262191	9.10873925018223	0.770120758316778	5.87352227342426	6.632540622105e-10	0.856634730004947	6.632540622105e-10
neg_1373	29.043899039986	58.4017030425095	31.0523073629472	25.3156009183902	43.2719202664397	43.5973445737315	36.9201869879508	37.9312828371603
neg_1374	9.63033652049658	5.87012054320977	2.78620859836528	2.39612754751608	3.47229354492129	4.39253292572291	5.10110716193848	6.632540622105e-10
neg_1375	302.134792726133	219.74139829334	692.179895497957	470.275283921298	398.687204574024	479.306493992328	452.62006800176	1132.12222650948
neg_1376	67.2161891641742	35.3792936202303	7.93859934654504	41.0303882176041	26.6250819340959	46.7305495016466	44.9267265460854	0.00812994150570575
neg_1378	102.95940347341	78.0653118436664	93.9516289973832	89.1441965055539	79.873785593969	69.9755930672717	126.782452291152	192.755790467888
neg_1379	1331.66983483158	1508.71362446925	2183.97829273667	2781.91258865381	2429.37250533316	1922.06403645487	2882.45133502362	4433.9941451396
neg_138	229.581098407805	220.334852870651	184.46922710394	158.274557150668	196.99402764031	240.968785808025	173.061247560304	200.43977135508
neg_1380	87443.6885826723	60373.5815687633	56985.5991608423	82591.6307783776	87397.1680168537	139397.736140493	130652.620410492	152817.26964132
neg_1381	18977.0227395802	13986.2611288982	12548.4429571782	19995.9057473511	18157.0628357504	31470.29633567	29599.9913190619	29641.7439714165
neg_1382	5863.96493910056	5045.26258423032	5681.14005476741	6155.18834167273	5559.91290157317	6304.17788968428	7216.76574236575	9926.43737641594
neg_1384	302.239314238087	255.823348774909	267.273854359455	276.935358102499	266.690093567409	298.56438474567	346.022583025923	479.899570748952
neg_1385	8519.51785275	7274.57384155948	7679.91989413131	8007.27064714722	7755.40955556937	8685.09734385845	9684.53103922283	14121.3493577162
neg_1386	50466.6495068082	43435.7321065121	45192.5259635431	48049.6366181799	46672.4722288626	51953.8293550339	58153.3938683669	85008.7097634643
neg_1387	25541.5322232893	21914.2322426206	22846.7378015123	24230.2166486683	23333.4572583485	26154.6808473786	29299.7516715484	42747.3547258636
neg_1388	12925.7620570362	11128.1491000036	11674.2790722939	12394.3863237078	11945.6436556719	13394.4124167815	14922.2750728585	21666.7676186114
neg_1389	4894.22145797838	5700.69656183745	4897.32314763623	7671.62424367199	7617.2890122418	8757.57010979124	9261.35562151546	12076.4819577913
neg_139	23.6948046549634	16.6430043355434	29.9406028351206	18.6566435737814	22.6838912730832	16.5754082117164	7.8541617636037	7.61789575315095
neg_1390	15625.8180191014	13559.2164541583	14408.584055976	15067.0812372224	14657.9837443045	16593.1913540255	18229.3440842524	26500.7492922571
neg_1391	6.632540622105e-10	6.632540622105e-10	5.16344994870403	6.632540622105e-10	6.632540622105e-10	6.632540622105e-10	0.861720788269622	6.632540622105e-10
neg_1392	2.39126915101977	9.74290531021285	32.6060869787479	6.67934159832515	3.1007883272177	8.67318236402071	19.7644095330133	2.33548364494685
neg_1393	1327.69932786307	1856.87537719895	3414.36754541749	1711.75973855908	1387.83811507811	1706.27349976563	3031.07117531932	1789.98665616214
neg_1394	33.4973849709293	37.3890674965994	58.0542293558452	39.5234110303031	34.4195362179132	43.0083298962525	59.4225929366892	42.4375435668723
neg_1395	308.683618510395	512.992827886352	1064.5734816043	443.48988347776	335.16733220599	438.628642784433	867.33195863869	382.539388408362
neg_1396	164.716063861514	312.631187702131	546.748617312608	275.528409562542	202.23687461974	311.98685818551	520.079695399156	173.532535389238
neg_1397	86.9239564449164	165.259676355649	293.155720769035	145.832454462831	102.988359575205	162.706526338613	277.732125407142	87.9172734615427
neg_1398	25762.2873870133	22079.42309624	23096.8627425476	24494.0386440354	23773.3014389321	26573.4589947496	29588.2618445319	43161.6968730983
neg_1399	9.01114183196029	15.640947535229	22.963121300439	11.5071809378161	9.15461099478593	10.1356397813311	14.6295075795726	7.37768140722324
neg_14	3219.61459662453	3087.44334543505	3504.0177376073	2974.02606328373	3932.2339078249	1894.88054812831	1938.8594261027	3076.46006409328
neg_140	1.4164475666808	3.24668940347011	15.0234737548999	6.632540622105e-10	5.61186848391065	1.95345191013659	3.56409649871633	6.632540622105e-10
neg_1400	7.11695176106366	14.8125011749409	42.1332493415597	11.291972626362	8.52611300014043	9.10104943839989	19.4447883849228	5.96582409667001
neg_1401	18.2020898312309	24.9303366020675	32.5368085723735	21.8554624595863	20.7325798857505	19.1445563034185	27.220319263649	22.0484703759498
neg_1402	43.8684324951188	37.2465613409037	38.5277740856365	39.2565058584403	43.3906047040631	47.363797240029	50.8357288170304	67.1382769668946
neg_1403	268.260728087185	222.571265291781	242.346445694163	245.723521591941	231.635372231907	266.26444549964	312.326708076059	429.790839867118
neg_1404	136.929837246322	122.372968882692	151.571475673151	126.904628379586	117.362488953969	133.999499442991	158.720117634166	227.824345971861
neg_1405	477.835607857196	413.652724430908	409.492392729534	432.819889871734	430.912630802273	471.622347723782	556.680945489053	781.845908166737
neg_1406	311.984062167284	274.15746951395	291.839727447274	296.123782022233	281.519577138357	316.33642617459	380.31930025244	520.877801650984
neg_1407	88.7061762392885	91.5246861074178	107.035712584141	94.6524615478983	84.0678732608101	105.167660606751	128.879397188712	118.056672713374
neg_1408	36647.2505913797	31340.5918023216	32650.9099806925	34599.2623594565	33731.465380658	37570.2580368963	42037.73970987	61082.6795824329
neg_1409	24673.3592439583	21214.4458083604	21880.7180369129	23292.3174362864	22631.2613818044	25135.6569353444	28089.3459154147	41032.299140485
neg_141	42.7666733514514	54.5867485250978	35.1241766899963	26.675460216755	33.7773158566856	50.3409780827266	42.5732062268559	55.3272524509763
neg_1410	3607.91583788531	3039.90024994317	3166.40114072162	3314.9985545264	3280.3169612684	3590.91008227521	4015.47674073206	5851.74259890428
neg_1411	2797.21563308311	2360.93811197088	2457.85714012355	2612.47468113275	2540.00090954037	2751.26062894065	3095.19152500923	4511.53737088818
neg_1412	2322.11076078998	1994.32291792759	2065.34590346956	2177.77634457686	2120.17282630604	2336.46994973517	2589.7738337565	3806.69336214723
neg_1413	26961.0419483733	23036.887965585	23947.6841885565	25433.3570457256	24685.5884354847	27429.8222237655	30710.0132903749	45087.0587976822
neg_1414	5188.82362111878	4422.75074490099	4566.12336159763	4951.29331971522	4767.13242005517	5276.44793680165	5995.30048601603	8751.19459658365
neg_1415	15557.1370860189	13351.8878239276	14015.8467770498	14794.7407592082	14316.9668971644	15883.5075317537	17867.6027863652	25865.7594646746
neg_1416	14591.0361865686	12540.9132270938	13056.9818550186	13822.8336352654	13453.5932644211	14876.4250324158	16675.5629055086	24394.593754354
neg_1417	5841.55391101279	5026.72345448786	5189.42033052867	5515.8093109251	5349.04222284163	5927.31711315117	6670.21794964474	9662.442819431
neg_1418	19234.8594272663	16447.6716921356	17124.9373289527	18183.6654528399	17636.6049671757	19599.4723704786	22087.4996771934	31932.9580386639
neg_1419	48121.0960703086	41253.5529948114	43307.9384405936	45997.5199115908	44392.3860117143	49532.5150845517	55527.896443922	80958.7693011715
neg_142	53.0412941140919	37.8610569341244	56.3085042234159	55.9760693113744	60.2702119862287	51.9077740254802	53.6209232715784	74.269879893451
neg_1420	48393.682863682	41555.8874112187	43411.5140636357	46082.6472664042	44586.5476353547	49797.6705776899	55853.6497786618	81368.943814539
neg_1421	41272.2535717098	35426.135002764	36836.5087224145	39145.6380250635	38040.4433459675	42297.0118226697	47500.8129812943	69112.4909377484
neg_1422	28534.2534899551	24524.0103816641	25683.9959083831	27243.7714363025	26417.414201007	29560.5839946292	33045.6204787285	48076.273068819
neg_1423	11789.3405337767	10085.5506087877	10568.7721891751	11167.1831376757	10865.8924470832	12152.3841189768	13573.1074268228	19746.8041790691
neg_1424	9587.4190313282	8135.85507192928	8551.04372062324	9069.50961153795	8810.08788326223	9794.96693349475	11040.0784464692	16011.2888301308
neg_1425	38330.1711943453	33039.2093492123	34430.6986523993	36682.6758592569	35446.3609156965	39436.8259000735	44525.0676217299	64902.9808604503
neg_1426	6.632540622105e-10	6.19402204019145	10.0123778865829	3.50569790351272	1.66742614824576	3.15786224065393	7.54178011145774	6.632540622105e-10
neg_1427	8378.23550629894	7107.22666516492	7485.33550903963	8106.34251095535	7644.07609034439	8498.8372619082	9688.71204267591	14012.0781471452
neg_1428	12796.0342427827	10958.0504359224	11488.771749716	12250.8177620228	11815.7580842934	13059.0438532555	14863.0433575451	21538.94444125
neg_1429	21134.3682056565	18221.7267649295	18975.9655653769	20166.3768146836	19547.1571530737	21863.6169389579	24494.9884670751	35579.6421116425
neg_143	32.3886089568498	36.8894941571165	40.5180893193799	36.9854993138922	25.6045030044853	13.6552025011975	26.8109352348697	14.7283645262071
neg_1430	134.823068183489	100.852154809925	286.608784848364	147.562887580509	137.006654540346	136.363585974823	190.576619276623	292.181771845557
neg_1431	5207.48130063241	4430.76557342098	4687.92742624144	5034.81259645217	4781.28639583817	5430.37161002188	6180.25828469848	8763.11974335956
neg_1432	166.716133569223	479.666249301519	1703.9408840757	355.948640287354	223.547190833457	333.387976083625	1023.89763494804	154.982130628499
neg_1433	190.85385538333	493.550041227701	1404.69799762281	363.009554501551	253.803661462627	468.203887089854	935.479234371007	159.095315738144
neg_1434	15981.4018524394	13792.4682835573	14419.5562846156	15300.9494731276	14830.7354964491	16475.3980090065	18607.4055093327	26950.212867861
neg_1435	6.632540622105e-10	1.59065496482626	9.27430716611262	6.632540622105e-10	6.632540622105e-10	1.41119885446998	2.23943063220101	6.632540622105e-10
neg_1436	217.694320542689	455.386934636999	943.972934671238	338.355242290217	271.222700769772	386.050296019166	759.924039824586	207.34398917315
neg_1437	194.224989672154	414.808744752031	856.881233600816	315.358225025792	237.788489341289	353.286935785984	714.570702821369	204.238343486119
neg_1438	41.8602784704715	96.3173075843784	171.706980341057	66.7806563127076	56.1833274071402	74.6135492509728	150.18859588596	38.55646955947
neg_1439	583.711475103398	559.472646629436	513.001165880375	387.034103697303	427.112521703009	315.926415832956	452.691674309602	708.491383614078
neg_144	96.5719319777095	167.827489371786	145.677518743236	155.822051280999	133.431467242814	98.3497851999058	131.025695790166	72.9512200345733
neg_1440	45.649675100535	66.0905504783894	79.9592737888781	54.1421432149964	63.7653670035338	60.8472537616747	72.0037565165583	72.3279200817511
neg_1441	2.72973428507818	7.53376801370923	29.8307974993986	5.90739553004133	5.1923095025428	10.7838520650692	19.077026063032	1.98160416335615
neg_1442	7.88224287703677	1.63457098163609	19.24229560514	2.87097894319973	6.632540622105e-10	3.06086505092966	4.54193945001503	3.1298637569924
neg_1443	738.319577686065	551.813737872517	754.394437870263	694.508999196556	517.114813884482	559.290259520017	1003.15373303597	1278.64552985227
neg_1445	70.8478587197297	46.545724785381	15.5407925741979	15.2944557930916	71.26897692645	34.1197609348625	7.65282696928553	6.632540622105e-10
neg_1446	17.8786789225119	20.3294678521596	17.7220089866276	3.47593980714599	21.1119256900367	18.4452800689696	24.5090680154153	8.67768263419492
neg_1447	42.1361054615111	237.583449505694	41.6239813471981	52.0006600879534	63.8892807743504	667.136793707658	25.3052480111336	18.6403547259982
neg_1448	1.60233890051996	12.6255531300224	39.0783226544602	11.2263928387544	7.11872168176782	10.5536626566419	25.4821614135503	6.31480737269552
neg_1449	6.632540622105e-10	4.25703454573427	20.6689072909344	3.66454180709423	1.95337907266614	4.98192826013228	13.3499654827551	3.73805654929251
neg_145	14.7129832248535	21.4978789680569	6.84710045166692	10.4998786893812	12.1556745486232	10.4489240654221	12.3466181498727	7.19014558249937
neg_1450	2.88470843263195	2.27342753210137	7.5796922489296	6.632540622105e-10	6.632540622105e-10	2.16962900904215	13.1704967086946	1.51525004405876
neg_1451	3.36624881058272	2.97285844069473	7.6570526072053	1.49415486378393	1.50622536807767	4.75115036194157	6.65909313730626	2.06548152755736
neg_1452	4.04438667635804	21.2012374275988	80.6420384052038	15.3763350461397	12.4272998105616	18.5635076595052	43.0002224003065	1.4191495325212
neg_1453	7.51531824365226	8.95890169134196	13.9034104697582	8.89676691037644	7.84877760100964	10.1667738904717	9.53765304892617	11.1594841336649
neg_1454	2.55719847411523	8.08543084929439	20.0852186362373	4.69535304128547	2.57019023928228	4.16469763451544	11.1546319936544	2.52775777344297
neg_1455	248.882477730356	215.886488862837	212.680602391523	237.060044425377	230.296725378415	240.514484470745	290.62673357756	418.289209973773
neg_1456	237.812979855003	208.284913156072	219.855175970758	226.188199929013	219.510965477865	232.684551811968	285.369795986184	379.532761308054
neg_1457	6966.61212710174	5900.69571687069	6109.12634387345	6481.11999739305	6343.81863311616	6989.95683378283	7862.24383988625	11417.7088880563
neg_1458	53945.5286411724	46450.3889339699	48398.9236350877	51535.0402373493	50010.1170207686	55801.3672886113	62526.4371477393	90881.3408845017
neg_1459	41837.4533005865	36209.2780605537	38716.4993944	41180.7408541745	39290.8133734587	44029.5183940916	49358.5201702811	70649.7110266853
neg_146	3.14283336563186	1.31199187136596	8.24805425532838	1.63947930862348	4.85617978084453	7.10491057752478	7.08180715004674	1.66342759144564
neg_1461	78.5186856815418	86.4732545181111	133.286525912155	95.6710704407219	71.7513216413653	66.4892383471237	139.363652671857	95.6137806497809
neg_1462	299.458485740867	270.076226489729	273.653685537177	282.956805480781	289.595425458726	300.294146774973	361.256223405851	491.773876065238
neg_1463	877.339665993557	756.596363028716	763.324396714398	837.112172952067	802.928168132264	878.797301470614	1011.62332101918	1436.03838661504
neg_1464	8532.70898754972	7317.4720820805	7515.7465369898	8035.15347720349	7796.04389623259	8773.42135720977	9817.19037293787	14274.9638651046
neg_1465	16293.1094381809	13970.3244536127	14643.4178772353	15697.1735236326	14948.1929562494	16798.5080629562	18917.3602320011	27561.6486467121
neg_1466	271.234290151399	2630.32704369018	577.840964303582	307.332403282017	1132.51541054684	3545.95395353314	205.975962816002	240.500590755278
neg_1467	13.6720046429985	17.6196496993145	6.78617754040952	0.905505192361454	15.3232431770262	11.6874770674025	6.24398603715618	6.632540622105e-10
neg_1468	85.0236686268924	37.8596853870295	53.4494015547711	84.371215595091	79.6878503153483	75.5494816371433	65.7291457458122	102.101451540115
neg_1469	43.7508610407769	44.7866995336443	41.174987042729	38.0079212892507	41.4534184793268	43.0772203208006	45.4715583803564	63.0313642238894
neg_147	63.043633147345	58.1418162990938	71.181037688036	55.4269703540605	91.5235999598196	106.103914714221	82.5635733519763	58.0132965100957
neg_1470	229.654245502266	251.194881946467	475.673893839446	161.171408881229	231.967689724642	425.015233408554	282.951819669655	306.006036998449
neg_1471	19834.4450872615	19228.018255158	27120.4928476752	19285.2986562931	15961.790840677	23266.0650965106	23774.4962142555	29995.9706711262
neg_1472	261.231761105662	104.787450296684	7.14256694997093	5.95144741496957	9.09275546465262	58.625509661118	19.2401545455402	17.3183310775009
neg_1473	29.7470755263061	18.857284013538	6.22771174150354	31.6457807348446	7.41007528021905	28.4390114241073	2.3334268811615	17.9467496976997
neg_1474	2.93065757157351	7.43101892308421	0.692760113514817	6.632540622105e-10	5.84756806332826	2.66955450658907	6.632540622105e-10	2.88859178459546
neg_1475	38.0185877418222	111.351371470007	40.7341951112467	27.7064736338829	30.649822693084	52.3313874800541	42.924789743899	49.4774486207303
neg_1476	26.0449927033163	22.6135142317083	25.6218972570729	23.9586919809543	23.411150419594	24.8977828340327	32.8607226377276	45.4739774574255
neg_1477	91.5284516557693	75.8128755229126	81.7816943893399	81.5806020092814	87.9809673932211	89.612755858214	100.349757437777	160.366404728077
neg_1478	8.06623737463412	37.9486275875391	10.5796918472671	2.76742894317345	26.9288443867165	15.8355587862363	20.893685503907	6.632540622105e-10
neg_1479	30.7146220199487	20.7375661221394	9.24126578956453	10.3859280144173	8.43894797743298	42.1358863465357	28.5553376806267	78.9685038153213
neg_148	35.5935200020639	19.539679500413	8.61789939508757	10.706265011495	12.7947429956359	30.3428661903546	16.0557707715187	31.8596565477642
neg_1480	88.0850339979091	77.3723233390414	69.8061896076284	73.5665706636818	81.3426203023721	86.6551281615525	97.0440065821739	133.853874343407
neg_1481	94.1856835222724	78.1399807086545	82.4971107178075	86.7871991254603	82.6175729951183	92.6840680849981	104.195019718296	154.485915715438
neg_1482	20.1343475146849	13.1831933393697	8.68548811772702	27.9835997900472	10.594933610182	21.1828418112842	29.0533889616106	3.79002743281099
neg_1483	294.867832992197	173.234836548952	432.661610125041	286.480525711727	243.479000488257	235.984134907641	318.770745640442	509.21001624997
neg_1484	103.575926598792	79.8774441521086	76.417406943062	84.3938390418216	81.813943663656	69.84041136539	123.467134139044	202.729917698522
neg_1485	141.703458164369	148.104626744418	155.242222402919	152.08352223527	155.941409502416	153.527593367924	155.119450161698	239.438423419914
neg_1486	84.2042517840428	70.4814965825398	22.3199734295048	29.0401986220965	65.6215956157731	69.8823773117053	44.8075163682318	123.178274562343
neg_1488	2478.89519907044	1670.74995470567	3114.63738588505	3073.24643586294	2197.8102972525	2850.27763984035	2851.83516553598	3794.19075377836
neg_1489	82.6139709111324	63.4866687322456	70.9573931208662	73.7810444775135	69.8456827463717	86.2134511027913	74.878151290636	121.994677760043
neg_149	225.992510898416	208.189589495503	184.784638628266	191.563194285634	285.865693303102	400.998100264226	361.329543077539	609.249396253149
neg_1490	9.4544130811755	4.47286710109115	19.054252720931	13.9931388212503	8.60204405010042	13.7368971102985	1.79166647352114	6.14403535279771
neg_1491	96.6840087776977	62.7497890909802	198.615140853625	141.068101029485	116.839549322133	178.809554590013	87.1368855502711	121.49108461933
neg_1492	86.7662285046526	57.0636052051482	145.044729042506	125.498577660855	86.5247557681215	127.920357753108	96.1483260480008	130.409143654883
neg_1493	1908.31525828894	1612.28399719107	1651.58169309493	1757.9851575733	1717.17239574817	1886.63739622999	2128.81761167512	3079.50332069188
neg_1494	180.715038393872	154.879840519625	170.630653543612	177.290403388877	170.108276068815	176.812144533451	218.059271813778	323.274681025786
neg_1495	5.22181601214935	6.632540622105e-10	11.1351407403969	4.08357786780887	1.76025463191335	9.14199686937881	4.29629812081117	3.59603157637455
neg_1496	22.4780066777702	18.4418920344172	12.0943600258237	30.1519836037438	22.3800936544831	33.1799457279211	27.4920600319293	6.632540622105e-10
neg_1497	4636.74008930902	3711.18796423101	4213.3167434732	4358.74475349268	4054.39378879924	4728.93570805028	4984.61316569369	7293.3642798575
neg_1498	669.429983724199	480.017440175951	629.270480813883	621.903336960377	525.917214445588	628.412257529042	672.967604420694	1051.21748530481
neg_1499	172.628224886508	144.334868443463	150.055306828217	152.382451354458	156.984727445431	172.051863427849	185.15908844401	288.834233190893
neg_15	10.989234967849	10.1553186574252	18.8291948769435	14.8620181014609	6.86454548390644	17.9165032483954	18.7904859900208	16.104369301102
neg_150	367.577664774833	295.622651300231	382.079830915141	366.426524005342	544.357110527819	606.107623482041	689.238006552033	1068.08544591499
neg_1500	162.765188195397	114.152434802977	165.563446668752	169.156456182634	131.08589696376	158.470226143034	186.276030905932	257.512289368013
neg_1501	394.256938458241	1142.77018438654	347.39118407491	422.799699932207	404.226718964977	2572.27592448282	234.655818976263	221.139038841875
neg_1503	299.049869501753	253.828148915794	248.164041240328	257.672932726144	269.414150800093	289.000106423874	311.110484510206	455.170890424422
neg_1504	96.1403840087965	83.6913800180721	88.6699149844909	97.429972980997	87.2477638640371	101.789139176759	106.948188746686	168.102198210397
neg_1505	743.927574530882	477.514818326019	2084.67656333486	1048.14448915609	798.22798433829	824.533075514427	1357.12474822389	2180.79090030436
neg_1506	15070.5506108562	15097.4800243423	24661.7739794406	16238.7516341216	12188.6758461307	15968.1414759842	19611.287051452	27496.4891405163
neg_1507	239.985667890851	205.255009181167	213.951744929007	228.811425874603	212.580168896118	230.267271534651	273.582624476208	395.255939577844
neg_1508	3429.49454551747	2942.61480805373	3423.10003256895	3603.91750736373	3183.47966743929	3717.01304148529	4214.17351000162	5962.89024584898
neg_1509	93.324220542895	77.9787543101244	75.6213936823492	79.1452133466524	74.4441285741542	76.9496858851979	93.0181622670813	149.979727005284
neg_151	402.296684813884	363.474978327438	419.432651929295	416.498936532561	626.195804582067	782.5651036142	848.759600458399	1259.38550241225
neg_1510	70.4926208652214	61.8218701900882	62.8907675407568	71.3841466321247	65.4129788687126	72.1161805382964	83.2138300386996	117.737071972214
neg_1511	14.9024006943902	12.1008998207646	17.4952057400893	13.7023509162753	9.71296038231214	11.1996500178812	23.9473926856044	34.6238513778699
neg_1512	35.2940086536802	33.1725711536035	46.9830000049918	13.7193220683902	17.8652131321443	21.3610048889577	23.2531160242712	18.92180063564
neg_1513	3987.81755489682	3474.48019447391	3372.24224156903	3474.9555102737	3628.8775489286	3796.25149391992	4337.09729537731	6522.2676317972
neg_1514	314.885049138794	263.793484546598	221.702214812189	279.740731382456	221.582883561306	276.572555069883	312.067605104636	401.681814272148
neg_1515	61.9426595379036	45.5706143001718	78.2867703292144	90.4043206062375	79.7016245175569	114.337793749998	120.886578794379	189.4944248173
neg_1516	194.357883210617	151.029035980782	169.412563899844	225.344867462538	231.590588935929	248.069546093095	254.947226262029	443.15320992198
neg_1517	111.322850699498	106.104332309566	119.566857028897	156.23059612757	168.619975097614	125.699973511567	121.521566291548	196.985057480155
neg_1518	2725.62057988658	2445.86321479488	2262.01171486903	2114.77396908595	2639.24723978633	2943.20461877814	2870.52342719157	5046.34370275054
neg_1519	1364.34470465044	1221.62982567369	1076.5697853295	1255.43907571231	1284.92790628324	1487.7191282487	1521.61273952164	2268.84561122419
neg_152	252.820258052252	225.101323129579	232.981554009519	221.591929955812	306.307356131743	410.375921468624	390.757455325942	690.363559223146
neg_1520	1602.15036285737	1418.6650550314	1289.84747068245	1324.11528464453	1813.97739713507	1775.33454182314	1844.40566134453	2921.73276899081
neg_1521	824.200376887293	648.249104938158	563.048434932862	575.972306286727	764.357914883068	841.014400561952	872.629363788755	1265.46970307648
neg_1522	82.5160110234171	65.3283629485222	100.806175737594	86.362255841937	109.481931884336	119.458703976925	125.319622340981	177.801300065013
neg_1524	754.235535722705	999.177733714517	470.878874088489	494.575512871996	1149.44056947408	918.246574340839	889.012565546252	841.206593397266
neg_1525	5194.88505222935	4348.41631348308	4176.10880953304	4612.14044893253	4738.66176179316	6165.88675595991	6039.82383434081	8935.52763520789
neg_1526	10400.8541369212	9145.57523960484	8253.15171595702	9495.81346480673	10927.7494021646	12426.8214041458	12977.6816818237	19731.0400801278
neg_1527	101.81245256812	105.361578530032	0.301141698156594	6.14660797254191	83.8383065397481	13.4125639123035	0.00146886081982762	0.0984880945379704
neg_1528	2830.17977953574	2413.65449380926	2531.82675568788	2704.21394158353	2618.61909020901	2845.5296393636	3267.52411186215	4761.09640846626
neg_1529	7743.53269271796	6630.78977524297	7095.8936171172	7513.22779214082	7121.01693703926	7913.26938871456	9023.50044265938	12991.0022979837
neg_153	862.247115532744	778.581238579351	818.798359445443	839.967727754688	1060.22504786189	1280.68901029345	1383.32504378352	2290.3820552211
neg_1531	5580.81301117079	4759.75596558626	4930.36444753214	5204.56234827238	5104.21292723094	5617.65419716182	6298.58038994254	9314.35299708154
neg_1532	1466.80793462197	1248.8291997667	1339.38595666915	1446.6550042906	1386.07856324795	1550.25455471972	1753.76674878665	2522.58175042129
neg_1533	2737.08471656475	2324.41403231407	2435.56147028977	2596.83485454532	2500.2798574629	2752.73244354407	3123.24071034638	4595.3976930863
neg_1534	3777.23100304291	3228.35737520644	3442.38271517222	3570.39503122263	3454.7102320281	3876.56903117773	4343.678669609	6385.28111595645
neg_1535	4346.90172799966	3654.36972306394	3949.95776007799	4115.8309872363	3931.81668988038	4409.53509530603	5039.6733709013	7284.11441646424
neg_1536	32.9186472641508	32.1330871379144	39.64708931589	33.5993046380143	35.5986722210593	33.7248330260359	49.9975931159861	62.178495164085
neg_1537	1593.87142933399	1128.43313265513	2306.43162493774	1739.88319038715	1555.75979667798	1462.55764520346	1802.40405776158	3124.05513441711
neg_1538	183.577385600457	114.956659023401	257.893805820676	170.521619656527	172.182658146459	151.3358742483	180.952430106362	325.669820154002
neg_154	2990.8213559899	2602.21074397701	2907.73743890473	3054.04035418292	3917.69025737451	4817.24966158019	5313.99875413079	8641.61949179679
neg_1540	456.27910759323	592.866131624185	1053.04703414758	549.991321500877	692.691254347382	654.589536043548	1042.13313237344	1042.10119305594
neg_1542	86.7875597748896	61.5469252026636	62.9359623747092	58.4615858330747	54.968538879833	55.5958696143664	72.3854054512633	126.148993824661
neg_1543	628.508027899582	562.418031963201	370.024136594132	346.33765887118	476.080715464095	358.036132911938	392.859379422408	657.668019238744
neg_1544	439.813958827561	390.134170203113	618.948070062269	661.433724038939	490.8243843104	623.803407624566	882.686983843284	1285.17328522864
neg_1545	234.876669891132	204.250627700524	275.030678782125	306.928264628424	215.562731231106	273.791858453628	407.430171401854	387.033959131858
neg_1546	466.002203631387	367.146082974123	410.22536712575	413.771484223493	299.409151666334	347.3483637375	568.636979918598	837.546620701114
neg_1547	452.462270242714	407.883251390445	405.952705296466	371.957211810546	392.210664523063	343.233115045148	350.459408322234	225.840421047511
neg_1548	341.287967210991	206.13891394274	632.992509001149	402.621786919345	124.758945177521	103.89484051798	534.449604235304	577.279619009992
neg_1549	3043.58403166948	2483.66828595706	2836.93432470909	2611.79750406978	2213.75477386395	2344.10591047503	3249.33170403304	4217.3954342374
neg_155	766.999881795436	679.213071076609	787.379576457138	770.368177005005	1089.28877351379	1297.60347865825	1428.14363486636	2248.97073994618
neg_1551	158.134026713794	74.2386663298529	588.066212985936	614.235822990279	225.926736918195	1037.15694146634	1095.26568503201	1682.01424406208
neg_1552	705.328464009806	560.338659392004	879.425963647542	919.249806994179	914.229882566007	1051.16617190522	1189.91726567829	1691.85080818749
neg_1553	421.514368652714	497.381004164336	1130.82589232497	908.179552018636	558.734730089546	552.456562209132	815.452091002736	1030.25136424418
neg_1554	1337.80973820251	1298.50752086277	983.713259768525	961.126320118372	1278.25296119161	1479.1949134321	1374.71040805226	2267.76611836289
neg_1555	393.571092526601	322.951829107538	361.813820918055	374.890935519679	408.447409918019	480.106302004002	472.755770236767	783.742578071269
neg_1556	146.89043911744	96.8856944983737	107.942634394946	137.760217334576	140.508045808542	141.750807301535	172.492763105468	265.350799229035
neg_1557	291.756672122267	267.892809553858	242.101016130583	269.090531804152	258.873013782565	323.022857945533	346.471629273078	510.234279361568
neg_1558	324.688916193117	249.661353510546	214.165027877248	294.417425478781	279.903596447408	306.342144620072	315.075778352995	583.664805208018
neg_1559	2081.08325615809	1614.5939969303	1129.02683420138	1029.87988799931	3151.7563048796	2159.75185836038	1134.13042583247	1911.82530528025
neg_156	149.13186000901	127.917070064261	148.702477042008	147.778318806928	246.497762683273	284.732908691163	321.147848597734	489.972338759735
neg_1560	3.08352670563038	7.23655800423001	2.12414402801678	0.549323471841605	4.88932275117991	7.77117871826098	0.796174097111677	2.63021204503578
neg_1563	4620.48384204209	4090.96570357537	5556.15686458114	5302.32346168494	3598.66654232693	7471.47140205577	8223.69479950344	13873.865093362
neg_1564	7003.72866110354	6357.1653271847	10878.05123062	7468.28767353688	6729.19191465535	7767.31711688408	10673.6727358288	23574.7299224453
neg_1565	2105.88292542922	2344.58884303042	2511.57235566715	3025.55316065775	2917.92931372028	2744.87371997006	3264.61217921292	4817.06475468923
neg_1566	1225.15618976656	1056.17564257478	788.29217448505	858.55416033687	1281.74188173666	1579.15012458518	800.607359710955	1929.10190607262
neg_1567	1431.10549126241	1247.64168480702	1135.16549724739	1284.45851993963	1241.61969491809	1396.25916125472	1560.60724869738	2468.75944460649
neg_1568	6344.79765236195	5426.58979641265	5798.98172196213	6081.74247313749	5882.80839649543	6434.50432451176	7259.03888987034	10638.0598138071
neg_1569	34268.6654415489	24871.3167363536	23290.9785457958	29796.1981097864	35049.0762742618	51350.1149994121	46404.3270479201	62654.1871049807
neg_157	5521.94878904508	4736.13326247093	5321.01706251663	5533.71833292476	6972.60927610016	8369.01872446761	9484.75997683849	15188.4078673124
neg_1570	3.55128912055637	6.91057021896924	6.632540622105e-10	5.19998186295237	27.9693659532411	10.002559741994	26.6638017424366	6.632540622105e-10
neg_1571	4619.28849701028	3808.4443234696	4644.16028526317	3423.9873894927	3518.12529298086	4052.83720340516	4991.4659664491	5956.35659917625
neg_1572	7158.86904765355	5841.36717207044	4965.18787998115	7292.96098545635	5038.24975875667	6769.6178348842	6565.27402902037	7707.47290151233
neg_1573	128.501654121738	116.616598043821	131.012582963441	165.382743457262	161.942959611107	129.810655495889	170.17022781371	196.190989556477
neg_1574	74.0022873506269	55.6435506312031	71.6349141984505	32.4022448217812	38.4252425373439	46.9545150986281	40.9070370233708	45.2301153689716
neg_1575	6533.89117862847	4843.48552903506	4314.81383905875	6691.08770697056	4288.99250068193	6383.55917518397	4566.36594019415	6067.49883836299
neg_1576	18429.632610777	12126.5813223013	34049.7759755116	19927.4212108263	19732.9329479501	28233.8106273545	22538.0875326746	46794.3604267654
neg_1577	100367.748650264	72930.921817265	64305.9366227004	96654.0475678097	60448.8101263984	93712.0178920093	73057.1316621361	86671.7596779036
neg_1578	7669.58100697183	12112.6703016102	16425.9422943201	29156.7672281827	21418.9712782945	16811.0893153843	26166.5178319647	36765.6628339911
neg_1579	832.50256780321	789.205677423033	725.331341961751	726.237132905353	951.77183670478	920.178678047658	908.481362311745	1463.73383311188
neg_158	703.839444507806	642.704723034107	763.492170002701	762.209316454085	1086.41231792689	1299.61737996076	1429.07674319179	2185.32769596986
neg_1580	19.0524567365458	152.743440287614	31.2181797480356	89.3038225385144	31.7500891363501	129.11346896358	39.2700387747096	45.9933467958907
neg_1581	199.62500679159	135.663525926566	563.852743051231	306.744980783809	214.126278845709	212.381347525131	352.753892372952	527.493286989673
neg_1582	656.640299981776	551.572234385015	413.138754344968	779.648921011368	501.153003090132	763.692276457859	578.312159990327	764.685554788431
neg_1583	22.5563221533852	18.8886188221276	23.5258896903953	18.5547947450242	22.5860811564771	17.8216303635543	29.8667785524906	48.491226638854
neg_1584	176.846414631644	145.687227693222	148.92130236127	165.104065888953	164.528627017805	176.163970472313	179.081559916163	275.65348967975
neg_1585	237.966490925012	198.701585949054	200.203644613394	212.046951118864	207.271659906469	220.148490833723	233.731601292786	369.03026045547
neg_1586	77.1376409138906	67.1886306674588	68.2795803264376	73.9803410844123	66.8196750152433	69.3117126355771	85.0284183555166	119.866191189133
neg_1587	160.13604189192	139.65974595127	135.328293262022	147.841789203053	143.128625301917	157.642862789664	158.885622681009	249.315398855906
neg_1588	20213.269118847	17533.0608997606	18399.6575189425	19117.4660655434	18745.4155269862	21004.5377974221	23116.7070104517	33524.152905459
neg_1589	174.189454220003	149.281082171157	154.468619164515	155.296752847003	167.783826265388	157.811464600828	164.191011767517	246.154219469008
neg_159	284.265546289703	250.993233284951	285.925369319957	287.653799240523	359.075797756354	443.580717421129	475.447218749466	860.300404346507
neg_1591	62.8120078365812	52.3822869807505	75.5951722802129	79.7160126808133	54.4643386427266	94.0195809424205	124.976914096936	201.028259041966
neg_1592	407.237637521896	276.881001993325	578.406197442331	414.159295519039	362.151837426225	368.901207548039	480.339770632063	742.546421776254
neg_1593	34.545516690402	32.8299149226713	36.9297541308949	38.0559221496492	32.9893522319467	30.6246729522471	37.8919807636718	67.3072966842753
neg_1594	928.637793285893	824.948444854035	952.408461961958	867.44498604983	971.587180709966	1131.21421426075	1149.76017942678	1953.19795584789
neg_1595	53.0998666467498	41.312053496387	58.5343958382294	57.7071228010132	47.5896723737178	87.1556676003046	88.7052327318049	144.665451920483
neg_1596	545.279356595489	531.56083786803	610.318861923292	573.435550816315	565.90404053798	673.665814324724	788.984278616624	1208.17283948209
neg_1597	18.5931187919657	14.6965679282574	15.5518818601652	16.5983654050986	13.5433119786432	18.8222807225664	18.7639542349584	29.0626477771745
neg_1598	883.317594769508	795.017807139099	1050.96861380309	1037.77445038277	887.143721353429	1049.76909122389	970.9961215524	1693.16371022018
neg_1599	263.658664193399	237.850889560285	331.599589919365	332.070998290296	277.684144431014	315.473391323536	360.870688239386	607.982667160888
neg_16	12.6828443966856	11.1715889781115	18.355976570376	10.7877676567236	7.08444631523911	15.0424138993584	17.7845351064615	17.5329777805126
neg_160	362.596619017838	346.876260882431	343.557932720061	342.865570469849	588.784162845612	667.475415868015	731.868818365916	1116.88769640901
neg_1600	483.622226141587	485.343310136918	667.126348529658	629.986301773402	531.53338480307	684.929164483811	765.905480712163	1327.43087191001
neg_1601	725.438662948043	545.797776133814	732.086796836005	657.089597925054	624.163671846174	850.179758884702	971.036171106867	1637.18956961123
neg_1602	251.812049838703	277.426781746479	302.861385136573	260.500117909984	260.695303648305	346.230398257738	349.216571081167	633.600743991963
neg_1603	260.331279242637	173.151025126752	195.112075372357	158.198612462602	204.178929339147	236.707861939607	226.010834829448	364.076554231135
neg_1604	73.3898789643579	61.4137249050704	58.0919573125399	48.9349655014351	35.7736892273069	72.3065621885703	76.4415874758563	129.303666236684
neg_1606	34.4059389492577	62.869238015327	29.0849360798473	24.2553505122143	17.7418019304679	23.8082070129704	13.5710841813617	21.4466965359718
neg_1607	108.794902435658	104.930863399069	85.1959898156639	71.9708716235327	59.7713518815717	119.861238325082	90.1389520105466	166.864527639403
neg_1608	12.973427512757	3.53885148540893	18.6851877919302	8.5740218567311	17.8542729651699	31.3549614535703	35.1435835827352	60.9391053437503
neg_1609	128.843864010087	129.640173632729	154.292936267799	158.137739388282	154.042383238991	86.8747248869632	71.604060712425	212.07058894767
neg_161	461.216328448832	424.987043590351	478.849643122024	479.860995223445	713.111293464108	908.799345060927	970.658405161341	1460.38049039231
neg_1610	7.14980266966266	14.7429603335618	22.3983153336294	18.5684981716256	11.4249297679346	6.632540622105e-10	17.0791593430597	24.8012736926347
neg_1611	48.6194876799111	38.7936161425729	51.890820438945	48.5094061571937	39.1493102271687	7.38843818628547	44.0722433291961	82.5197663729933
neg_1612	1286.83927758924	1048.6170975451	1053.75268782904	1133.49645847315	1093.88323750416	1213.60127597411	1438.55015218969	2079.73368953898
neg_1613	24.6958391315931	21.0671935697233	22.6210214412474	24.9309091725655	23.3567000863622	15.5057830187336	11.9846195089543	29.5788242417464
neg_1614	303.40293151478	284.272476225967	321.670327290776	348.822587806822	312.703652432883	334.143516143157	383.302795844859	654.900335951754
neg_1615	1393.53520141389	1131.55610202319	1175.75818968377	1277.68144274404	1184.55817803638	1342.30287184332	1572.18958914939	2368.97758141285
neg_1616	41.5645980597724	35.5574188429606	33.8437876071825	32.2210893829035	32.1107558792284	36.4276317132247	35.4373685505414	58.5474393088058
neg_1617	21.2444006398382	19.9305600199593	22.048560543479	21.6373166697192	20.3909737143177	22.7389460917641	28.8591892788389	45.2726169226342
neg_1618	17.1704724728609	18.5108194388047	14.8237343426258	16.2370067601775	17.7723020636307	17.9093773654143	23.2127233696265	31.0372285893959
neg_1619	408.120726764451	319.351003686829	350.757659341966	360.110617878869	339.675315479034	391.894782192838	453.323689172881	682.496356416764
neg_162	1050.20035151946	876.588999870651	970.371312656033	1007.04699598203	1264.31755546425	1620.3346643671	1755.93042786892	2721.29467313737
neg_1620	41.4014089920911	30.1634035941731	30.3893361009355	36.3259278221679	34.8908882352797	34.4429758222329	38.5690189344562	57.465300712382
neg_1621	13.663483228096	7.84427420350471	8.60927082387099	7.130251838202	10.8892018285422	11.5010748887255	10.0056819784087	19.5909611200916
neg_1622	41.9991498708613	32.4349022911446	34.8549602245228	34.6426649843584	35.7757381072315	38.9954063431075	38.1330319863901	59.4352772631159
neg_1623	832.279959654242	677.666166980714	689.892802084761	727.014662500803	701.515518519971	767.959796732576	871.594717230715	1309.25969993474
neg_1624	166.717458417705	142.371788462366	145.105093080986	143.340417061782	138.88303719532	163.897644320832	176.570461352699	245.892197368155
neg_1625	84.0357339721541	61.6290241209878	50.3948815411928	58.5086976224453	62.4560496360558	66.9750257796626	75.520166869082	107.001398685403
neg_1626	17.2671718430133	16.4378022974099	16.8610253825328	16.7856042878466	19.734750072351	20.4324905657556	22.4880613645314	24.7879658972614
neg_1627	1060.95042702823	846.332266780865	880.51056080092	940.183603252205	909.258332801746	1016.50540834972	1173.14479722397	1751.88209826414
neg_1628	376.592707353812	306.126873688793	322.100260727253	345.336390844959	308.178686663447	348.419650793173	402.106420591864	583.18442757642
neg_1629	193.865978582194	157.912592556897	151.474905850838	168.178542795813	160.460143836913	109.629458071145	99.6880311749724	237.66762704834
neg_163	675.890548812593	562.767995602126	674.317088636169	708.880556447265	992.938641514313	1217.58765055217	1305.34876220064	2032.88916046387
neg_1630	76.8237819685782	56.134833825214	51.2473810407261	52.5750739733625	54.1547697326824	63.5158956929935	64.3204278080467	98.7472667856469
neg_1631	337.802172203337	264.678686278801	288.239352036276	321.981083795615	279.012879939662	296.311707321574	328.219115352674	552.818617447006
neg_1632	18.2272576186264	21.372222735993	20.5745555145214	19.3659670111391	18.6582353941225	15.1470566460883	16.6524222919483	34.8635398078325
neg_1633	1061.24833064061	852.113430613495	879.474155315332	948.307107974001	884.482983538371	1025.2506035314	1268.16956030905	1828.99932004907
neg_1634	353.818386551605	289.393763039371	290.400474814127	318.908107511941	297.320901437144	326.525731404034	404.239376461276	602.072473732548
neg_1635	152.030597853663	132.000179892724	130.515896220743	143.065741094238	130.070034047831	141.227476445274	160.860568340569	251.943210913051
neg_1636	94.2125822599842	75.6195135423986	87.5474746480207	88.5484316441073	68.8150694781416	80.6450370911418	100.416394754112	170.391718166069
neg_1637	848.135601865474	708.423912195312	718.451805000701	739.934957869612	753.325844370958	782.928746797897	846.732242657513	1336.65053415105
neg_1638	27.4390185278718	30.4505391417622	25.6446066850395	19.6689147430248	23.9564762759922	21.8018264444995	24.6145440314063	29.9295369069203
neg_1639	9.52249693098571	9.17852507782588	10.2256751391676	8.75669331189478	7.32142978582117	5.64380608764217	4.1407398073818	10.7099599472409
neg_164	331.950398662348	306.625257275656	327.290745807702	305.616113918379	466.910498707223	595.129388708757	553.119673729018	727.187485202888
neg_1640	672.652605851721	544.347759823068	606.464408832081	648.401454153561	565.302781685473	647.913198132111	811.7370751374	1150.44556259723
neg_1641	1356.99400289942	1118.08014528167	1149.60916537295	1246.43629320649	1181.25859375491	1306.22287488924	1556.91997655064	2312.70807837179
neg_1642	252.439692404785	214.019143308636	230.284920506286	244.23766497842	214.092488027977	251.931339984769	278.6300246994	434.691632475151
neg_1643	37.6366881639385	31.4124283007753	31.8943735694073	26.1009801842689	30.0458986222027	33.7723957914041	38.8404952441215	57.7926810951404
neg_1644	531.376066382275	430.082410676153	448.318600334952	487.396194136397	456.899011773881	489.540372511556	582.36899386146	882.411546670787
neg_1645	242.820276799665	182.602316367624	205.33256067098	218.81891036492	201.479826490911	238.469628736415	275.73732122122	448.675672506127
neg_1646	387.843443950483	329.082201772113	394.990550155352	405.257650958514	456.892439519345	441.445866501784	460.300357718756	800.781904776897
neg_1647	663.93844356688	556.556757106541	608.488430288451	613.522991707846	564.712244377417	615.144311164783	732.327233905659	1128.01404073137
neg_1648	4.5806952700684	3.35181780854827	2.48003335279754	6.632540622105e-10	2.08878735940608	2.16579063987209	2.13688332226043	3.18541828720073
neg_1649	1867.16353946879	1533.24888644873	1537.08839806598	1662.613970354	1592.47672464987	1720.11845899896	1955.29918991421	3007.75189948823
neg_165	953.56140003413	831.481763073005	809.483348055433	859.321324912844	1179.67380778015	1475.32996636108	1510.39177683081	2624.71733146712
neg_1650	1052.26483174954	852.051169967138	865.916865914536	909.577081909502	869.932822439856	1025.10008515856	1176.21611715854	1765.44939885547
neg_1651	961.677087760907	781.460709329524	799.515631290168	833.955154323083	817.474585838066	900.694596114105	1058.400065872	1550.97092106214
neg_1652	718.118482966255	567.34050703486	606.285082297345	635.28146869794	616.309414699164	674.741347119651	771.273608608858	1186.0260521306
neg_1653	28.7296729957989	34.0977650348705	30.1631548606707	21.9984087968296	33.4586061117351	32.8174489739527	37.990618843864	49.1879585440638
neg_1654	621.402864857425	504.209917026006	519.692562732973	576.897532077844	538.49650829264	602.55313593394	633.47511713034	1022.48825056797
neg_1655	439.128228195431	357.694131350526	363.113142114735	379.788593647581	374.208149856014	408.684498873874	488.141944077948	740.200176865044
neg_1656	467.065793597995	365.39297487698	393.370216400559	403.992460041356	388.576333109155	411.214990779274	504.687157605696	735.909885628865
neg_1657	823.487465757611	686.338733998884	766.389482341758	787.280794472152	737.50602093993	876.079847978931	916.061652794055	1548.15134096099
neg_1658	219.148868236613	177.505651365788	200.486701888956	200.920834526566	184.491816193839	206.724536801203	220.346561723777	374.844327054484
neg_1659	81.8994929730319	144.960322346976	66.3999968875552	58.4602129620139	67.3103764656868	229.822853859967	52.6576653482249	57.3176612061466
neg_166	4286.57500978107	3701.44256567759	4329.67247095821	4411.75984099906	5737.05756812909	6895.19947347071	7787.41861661623	12425.4869386611
neg_1660	15.1321109612146	19.3540361719957	11.1410434654796	13.7035930411701	27.4087239202035	32.9893332590772	21.1304485723273	8.10668277798827
neg_1661	263.066538418283	226.378796539658	216.688932339231	225.767848755448	235.045852637397	240.080383162275	279.019005948222	416.614889166109
neg_1662	94.3471095826596	75.5090125348172	86.1171471923739	85.2444186339876	65.108692566315	94.1768735429176	115.66702378478	187.747753431515
neg_1663	823.663696579968	733.315091437486	839.587837566969	832.033949607252	772.541514106325	1048.54633632734	978.106370714523	1757.10373193426
neg_1664	944.789136320156	765.290190607861	801.290913291233	832.091404244563	812.893153848592	928.479084591957	1065.9207237997	1604.4506434222
neg_1665	3.00553636709084	8.4607230420181	5.62577618002788	16.7573739986673	5.27747719138111	6.14380676259938	4.00677541682632	14.5725831846964
neg_1666	296.982837291121	234.840703875634	240.779997663045	260.842171504139	253.380089186401	283.523633554247	318.377510824717	471.182784757041
neg_1667	603.743768787177	490.545225543425	524.941851448142	531.229167110639	510.781220494456	558.494834431317	629.96093656888	988.581774434479
neg_1668	175.29807566989	141.498933070061	154.819125040095	147.338341408416	146.892509353896	164.763204899559	197.238435334228	303.176941205918
neg_1669	119.292013859678	97.4923042342987	90.3331020701102	92.1981107517257	91.0905184674961	106.5090621239	123.166703150493	196.018656279327
neg_167	157.622386993902	143.35292496733	203.068786154356	183.582417516041	290.144294532278	342.60673419892	398.213061958331	621.132266357103
neg_1670	541.676509819664	444.038432173106	428.180610988263	468.73696469367	485.064576746474	504.304819107399	583.566958202418	885.984208831033
neg_1671	208.120245350171	181.066196279802	188.615468356316	195.29504664338	189.270968351915	212.701615979929	246.967323092954	370.040921851971
neg_1672	650.982944689306	497.462215732356	507.497271520996	550.771541433092	517.550924900751	601.294162715624	684.385207932907	1050.96485916452
neg_1673	203.902000849708	141.241747685646	160.055513378967	132.525423479585	133.650862722972	175.592758867814	175.010542345822	301.490566287755
neg_1674	6.632540622105e-10	1.20821936177417	6.632540622105e-10	6.632540622105e-10	10.3250377613291	6.80533591247713	2.63380039269714	6.632540622105e-10
neg_1675	297.801833798175	265.128915902606	264.232446504165	260.932226097067	266.419654591344	271.478730155782	283.696674595194	477.461046031218
neg_1676	157.788742206194	130.212524334627	133.32143760416	128.888407372392	129.952921543381	152.011879613979	163.618314874422	246.26983534056
neg_1677	1105.39546412485	880.24132496339	936.365096843914	958.788273534466	924.949656365255	1010.06935898297	1113.87151040548	1851.2526646265
neg_1678	294.009875808635	237.444788504989	228.792096031688	245.341789051888	240.311730055034	258.966968696375	302.366728839971	448.385898065545
neg_1679	359.442541780776	292.254774125605	286.132227923712	301.832423933606	295.467709866718	323.210021702435	377.807603933588	544.967822663234
neg_168	615.402945462051	573.157370620479	658.726028937028	669.050455439585	957.057736355527	1134.78708438162	1286.07400732932	1938.55117317363
neg_1680	440.281121206521	378.65461265241	371.124267350342	385.655222536803	377.929954241404	415.125800753131	468.790706849171	728.262769891491
neg_1681	172.572194335846	134.973362928216	127.281223706729	138.090034190553	135.989490760033	145.928952440763	165.022581006839	277.892790652436
neg_1682	480.657310208536	390.219093741731	374.951812922266	387.95145519659	413.0125946599	448.436883596801	486.868905469818	701.964377825674
neg_1683	104.552857383709	94.3978600742097	91.8395403742822	91.0645471583102	98.4810096824562	96.1145366748348	112.368969826582	169.750981761624
neg_1684	102.3417695143	93.1355924464285	98.5426190508564	91.0642545388743	99.5209034807484	93.8174707595906	128.371947203736	190.391151118292
neg_1685	190.147756536718	157.034316942599	163.80224388857	181.710902077213	156.605883767425	175.507541667946	237.810452765875	368.751750444782
neg_1686	787.91321398413	601.913051913876	635.460085779499	665.035158990386	626.91140554401	729.027998962285	813.048532919285	1276.86865505518
neg_1687	171.181496454035	137.05665563367	136.865935626153	144.119245652639	138.598441152136	157.651107400877	187.033758309594	263.470329711231
neg_1688	145.954453778467	110.725435170175	120.91243071687	104.224814675012	118.993480373048	131.54633460533	146.864030066815	236.1009016607
neg_1689	586.178287734122	469.723745664671	493.555158435492	488.218021331468	484.999209238338	535.707999613031	643.010455060099	1007.06726074158
neg_169	455.043393697542	423.257872001122	463.318775915556	471.923900737849	722.654211866077	856.278501540588	936.741298035469	1462.09280005683
neg_1690	27.402153090083	30.9416199941819	14.8455458341184	23.2800529018209	53.8981345822191	54.8508386127887	64.758482887451	44.7068198326073
neg_1691	657.652563468993	528.016500886226	555.243774630635	512.126776848263	559.298318245537	623.852227477638	737.139938185672	1110.07211370675
neg_1692	32.7103796752721	22.562971562744	15.3563567933396	11.0473450479503	24.9754937880761	27.0289858297997	22.1796387801819	55.9598634963132
neg_1693	47.1822434017051	34.5498064680915	28.5819176981652	30.2942976701803	39.6003260387357	32.530228424727	43.4881293473467	67.7686694242329
neg_1694	418.426203941611	323.933686908173	234.764295005185	301.660633179226	287.29014677102	308.157077834438	329.855840361832	540.619484931582
neg_1695	122.760656148891	79.5812046949147	79.5872746926332	88.1983053106802	368.671347284053	267.699857184154	215.557826620456	222.304531270599
neg_1696	43.2316952135881	28.1842204053978	29.4524495699956	25.7568546602249	123.881183469406	92.7185786988644	77.9320452654036	83.893887691621
neg_1697	330.593122750332	281.978821164374	268.129955350143	271.295591625865	309.394069991497	312.846387103719	396.633069269303	562.612983802952
neg_1698	347.362082065545	272.239411793195	198.178964855681	175.261856643981	212.152171642341	211.954365649807	256.912222903202	355.004335639026
neg_17	26.0989954260867	17.2460150566347	23.6375448782433	17.6856710181904	9.01848338836225	22.1445307601406	32.8401971351543	40.0386672087709
neg_170	496.162113878604	421.769413603103	433.014995478647	443.656911887434	536.208507478074	692.445952792102	709.343712653175	1149.16770747315
neg_1700	19.6766341518789	10.1640424826675	5.95627009050995	10.4178067019242	85.1063697558289	55.0848187483392	57.3824213100392	33.3345126291066
neg_1701	144.825709474628	123.38340676989	68.0297723727932	74.327441843317	103.281590235834	110.677197955582	144.737210491755	187.237460582455
neg_1702	166.57215488741	128.594522908009	118.875407202138	107.243818748602	125.763799539029	157.1101308482	160.652955662816	208.840028721582
neg_1705	30.4101062788182	24.0624274356583	12.0920397921937	6.632540622105e-10	19.6366477240242	33.4589853505901	27.8941749596064	7.27368276922363
neg_1706	19.3807913505353	11.5536437513046	8.31775935546133	3.1114525978494	13.4157210549576	15.079369412653	16.6336454657208	6.7082962713138
neg_1707	39.0289195788147	40.3224215847263	56.9414778262688	56.3862872627286	43.6952310072837	64.0357128307531	54.5501983101834	116.935938844976
neg_1708	54.2757066724405	47.9759941932386	53.4917601416756	52.8095270494354	54.0678569505309	37.3513062583637	54.2552618345586	73.2247319364783
neg_1709	65.4125476229751	66.104717590069	61.0952684976353	67.2543592514791	56.3966112250853	54.7508550372976	58.0822743419605	106.555258168801
neg_171	581.441614901679	557.578571541918	612.484158677111	536.365836270921	834.556599718222	1058.09119484408	1095.26570709397	1507.18217440641
neg_1710	3.480075491972	4.34677847973654	4.34800066854888	3.01854433731805	2.36988906461296	3.84457994457195	5.32957198709881	6.68673787687969
neg_1711	5.46372190315688	2.98335267133024	5.246948664472	5.74624118825719	3.32518030028669	2.16663367403695	4.10589918248983	7.82227809344135
neg_1712	5329.55006860491	4551.29440485469	4969.25020770415	5207.36634706149	5385.64597449833	6642.64398723815	6688.95590453651	10199.3133178406
neg_1713	281.205659008968	230.037293980189	242.492005112815	234.234353230721	261.722507801499	322.945936489892	331.71044959223	492.692271035003
neg_1714	1170.19797269302	990.810403570457	1269.20961533229	1175.59837058149	1005.15148131622	1400.63689242511	1531.02662665604	2697.2920746357
neg_1715	56.0947380722678	50.11135036175	60.4994464136519	60.3224851824782	67.9687125158385	59.6874660914215	48.4947533322359	84.5514909359945
neg_1716	1172.0092778584	1007.92516005586	1349.15835505282	1264.17777363674	1086.76069045651	1600.72915549406	1641.59262460965	3019.15955743704
neg_1717	69.4581897725082	64.7394877257631	94.7360413048644	72.4985018653414	76.8093944823114	96.3628674279569	113.67469647866	207.97421254681
neg_1719	53.9701679533469	38.1006744189192	21.0405973811665	59.0128617992518	88.0573270587029	154.781246505827	106.26346406064	131.860744575255
neg_172	304.976040861266	260.206560205259	275.613328419546	300.468962500852	397.806987118568	483.624954317524	560.534421726185	967.124454177543
neg_1722	2932.35508073574	2435.85165512345	2570.47328259565	2707.4822732358	2616.75520632559	2863.00185953426	3212.74334050692	4902.37930944472
neg_1723	14.4774970079546	14.5510268716702	16.2731500031422	14.9667060060337	11.5991277600187	13.2183140082276	16.5534704765215	25.6269399108826
neg_1724	41.7350060962323	43.3514460678381	46.2987078795976	53.441143473846	44.2031105318064	52.0458074545164	58.649990689677	92.2213026966291
neg_1725	37.8858471478192	41.924821653825	37.3541923610206	41.5798639444144	41.8370037464947	20.6780249100785	14.8819575082675	37.3903993800629
neg_1726	68.0770092549083	61.5175248803354	69.3070762075936	74.9099872615688	63.3719073702633	72.4088282155288	70.7534930647758	134.444821732037
neg_1727	16.9911800547345	17.5553562881319	17.2129310039018	19.1811563679278	17.1694085243463	13.4267536517313	8.9694357222457	20.6349147609232
neg_1728	563.186497632109	470.693648437373	499.363566690775	487.67887050303	465.14444813416	515.203793453059	592.039069633191	975.558366288685
neg_1729	1434.15271513263	1522.67089607244	959.556346632471	911.805769502825	3789.03372744833	3583.7864378914	3618.48013930284	2732.17857228646
neg_173	1061.35578837921	874.399607266807	921.411085247686	916.262885517162	1305.05225102047	1661.64123238881	1613.52615667765	2720.69508031818
neg_1730	748.765126932245	615.930466359474	627.352051461831	639.095227649657	635.049702603417	697.478872339454	805.953582242797	1200.69380342543
neg_1731	815.454303420777	676.660571507014	714.227722935575	771.717923448966	717.947066811677	780.743647501015	897.347276341319	1387.16473806448
neg_1732	6199.40188736449	5042.79075404682	8820.9514665849	9674.1034381296	7449.56216829102	11190.6909107185	11719.3455642556	18064.227023652
neg_1733	15.8292005255538	15.2014758175595	11.2619535444141	10.3305056091401	17.6388714394478	6.9689337067391	5.71185290360801	16.6192614011356
neg_1734	754.656629089802	615.018108821618	645.765329074322	681.752247988361	673.765877956845	704.601704163992	781.744020527733	1268.87931902376
neg_1735	625.040883865422	509.629480078545	536.420199190314	558.333252033812	544.151426056432	579.419699133504	674.064323891427	1025.77697269284
neg_1736	448.531829501951	416.593623712236	436.358100575728	448.919001658079	397.950795620673	525.233620683544	545.742029250841	790.178002647519
neg_1737	136.205721791434	83.8002321692036	95.5203777914178	73.1314130111265	90.6817112398495	130.154755962166	98.0750969457257	152.805771754739
neg_1738	75.8286189613573	58.9749049727849	53.8179866132055	58.7822806501369	72.5610945337592	68.0502843482136	75.7291138374537	108.901127076051
neg_1739	8.7611905810578	13.7983862784583	4.13357211241258	2.69565558467318	28.7825938253679	22.8688841447709	27.7814061681087	11.4026272273555
neg_174	2347.58279514738	2022.76348829649	2210.80413936268	2328.77828138493	3195.89646202182	3938.203721275	4186.90977956703	6745.92584323941
neg_1740	131.124138941261	113.152090605645	117.26815267758	103.847846845606	122.366046462203	144.887711745815	157.140892401572	244.176797183475
neg_1741	63.7708467766244	49.0972683128714	41.4668972366557	37.0169498826052	43.63467202925	43.8058572964733	34.1126562439834	34.5440427270414
neg_1742	32.9474414259161	35.8766278804801	10.3921642655581	18.9440070618939	82.3782294108796	81.7498650132552	81.8842875666854	53.9878402558733
neg_1743	7817.33282390994	5549.44137009537	4302.37920762962	5791.09854448592	19052.1998905983	15270.3823912069	12942.3614168264	14134.6514889988
neg_1744	175.951971532531	105.806626485194	122.204772556573	96.2617492685094	224.281360891912	188.457956702476	208.565341486092	167.950292561099
neg_1745	172.953408581739	133.092924234301	89.0479860051878	116.699063713013	554.96958915046	440.047445608652	337.137103221753	312.997747443345
neg_1746	64.7837317050406	34.4440875346478	82.4116531365218	53.0007481705242	98.5781167813036	93.4012641271768	77.2939607371735	138.288842218594
neg_1747	64.5254161442762	43.4658147082853	51.6814177746055	38.4356439147847	216.090498692932	168.130345322625	122.474169266117	125.908296275089
neg_1749	17.3430463306691	45.6520725953508	19.5249002677241	14.1693045777792	29.407799348037	21.4129457878565	23.297488840953	7.7691452751291
neg_175	555.222205569921	502.807967183178	618.284971389572	657.441847905503	879.894607316841	1095.92146007626	1247.72122740199	1982.1776362212
neg_1750	405.062453508347	124.534568206833	132.527118145125	218.326273939712	373.553074995707	292.124197448579	232.768198460181	184.108539050813
neg_1751	67.1319468311663	59.85096401077	60.6488205752695	63.1719683178283	53.7273475599498	68.5260322982038	69.8510486990394	123.013546908905
neg_1752	46.325728090003	36.0509119813322	44.5551761909038	48.1706683594827	38.8575823983759	45.3637357744101	48.8531750330991	68.428358995772
neg_1753	6.632540622105e-10	4.68996917433384	8.79404671709523	6.632540622105e-10	42.8001958779178	12.731183489715	7.23622614413332	6.632540622105e-10
neg_1754	24.5957903687989	18.4205523209134	23.535154286797	9.54868922539317	60.3166837216508	65.2169413727751	61.7292978810169	46.3938837034802
neg_1755	28.7900514977776	23.1772117609459	13.8919342860106	19.1763814254857	107.210528753791	103.092859238415	81.7559854900832	61.1772403888146
neg_1756	227.613262816211	148.508512499753	112.027362163498	122.200580367915	725.673311733295	486.885640514737	400.941743414224	380.996503042968
neg_1757	59.7505071261388	31.8001072467688	12.7915895856156	29.4397454517907	242.811858799908	157.489978337775	98.990239083124	70.5954074690733
neg_1758	21.3182481837746	23.8249498698752	62.7579077405984	36.2954673918723	53.5735115043935	27.6420136986279	31.6641583570209	57.5626003783822
neg_1759	197.837541035758	284.889149792346	245.956957280271	181.021637050026	247.325998138973	206.442332138765	249.496911215232	528.628171727561
neg_176	349.515224891139	361.930169273472	367.201923193888	349.273222137112	459.100123272349	641.665362168873	606.290262031996	757.464877698584
neg_1760	16273.2382876223	13909.2884450057	20006.2394975821	18102.1725566781	18988.5349887025	29446.1346666338	24434.8996400605	40667.6411077192
neg_1761	1600.49460898598	1693.95610252171	1244.28953164608	1123.76900494659	1652.25717756579	3604.6307352546	1115.69721433638	1725.4723048515
neg_1762	2539.97554581706	2506.62923466114	16412.1263571114	11496.4337782358	2752.67615571143	3026.45328937975	16342.8115617355	34820.4527127423
neg_1763	1351.35885138518	1258.81653878654	1307.12471357228	1314.57066145999	1694.53540283777	1668.3846056889	1146.85505793699	2988.82196242844
neg_1764	715.444559497409	719.843260513747	2455.65225569781	3468.54137076355	819.266383859325	1395.87329351976	5121.87638644077	7812.32482552499
neg_1765	278.073759011906	268.657857821786	366.90169339783	382.275573568112	317.815788065993	400.549234257787	398.287191909898	608.551667649081
neg_1766	423.975440408207	397.04562608457	535.803802128075	609.773643958155	490.429299801445	616.647588187051	662.836862929374	988.137828860217
neg_1767	1008.23837703879	918.199282443461	1232.55941903337	1330.38067330282	1031.77962990895	1163.78810509987	1588.28862002377	2514.96510596348
neg_1768	794.489525956889	670.784062582998	943.205686738075	987.335132084536	698.150843481452	1103.43062855646	1307.21015595429	1964.93832499584
neg_1769	275.172724175356	265.739705754707	418.885537100836	414.731030535542	339.49186252176	421.015931637611	550.567428430667	1007.22156884968
neg_177	51.9945103683877	52.0513488983101	62.795878185346	41.0683599970989	52.4804570706904	73.7861032286475	37.8999641566735	64.7005139166961
neg_1770	1267.1654192281	1048.2223444343	1411.46811306744	1090.66755614824	1277.90769507615	1679.3750398772	1581.21549466466	3003.4007648649
neg_1771	777.429704783474	627.598742845783	807.675332175062	721.863962115427	689.825694384778	944.499306975489	983.17104876313	1758.15066519405
neg_1772	405.402254555486	330.635526163294	445.842523338156	424.995802731095	386.284590713837	571.407867907158	670.496704512344	968.999893491203
neg_1773	301.283021839475	244.62780893075	405.23028035446	305.802883467669	281.770393858612	371.742312822608	427.265530821088	880.356883529614
neg_1774	65.8906424549686	52.3947323953628	54.705548148208	61.1949299913231	54.16356470733	59.9525873217218	66.4920290234027	112.048810592675
neg_1775	49.4043069530413	43.7960918256144	45.3819073994709	44.227716166968	42.6226328110193	44.7881517052117	45.6201562218004	73.0382570220034
neg_1776	58.8037087773049	49.3249388101655	47.2568467839399	52.4508699534739	53.7828122786062	56.9884582744053	54.5374842930958	81.8663197072654
neg_1777	44.3288199177536	37.2987599559811	41.6644462736829	39.5067704334394	38.6817854123215	43.3321907405779	49.1619085270323	82.0896238710369
neg_1778	22.9039131656047	14.9686160063985	24.4631909069625	21.084426605213	19.954517466057	21.0725411682639	32.0780790896346	46.7708255189941
neg_1779	53.9192261579691	42.0070889678387	49.4539472378614	51.6305660176337	46.0670201200221	44.1534387821923	59.0686383283759	88.9843687899293
neg_178	62.0117297239146	92.8027706636014	49.4292106801864	67.5467738676333	40.3476845204568	33.3518875740178	73.2480514175177	59.0001274403061
neg_1780	51.3008631352578	43.0264051855282	50.9126453923117	55.5602157701343	43.8176123639003	48.5393268840992	57.2044706158634	96.2981935739016
neg_1781	2053.8376864149	1701.46703727441	1790.42370390755	1898.37179544408	1849.08858826797	2044.26820299243	2351.86023464071	3639.83930770505
neg_1782	1051.61228035895	853.208453622909	908.460049505879	978.887218485241	932.268050518028	1018.11918827991	1170.49492315074	1764.61367099101
neg_1783	1009.83777629283	835.190372772219	897.302411378094	945.117330484888	877.709725715701	974.769175409685	1134.97826642596	1754.88542447953
neg_1784	628.275535226304	504.362794221777	528.701824183286	554.359737561891	551.432192737611	591.172193736738	698.474128307329	1082.07127689678
neg_1785	47.0989837755917	35.5371271946249	36.1898045728858	40.3040406475513	39.2072503095869	32.6259271514277	34.5536727584349	58.2172067890766
neg_1786	85.7849748561027	72.0394919821226	78.9420457448396	80.1731274919871	77.0199293665546	87.2545198355542	90.0630520492271	142.891540506798
neg_1787	57.0551842357334	44.5136014145049	39.0900001687578	38.3823346486739	64.6170404609907	58.5059540158389	58.4261799192476	64.7697782906312
neg_1788	57.1291577091956	48.8946601767144	46.3269166724823	52.4747399449096	46.0521519853936	37.1173422341454	42.2478987067464	57.4469249442493
neg_1789	546.776141437559	444.045550326816	478.593227894838	497.767781614128	486.092150998733	520.898300611869	607.230056114677	947.783044404848
neg_179	16387.5566798772	14016.1645205241	14671.4532759002	15910.1643821908	17902.4679777304	21605.1701243707	24655.7518707011	40461.1440613941
neg_1790	312.918257233566	238.983831678995	257.767103063466	259.25323104282	252.800589597346	278.301244399915	306.023540874044	532.063902867304
neg_1791	57.9818103830285	29.2948492665714	22.5572162283028	37.8521959921763	47.6178447963394	39.6432116079937	28.9752617890325	34.1377847931639
neg_1792	759.421643428092	1501.74521240477	767.423902804138	637.577260865505	1028.07940278075	936.09380752027	1009.3614311232	699.083611636537
neg_1793	33.208148952708	84.154881050394	37.724755627878	32.1334007143187	50.9434993926711	53.6190639438444	47.2311951039519	39.7082173625187
neg_1794	104.364007352011	87.0918918198459	80.1060009124849	80.7587975639789	96.5102783197154	95.5759265502649	109.873552210947	163.977492984093
neg_1795	173.406280395607	135.555336406902	145.000446796206	148.208044282619	140.963803670922	152.983183084133	169.828036233558	268.37510506152
neg_1796	10.5017008244388	4.34386581056623	1.3443687046859	3.63014025681043	61.9683467874019	33.2419691514957	14.194542044473	10.009422044999
neg_1797	16.7027701745731	18.1201954537782	4.70798067350788	3.8504692319403	94.1766171768615	65.266099260237	61.4555999596791	23.5427343737801
neg_1798	11.4207805365683	5.90261221971052	3.8173955284661	6.632540622105e-10	62.9605107088171	56.7517791198971	5.9280164186614	18.2751421922896
neg_1799	116.394020539932	87.4774976424018	64.6200523645569	65.6955922502558	384.488365814688	273.437182419253	220.376877055491	198.342148662306
neg_18	49.2792252812808	33.374065791747	49.5416992579713	34.2281459712562	16.8641309077267	38.5608254748811	66.7938077306338	74.9455664824091
neg_180	958.484301413741	868.204307105103	944.541520644874	998.787204007473	1274.06035059296	1488.04529018865	1728.35826777493	2795.91954960002
neg_1800	2.219531236223	0.520687194374766	1.60064898124068	3.67620543168997	0.402722024135647	1.3905198804277	9.86482723317468	6.632540622105e-10
neg_1801	201.98656132805	255.695592009518	884.585904649977	1094.85538828864	513.782552033935	734.953021096216	1502.51070288339	2432.3387380307
neg_1802	16.4126344781642	40.4888404805322	471.061718306521	445.766036232601	249.167062233548	445.540727547451	462.710050759484	514.656609493634
neg_1803	263.662645502392	468.444695829201	1903.22658406026	1688.27619643293	1345.53535684027	2155.70109371382	1976.53784590026	2842.38597399278
neg_1804	6.632540622105e-10	0.499492301109203	14.6801804775003	23.1010542802886	15.7042066497095	27.9984874509761	84.552929106893	72.5088061792415
neg_1805	780.298381059636	644.726246880695	2256.06256861613	2703.01790947617	1026.3278713362	1247.28436579643	3936.73058421394	6775.52298831383
neg_1806	3730.78867908274	2804.02550778397	3649.98711302473	4160.83264064943	3223.77191824147	3866.64878035655	5420.66558085171	8853.12871118924
neg_1807	114.211643426041	142.833024170837	154.273603865679	167.553302947638	176.229576349805	155.010517336931	206.217339767001	288.265159614255
neg_1808	59.5854459888321	46.1807963188945	50.0606574741902	48.6696804879788	47.7765995022324	53.402978239061	63.8677387606043	85.2226581063672
neg_1809	678.756200776827	535.034503086388	586.899234610904	619.338012754681	585.031964825034	656.07937681785	752.44956748995	1123.77198439185
neg_181	12334.3952725482	10485.9665559691	11279.6933917803	12046.7885200956	13928.0959067424	16825.0616086998	19169.5578594504	31125.7607522213
neg_1810	3981.26509933724	3366.61842689847	3553.62986548986	3814.3999293583	3633.41836790121	4060.08320422544	4562.93331032124	6822.06710140394
neg_1811	2181.2145854811	1821.00181295877	1945.06067280761	2056.84549167203	1972.7054560431	2197.55328821275	2422.64962356572	3671.93327273949
neg_1812	44.9862562963662	28.6707894762823	29.4836745902013	36.0565343804091	35.783087414372	37.8130179018795	39.9437656149174	69.3972076327311
neg_1813	644.598465848594	516.172375579821	549.481541109497	589.831171423374	559.896874890182	671.293056879427	775.621922511549	1182.6144091893
neg_1814	42.4593066115696	37.6631660915484	39.1286164972155	39.6085612405413	43.8337077110034	34.2347237994865	34.8185802969173	49.4913257343003
neg_1815	93.0174284403562	83.4741995070635	86.6786950832637	103.013957407058	75.3000852083893	86.6111973651395	91.1735992979505	141.034988515459
neg_1816	260.40486664249	213.759762104565	227.712355127929	232.97798499815	228.026652237193	242.803765152043	277.91418089164	443.545453912025
neg_1817	79.6209309144604	60.6154079461539	67.5936434364289	67.4417946312957	59.0555560065551	62.187759811036	66.8379163626536	111.397288016614
neg_1818	67.2892079711468	50.4549093512494	50.8699341097383	44.1712919834306	54.1112210155473	54.9457190248872	51.5965963267022	76.0937590613255
neg_1819	214.139779608185	184.08013273298	188.831495447668	181.966102033365	192.893448225166	189.232433533848	189.67715823165	321.66435246809
neg_182	996.798330609158	886.552624817815	1050.35822795816	1062.47171189116	1338.56020611372	1603.23134204435	1885.2062093745	2960.79665423912
neg_1820	108.899624329281	95.9444739026248	91.7174090471898	92.6839021269015	98.4865835815549	85.7694819772377	93.1626066675367	134.330593558732
neg_1821	337.19770197646	282.513092300654	303.015952948707	315.253049231559	291.627407657253	318.332268558873	372.303125099217	596.436558277901
neg_1822	2378.46699651096	2006.00091132704	2118.66635255046	2244.94856582998	2145.98496807332	2375.58357529299	2647.45888559927	3951.15798532603
neg_1823	228.631479693165	180.80582406318	202.652395196256	212.829191603172	194.245323538261	250.167377840081	313.613644294923	430.546462827733
neg_1824	140.375114102084	114.156569588334	122.12665224274	128.917729300407	124.550069361866	141.072303500056	166.17971286246	245.061219874644
neg_1825	2663.89436486417	2227.85082895951	2385.40421559711	2506.69080205854	2409.39643987789	2676.61383182058	2969.70351543468	4364.50076757776
neg_1826	1986.11782318581	1652.64086708827	1781.41343994594	1832.43463591588	1794.44729699168	1956.56196030554	2174.4510857789	3232.0387592931
neg_1827	5392.14872590724	4437.5575279346	4622.59407585986	4946.92758093276	4804.81866091545	5627.71584382801	6632.18146242774	9738.85696554945
neg_1828	156.459215212877	124.591401224331	142.512372717497	144.704796076239	132.410801489566	157.036220720419	185.283574238542	273.918954911478
neg_1829	4559.49750495307	3786.76273503303	3945.45800950133	4185.24973733975	4106.27534749448	4612.18061009629	5135.40292938955	7665.32982477508
neg_183	64.0250534209575	63.7330795689536	64.5008873742978	66.9871509949759	109.576958048479	141.442127023044	132.126782573974	242.776951222834
neg_1830	4371.74053701007	3673.42954430255	3783.24167437088	4022.99529094307	3963.35710259958	4410.30218349614	4905.00601897465	7321.91453094392
neg_1831	886.026482163379	741.832925903493	781.165269039047	818.497620298571	791.332821863654	873.133726325334	965.078045465067	1506.70208884558
neg_1832	3034.38537558964	2498.23922131898	2556.36298721086	2715.36646997309	2673.39882734133	3015.12338359088	3425.27945427208	5184.57144838125
neg_1833	796.296508355142	631.536812011014	674.87641713297	712.241225780502	664.150575447268	771.815920124961	855.945121831937	1290.01901566665
neg_1834	608.29687354337	517.248305032575	516.332771929537	534.285513848464	534.682147516065	560.681537456736	582.20275939112	951.058218366785
neg_1835	2610.41377535773	2125.46044048335	2171.46757494209	2356.61536564609	2294.73813447964	2636.98752317551	3082.20191581523	4694.47510036357
neg_1836	189.354438118089	157.520960634525	163.321847932642	157.219243114565	162.639963658682	179.870526661304	189.274062520928	306.055930125934
neg_1837	848.132598980025	709.550262291999	707.108561729064	746.19025298418	735.269745185222	810.195825151579	938.480934482946	1454.75143818512
neg_1838	339.225419772512	292.743777613047	299.398660130958	312.647668667914	311.847408745963	334.960709232052	366.93495702139	561.568919045357
neg_1839	329.292340205848	276.689956701905	298.487918587237	302.720677718633	294.016426261716	323.967079338905	351.196771078417	512.317029721887
neg_184	12.395232062806	13.4371194750457	12.0901266524186	11.0887104222555	14.6601687900607	17.1055443281447	10.0264206336716	52.2572991730182
neg_1840	1856.55897223492	1548.29312217845	1623.55365919853	1713.27941684953	1666.15958128886	1876.30484523044	2144.88727824493	3188.35565324536
neg_1841	204.205628498077	171.546518095361	183.121194551507	183.531602597953	188.127426919152	191.389022303977	200.066674566494	335.678732862021
neg_1842	29.7647997581056	26.2964061388319	24.1197536416124	22.7121573019082	27.3390063959194	28.3565479973912	22.4517145432819	37.7474339683241
neg_1843	184.678650271965	152.589343159629	153.535324834963	171.003280012937	159.36025266187	171.391576222056	185.6203693467	295.111337776049
neg_1844	70.4556967195693	53.4640041750879	60.263044403797	54.3270869438636	54.9422418724511	73.1217177805722	86.4664418918422	127.212858548077
neg_1845	20.6936001858908	18.3942718613221	17.3692711606558	17.2295548784767	17.6328580354015	16.9764364200683	17.88945703721	33.2672045984854
neg_1846	88.9851151026957	86.9715461315329	75.7767716760304	80.8369045352321	88.209401589899	67.7307631716237	56.5415513363133	110.299130951623
neg_1847	745.329552008132	604.185400940728	637.821403578407	661.321945410122	656.822730525398	709.650107566657	791.062387609665	1226.69210793763
neg_1848	41.8467747549906	30.7682346232965	33.6215986716697	33.5641103388028	32.228349863375	33.761295996691	36.8608945290726	58.3313571953876
neg_1849	133.562212518453	107.304972459456	117.157764846061	121.09044693893	115.496877213908	147.281334250583	143.790188589167	248.655855864448
neg_185	17.1777681002105	11.8481263314207	11.5052226968089	12.1937775404749	20.6426410621495	30.1624053062646	14.4745612384246	68.4619379585056
neg_1850	154.137475118556	123.163520635265	123.902411571657	134.928738091358	135.713250887068	144.155842732923	151.334133921903	228.81358150906
neg_1851	203.162903687456	165.781454719804	163.773083558262	180.048315695785	169.27320507973	187.757592965855	203.141041244451	332.512469619979
neg_1852	95.2543494397171	79.6292365206341	86.3527455441862	93.0182283407744	82.1279346599871	87.4835993317172	98.4780010032418	174.254317941207
neg_1853	45.3697961562859	38.5902321289664	39.4126381201518	41.3059098234382	39.7374563594363	39.3408627607357	45.3587567147415	73.6131481094252
neg_1854	13.6273745875574	7.14630345970711	13.6489350646932	13.1814706386859	6.3723212120385	12.3746657952508	16.0350921750057	17.4530441240394
neg_1855	102.844604409234	89.166446554335	85.4633594222974	92.5689953858117	95.4216766193924	78.6092272181082	92.1887034169698	145.400043802105
neg_1856	30.0501507140567	23.2007930143596	25.8618736760873	22.5932034919917	22.8307141269888	28.4581728250002	31.8689419896559	49.1918319169034
neg_1857	3978.97627478644	3353.56309257902	3291.24066936791	3521.01718192825	3594.29280824199	3929.97200106879	4351.14293895548	6165.62695602821
neg_1858	3689.06909846204	3076.50017933904	3051.3683135708	3243.34438585011	3330.67184361242	3584.88535615977	4042.09720963695	5720.81882907701
neg_1859	659.877272108151	540.634683794447	518.392670584048	532.383862797232	579.768042174001	625.777885084618	693.591471246196	937.298302799445
neg_186	1172.47634120269	1040.19148765115	1185.29201930706	1214.19812546455	1536.13154827672	1743.24107004314	2033.34738688949	3266.03604782939
neg_1860	111.173686099465	96.7104315877754	88.8005704771184	91.6220107665886	99.9149080107354	101.609245005635	107.429129214346	173.186969496796
neg_1861	5519.63978865675	4756.33814209974	4628.03712895787	5017.08242015747	5082.10493436324	5424.66756465156	5735.18481145261	8525.61092293942
neg_1862	6915.12330710271	5981.90191284374	5819.51499851115	6297.62304644287	6396.44170396005	6840.57102496866	7255.8147195191	10822.6207362165
neg_1863	3130.08838640048	2695.8363542006	2608.34154621565	2862.40959233022	2898.49356802303	3073.76872407185	3258.93564550184	4861.00358991021
neg_1864	443.501297881091	372.051597574155	343.378689647244	367.566191510235	388.424007909975	422.249389117665	427.128731374677	667.548271782136
neg_1865	33.2566160373026	28.8097686916013	28.061760337236	28.5190361959169	28.0688720595851	33.2223282929322	30.9565192186193	52.0353711904517
neg_1866	22.2053984294207	17.4139270458999	17.563358794141	21.9897773100733	22.1622770183784	18.6386737762478	28.4743336418388	32.5441662365212
neg_1867	188.320978320603	159.884788297614	159.498132756901	164.540180193688	172.743385622818	194.21107681593	217.692915031609	315.398343225052
neg_1868	300.535782441857	260.606891294018	260.098952978207	283.749115099894	279.693623110759	297.339955738039	325.623770833646	496.855185475589
neg_1869	9.52344205857804	10.5440881121888	9.76724873210139	8.68557979305803	7.88665874906085	8.81560410318474	10.3689900909642	14.6757074746539
neg_187	3672.34505864326	3220.33403313927	3561.64401054751	3735.73857687962	4617.70833884342	5595.08465910011	6436.87645321256	10318.5288925337
neg_1870	17.9533606736646	21.1794002417107	13.1750723095928	24.8938068715672	19.6920667895791	16.2025952553479	18.8162793807669	32.221506623056
neg_1871	419.23859136422	351.965923472113	381.601924187042	407.606698708116	383.519285697715	411.949555574473	480.796442303178	702.673807775983
neg_1872	437.302693536818	342.605358910742	398.222520136448	427.072116100912	386.533958140627	421.828475006238	503.30585669562	756.303858996409
neg_1873	14608.308538889	12027.5907272895	13815.4266553572	14914.8159281044	13359.1367460413	15146.4214499955	18111.7719670561	26538.9777858983
neg_1874	104.947106358722	88.0537151911609	102.159664636248	99.9033046811399	100.065399990579	92.0128276094608	102.405201435246	170.018229243313
neg_1875	298.267348303749	233.994323448517	277.381865549956	298.931127233473	266.646542119205	284.14799695074	349.901344615882	511.580866551217
neg_1876	625.984246252606	498.956584135821	559.858483785729	604.563119545374	539.399983591446	590.317223207622	707.799767594436	1069.10353735736
neg_1877	580.047204763187	468.319627204917	489.329197045222	520.163241574407	507.093174520105	545.00997837785	612.946035209468	925.173854049243
neg_1878	189.585293402699	158.01236113686	165.013870229383	186.788157402829	172.169316601915	172.662152144923	206.343397880084	325.531865523176
neg_1879	547.061853934138	442.159318038964	447.525661670316	508.742872679618	473.410995569553	509.765680414231	571.774965339654	904.861119161532
neg_188	28.4230002360416	27.9741191087283	36.0808481228428	35.0124473932139	48.1309026872885	53.5004533380446	56.8004757709155	125.680028953723
neg_1880	35.0087177009496	32.9756886606909	33.0478908571972	33.0334893078345	32.9794271401629	28.1982385378257	29.0254979592291	40.7920240875823
neg_1881	1289.67505457135	1050.93883199771	1161.02097083093	1227.84119833394	1170.13631150635	1257.8946324728	1461.96146190188	2219.49570659666
neg_1882	23.159300509338	20.9493688386213	22.4398332131855	19.3141366857453	21.1564326026296	18.4811526732255	19.4498073478876	33.7091943480009
neg_1883	49.5012487535232	42.3391125704365	42.0913955241397	48.8514638664538	47.064600512435	47.3223255390925	51.2738187665309	77.7158217133589
neg_1884	24.0666989122042	24.3217279404462	25.4556025143024	29.3243202818768	21.6018862441936	23.4854735565655	26.0437288569311	45.9675328647787
neg_1885	211.368466252507	164.50072807274	180.048158732703	190.555380053812	202.284142318104	208.416167395669	217.47308213444	337.196395922904
neg_1886	290.256836258542	229.494990933493	250.20346814525	276.593993002784	268.99587206287	278.323348591696	306.489110173953	505.564599055283
neg_1887	102.561558248569	78.4488198968869	81.3664745984437	95.380270268499	89.2347425046196	94.4897913098356	97.4601888396278	173.308627640999
neg_1888	189.740497382165	136.120708123356	157.393035604509	161.296815456817	172.23185587729	180.355621635226	197.959991447777	288.288156592479
neg_1889	9.22424474479383	3.04286668626359	10.2516960342076	2.2136582666944	9.07360280805814	7.64193009711815	14.9239754734834	18.0486457669499
neg_189	213.679661818941	159.961698691101	180.717104795001	167.665953710363	229.895512847012	303.115449376682	306.571830550184	569.461096047427
neg_1890	32.2382473179796	26.1005868640417	22.2835220275528	24.802042477513	25.8421725140853	29.3281418446825	29.5199977729649	41.1572859092611
neg_1891	15.7748817698531	11.9033518645349	17.5817221862526	13.2095536280682	8.81796782228062	11.9770740045364	11.8766632346416	21.9417758729414
neg_1892	20.3605263010586	16.1775161443177	13.8826997076117	16.5073446176035	13.4296637765544	15.1013388791667	17.3182758255824	30.9905274638037
neg_1893	31.3070431547681	27.5584549513896	29.3312630813133	28.858509004216	30.9703253820119	29.5944227131033	31.1678519850495	46.0816356634155
neg_1894	391.978229885049	300.785350325441	343.150029264094	334.037018364224	328.818838483339	365.351640446074	433.022509317328	663.961334444475
neg_1895	255.700304345893	200.551863429701	199.241208556153	235.203679439606	221.569101247518	233.504276057589	265.297039873371	407.446465483639
neg_1896	45.4649840703873	35.9681732255246	41.681793069326	42.7191050132502	47.5851613179449	48.5494140600398	45.1838289497631	77.1895423190605
neg_1897	441.361284222306	353.288897264577	380.695363378956	434.542275466701	403.51840356872	398.613434066184	475.988271210472	740.300638409471
neg_1898	26.953318370393	23.1001109244517	17.2333992131934	25.6991083517383	29.2860188027527	26.102129701527	34.8076687883421	52.914689904914
neg_1899	62.3331869592754	50.1119341840048	53.588067642057	43.7928201331194	50.9217630043298	53.2914396009666	56.3207056381291	106.320414980034
neg_19	33.5482716465718	23.458225731226	33.7189927732531	20.551015564478	12.2787736139703	26.9535956748442	45.4346006890491	46.7849109989323
neg_190	9051.31105541365	7813.27208545166	8451.19015493707	9007.74548520795	10630.3256296527	12752.6215726533	14599.2855077101	23513.3889605993
neg_1900	37.1740514330388	26.9372480720508	35.6485059444916	33.0457271726475	33.9037399301688	34.8001330344292	37.1487761018921	63.2283170223339
neg_1901	24.5987698190085	15.5679876397098	21.864416885318	21.1133855752505	23.3994239977947	18.961175477267	16.845384404907	21.5121331864568
neg_1902	653.00288338575	530.391220619002	541.431477575116	610.560134786449	564.161883169177	612.695699247214	708.372266086723	1057.18385753577
neg_1903	2624.07523875121	2196.24004171858	2462.64471254941	2651.51587236188	2409.26898730631	2698.61398222706	3191.59275436604	4741.20392671634
neg_1904	255.694621366447	190.948750156646	232.213319913764	247.576754777638	207.198197294658	222.841151575228	291.331827492974	436.980555002724
neg_1905	152.639913982303	125.357181972993	141.5178747407	150.105887907407	135.165346306574	143.119396052582	182.263386794544	287.763439153903
neg_1906	381.528567096427	317.793926829149	357.745131645877	366.96440051394	343.480266736015	383.918754208144	438.368454202801	661.091653844076
neg_1907	395.321186033888	321.451996599395	364.264798380984	387.651402081227	351.139348903859	384.085170050735	477.257991970948	698.445289680794
neg_1908	16.4368942219451	14.7891549836124	13.4212835905892	12.5257965003835	14.0587309103829	12.2973622489309	8.84333531812406	20.9077169476286
neg_1909	61.3891912684276	49.8177100064191	51.127122229327	50.701154246121	56.0758964767794	51.5148346476755	57.7361054712537	92.7754157924305
neg_191	56.4071704762501	50.5315348087407	57.972386480798	52.0320222321197	111.240855781993	124.336107638292	123.236054230321	212.946429285845
neg_1910	76.0547614671908	55.6923097755558	62.0521891023228	63.7191187658835	65.6679317170065	62.1763322420093	69.3741392899222	119.021706241022
neg_1911	1663.1792197983	1356.46254726245	1466.67077810316	1581.30710678497	1475.67162226732	1667.81406549706	1935.53239669583	2934.70563597826
neg_1912	28.2389162341538	23.7755959616381	22.5618741056248	24.7366012799298	21.6137380475466	18.3957918655839	20.2390385412377	33.8794988417461
neg_1913	19.3648190932361	16.4107446284573	18.427573562788	16.3039352717407	18.2546943147194	19.7221536270805	16.9809928618201	27.4988489077782
neg_1914	605.944801712816	507.299019403266	531.595002740582	579.571590839453	536.051914714395	566.242639745647	653.76521023006	1008.1380060525
neg_1915	44.0143389597423	39.7087471560273	43.3715968857362	47.8864224811538	41.9351671328724	41.6148229464309	41.2541191170919	83.1915795700067
neg_1916	487.922413854503	397.715962523955	442.182531288092	471.634076795782	432.53573316846	489.95097989823	562.553133842544	896.158190220647
neg_1917	101.453471046463	80.6322119857809	77.5875129386695	86.5854081671138	95.3681950849072	97.1317755158827	106.01191293913	179.695877983678
neg_1918	26.2116540669917	24.5623331650072	19.6776332279696	25.8498748089621	25.2385306867138	24.6877319313074	24.2420922046213	45.1280213533555
neg_1919	31.2940991176123	25.3403386601403	31.3075142959323	31.4128406953134	28.0779695826369	29.1001751780531	35.1038297223799	57.6074914361066
neg_192	81.6412936513287	64.0542928826512	54.6309621072548	69.6839293159214	84.943719522549	120.717474117342	105.807497201965	219.701447903177
neg_1920	36.8095205536599	36.2081303035388	42.4722721019105	49.3622440104621	38.6823098890757	30.3693067725642	52.3164005570821	94.9976999922158
neg_1921	17.6435287951287	3.05486580400771	6.632540622105e-10	5.45135103243705	7.28937938156593	6.632540622105e-10	1.91784329402118	3.34032805446001
neg_1922	65.3057946362177	52.676283574982	53.8277370299556	58.6853298086125	55.7967136970205	67.4748635448907	77.0502594272622	105.175024264112
neg_1923	45.3172798718569	40.6729410831846	42.8398109109208	42.2770210066209	42.3016170082534	47.0202907123326	47.4091183315391	80.3877368354424
neg_1924	80.497812184751	65.7779825217998	68.8271989208884	74.4270073817951	76.278050549505	81.1227372454952	89.3590844032479	127.722843942012
neg_1925	957.591128915278	794.744788206172	809.921913523454	857.057991357961	854.770729296366	955.687104369758	1069.16988904847	1625.94002761262
neg_1926	10.9131535489863	4.87795312629631	2.9778248484722	4.98531494298263	5.72981747865798	7.99993095003402	5.85677463208643	6.53076053044408
neg_1927	121.556551699809	89.680171705243	109.385503981918	102.287872790259	87.554157435171	115.31485980227	127.572860498108	218.989051042866
neg_1928	383.468699998763	312.418644841037	334.912915609962	366.597396792008	330.298553865403	371.929375115166	399.483248916896	621.601526977946
neg_1929	2340.98846179298	1949.17394241543	2013.13035315129	2130.09764228743	2106.74697874415	2334.40805484766	2516.07032886128	3855.52042690973
neg_193	138.366815923588	138.153194223853	163.415297629457	166.036183200635	248.800429959139	292.929124545197	335.010946315217	529.415915578056
neg_1930	3812.28361008036	3219.10660257249	3347.78412071935	3529.19587254645	3461.11109114689	3800.62408689484	4244.90463409386	6305.0684782765
neg_1931	274.675813651053	218.746704582267	228.051222387313	240.979653911566	235.411406173814	265.951405795659	295.345251072334	457.45430464012
neg_1932	16644.3435173637	13865.2410867488	14140.6951359744	15244.8851643125	15096.1360032719	16899.0573129227	18926.4889381783	28853.93110587
neg_1933	1053.57426543731	910.955600787067	939.342313052581	984.365657113326	952.965200146226	1056.84133220226	1150.0562460157	1735.88390037079
neg_1934	360.853647689773	294.344538175095	300.588550324516	323.240625961605	336.381601662441	349.389376858649	391.130451601675	591.505116037488
neg_1935	10977.3525244738	9119.16041529777	9362.84051495871	10073.265790758	9968.52954439856	11246.8488530533	12390.0108056832	19119.7165168199
neg_1936	403.600019015259	326.262222200516	326.304327479375	365.060966200898	342.181440517405	404.536867299395	443.800507417076	705.423697369186
neg_1937	1100.20469070895	909.461607705191	953.81617240358	1016.36633551018	976.743791079124	1096.26101467127	1244.04752998688	1891.67888208451
neg_1938	84.4011488758779	72.6907402374893	73.9658806896896	75.7684538320619	79.9043498821171	79.6104590197534	85.5938192931888	147.259913787407
neg_1939	5860.69637424533	4874.40364553122	4971.01133303665	5284.90541785297	5307.24648733662	5876.08098916022	6520.94612174179	9989.62285881881
neg_194	3296.95896454557	2833.73938616922	3146.95099827535	3313.29859339659	4254.88795951681	5119.21150693136	5804.7179368251	9436.83913799273
neg_1940	263.198903970202	210.698104367977	210.610690611519	229.468952394572	231.345065811384	269.58930082201	303.036589648722	462.29625403717
neg_1941	312.489149010025	278.888673356645	280.620299167259	314.93592204077	298.439880974782	344.814750552074	364.237589138321	567.010367649517
neg_1942	620.742017161187	524.006322382932	535.211628502342	577.964436545493	562.553355944813	641.777016115205	708.254789487843	1056.46625062558
neg_1943	66.4823871171594	51.5924725274851	61.27160929691	65.6082870984069	59.0784702565176	76.2234718270086	88.1666984738599	135.056504038112
neg_1944	217.418613485274	168.848637753072	181.834321063576	197.504848203447	187.424542889379	229.894073195749	233.000658698244	366.214553323524
neg_1945	370.672524727657	305.448007863995	319.83886107561	316.876165594422	330.558932841097	365.6538306397	395.34713797582	635.316492993332
neg_1946	322.896223046065	284.358254155405	276.411100076899	282.007960144398	303.572299446777	327.986468124955	373.643313376656	538.755615104335
neg_1947	2232.91931937166	1838.68499926753	1855.56932994376	1968.40676288499	1999.01005339275	2258.58020020372	2444.59376769134	3767.3292854424
neg_1948	135.485906932442	115.112193790255	120.199022546222	120.908730840961	128.212056870185	122.656005012936	128.882885286514	221.814028137255
neg_1949	44.0877511496091	34.2543317559294	32.7694531825574	35.2014904990106	38.2737336921679	36.7191149221797	43.4953697645753	63.0046539276595
neg_195	867.273154499156	758.081332546377	861.171583961048	903.15803148275	1184.76581549438	1442.42314105682	1599.08894263301	2490.43195724742
neg_1950	49.2927722127728	42.2029028695428	38.0175989878899	45.8032515631968	45.0802794316624	48.8663007762463	56.7350353028177	81.181548447942
neg_1951	1202.62161757357	1026.64156792948	1151.82715009026	1177.05398490555	1137.50566704031	1276.53205965613	1375.54340811408	2055.15103717075
neg_1952	2841.55949963608	2335.43584589603	2350.41323943916	2540.00101254227	2543.61197029417	2855.83568021974	3204.66400969451	4867.26544606298
neg_1953	231.714354224473	195.872119248827	229.336490828555	225.295907965797	208.604601636212	241.251229091647	262.551068816349	372.792561390529
neg_1954	46.3513417918284	38.75980078888	46.1761234089928	47.1920013569663	38.2701379138087	43.0525259178536	53.0253258438004	75.5573437062769
neg_1955	35.1475772764244	27.4227829008204	35.937980185183	37.7495817054108	29.4634737158721	38.6970638608538	25.9844792060943	63.019713826571
neg_1956	14.5540974860382	15.027579474899	14.5783969045827	11.3263510269851	13.9338063737931	12.8185539424489	15.2849163138225	26.9846104525377
neg_1957	197.623789590185	147.237975096385	182.200247250816	199.185426882047	168.477545036314	164.716732473497	206.493527271103	269.519208177682
neg_1958	518.22880106528	419.991713293487	488.765238421555	511.738902855483	435.943149699772	442.791055962976	556.028400872063	768.703204309475
neg_196	269.599217187208	222.327846716549	282.518460142277	269.534831383497	416.559625743729	495.123942221007	524.440484733772	785.807572263695
neg_1960	129.441984803468	229.181912398471	390.21735070885	330.424714558106	285.204651100462	152.999556603289	199.418528542056	71.0042815047898
neg_1961	40.1835203449636	68.1122901992015	99.4504694312332	97.7642896183571	75.1990749297401	45.5552558904401	54.6311789187229	17.0742147423378
neg_1962	1.60720981710823	6.632540622105e-10	6.632540622105e-10	6.632540622105e-10	6.632540622105e-10	6.632540622105e-10	6.632540622105e-10	6.632540622105e-10
neg_1963	8.23095182759729	6.40699986793337	22.3840415448325	21.7830663353687	39.7184155593584	14.7550713183572	6.632540622105e-10	6.632540622105e-10
neg_1964	6.61942701485157	13.1666670000396	8.80338722212168	16.0881569948747	1.89739621700211	6.632540622105e-10	6.6276567307182	6.632540622105e-10
neg_1965	36.0822826456619	30.2424505460755	20.523837552557	35.2087160286989	13.1787605788921	8.78240412544336	40.2390901369171	7.76037641956052
neg_1966	16.9500753350023	60.9290799773196	35.5866997101717	22.5163838689337	2.78670103893063	6.632540622105e-10	3.85319660892388	6.632540622105e-10
neg_1967	22.55426119394	30.2533016366615	57.8055842525975	74.721362208186	3.1459091133583	6.632540622105e-10	6.632540622105e-10	6.632540622105e-10
neg_1968	38.7112778589891	37.0906099288299	27.6784936088855	45.129193638762	32.1464314644317	21.3127840963803	26.6514236736616	10.0036507865127
neg_1969	145.626580947141	571.443668080093	503.359104300817	486.872376650979	331.542833562567	134.195950072034	301.156073104748	67.7382671761939
neg_197	93.6617212917528	89.9278949363252	107.169301589697	84.7147033591004	148.547715394057	195.010917308814	183.138610460857	284.277684731613
neg_1970	5.34864186999743	32.7802587755301	20.9458843369606	18.4391246381355	1.7724033789053	6.632540622105e-10	8.97707834295571	6.632540622105e-10
neg_1971	54.0712295427741	49.5098597976214	69.7620502654753	70.0898754749858	49.4242884748977	32.0370735425341	54.3763022084441	20.4736368719049
neg_1972	10.5422194903833	7.186860698109	17.3035668434133	16.3390065838886	27.0894315663873	19.5280979308008	8.91978892119339	7.97860051438937
neg_1973	5.30241874004704	0.941291455063684	9.34210053900659	8.63381298902867	11.0908912842025	5.03547529282157	6.632540622105e-10	6.632540622105e-10
neg_1974	6.632540622105e-10	1.8701076507288	638.673620573686	0.959285596777709	6.632540622105e-10	6.632540622105e-10	352.362467628936	993.585054098018
neg_1976	11.704660568295	48.1079570020506	54.9226339427413	40.6267890949417	25.5460095477698	8.79790473777608	20.3906421854242	6.632540622105e-10
neg_1977	88.7413672941919	77.9080540368576	124.825889212008	68.8987170951059	26.40953841295	18.773326093026	5.86391751339204	9.42499312887544
neg_1978	3.34706476547633	24.6026291966558	82.4500828924842	61.3514425132102	33.1487740932448	6.632540622105e-10	6.632540622105e-10	6.632540622105e-10
neg_1979	22.6623466911864	31.1301656304392	30.7304887205453	27.6506629702566	5.58529571926764	2.15374976570541	3.08445149192435	6.632540622105e-10
neg_198	600.152581502544	473.117089095105	441.258309587817	503.934067828666	483.241588520082	616.945546472796	676.302315452182	1392.0018792033
neg_1980	88.4084798669473	80.5641409297555	57.1600144799385	60.3081128669317	5.36013329338759	5.69669570389838	22.0679488078005	3.34083026429499
neg_1981	7.30492867287701	30.1124168127972	13.9848850450692	15.7825208438993	5.29207116642927	6.632540622105e-10	4.13859400662373	6.632540622105e-10
neg_1982	33.3445931672893	63.730939220965	37.1635804711615	74.8054363607403	15.1716304815575	6.632540622105e-10	22.4792767815812	6.632540622105e-10
neg_1983	22.5896751719894	32.9506051252657	27.9714032029273	43.2387009024369	5.41449593802008	6.632540622105e-10	12.7916387732973	6.632540622105e-10
neg_1984	6.632540622105e-10	24.0430519775429	6.632540622105e-10	6.632540622105e-10	6.632540622105e-10	315.032135082438	6.632540622105e-10	6.632540622105e-10
neg_1987	35.8428326862084	119.415204467874	163.086906421675	166.1836065485	6.23156064452681	6.632540622105e-10	6.632540622105e-10	6.632540622105e-10
neg_1988	6.632540622105e-10	179.466081970694	13.8621905400834	6.632540622105e-10	6.632540622105e-10	186.08017393588	6.632540622105e-10	7.63359353817497
neg_1989	5.64100874361634	50.889511770631	39.1293983372097	40.2043525030071	5.6825909880253	6.632540622105e-10	2.38533870814045	6.632540622105e-10
neg_199	7059.59315460147	6024.83421333489	6764.68580254435	7190.5145041735	8597.55781792408	10329.3187640296	11837.0690315897	19127.0259339954
neg_1990	71.7531325544693	42.255892826329	28.4383938684358	23.9371374661095	30.9898802731878	17.4512866717407	13.6768932944597	25.2796190900524
neg_1991	135.550203879874	82.737038859055	67.3393629752957	151.031131401129	57.21959912815	6.34594924785205	38.9255627072537	3.72009482481548
neg_1992	90.805553206952	59.7896762687389	54.4965229110436	123.664150928055	44.1521769497727	8.33639176273528	31.5100409786475	5.0938108976578
neg_1993	24.4337444139988	39.4520922940362	25.2322066892086	27.3276772709028	11.3850404592635	6.632540622105e-10	6.632540622105e-10	6.632540622105e-10
neg_1994	29.5880795500976	38.401287771612	33.751893810197	31.5984910105148	3.05777496806421	9.19115678244594	27.054389847903	3.46672333338362
neg_1995	42.9496206354941	23.2084287338962	26.698063705091	25.3701747876962	12.9393079066839	11.2622199543505	7.05820786889392	1.97813762359916
neg_1996	40.0918111465845	67.8401974833662	120.853687498025	104.8777564626	67.0510322212625	43.1524220127732	107.136460346276	33.5192469208691
neg_1997	41.0147653247125	66.4022125458251	66.9742761309086	68.1714087940605	41.5234416899087	22.524656729141	42.9961090371067	9.60280771182337
neg_1998	2163.20191055611	2460.16356638078	2276.17268894879	2433.30754966641	1785.5254416382	1252.59834056996	1644.91805708953	897.404853210132
neg_1999	76.7159032272259	49.5526403438521	37.602678187468	45.2018423319159	22.7043388155735	23.3520642409645	58.1740324083786	14.8942963542013
neg_2	2152.5909179056	1543.50912625497	1740.42172289249	2302.40459853162	1910.85649119002	2187.41912686555	2776.9791739479	4125.99040284337
neg_20	1258.64628660576	1122.57799506759	2261.69957153948	1220.538926953	930.829866871608	1029.62189505019	1036.40036348664	1043.18835002387
neg_200	809.236691910397	705.27731551386	841.165380732579	864.994380206474	1198.31290471434	1383.61812381059	1569.9816895181	2527.92074174952
neg_2000	42.8214993658056	64.2022883123552	66.5323856166642	95.5845753409729	51.1211901746854	22.2554891722538	35.7290907806148	12.17462575401
neg_2001	199.184921642289	8.74767470087115	13.1976127268411	286.190438283522	15.9620837897149	10.4128036948364	21.3303149023227	6.632540622105e-10
neg_2002	31.7513265532546	51.1756120550936	33.2762342862364	35.1597903144967	10.7105601088447	6.632540622105e-10	15.4213559735942	6.632540622105e-10
neg_2004	36.3421466830314	44.3065333110333	22.7212871220187	25.4565998968534	2.4738832839785	6.632540622105e-10	6.38628808133115	6.632540622105e-10
neg_2005	17.2803528406815	23.7448941595131	27.4021636186824	30.8052671986645	6.632540622105e-10	6.632540622105e-10	6.632540622105e-10	6.632540622105e-10
neg_2006	6.632540622105e-10	70.8899794687702	52.6410774428083	8.67522793106919	3.94679009235319	6.632540622105e-10	6.632540622105e-10	6.632540622105e-10
neg_2007	6.632540622105e-10	48.5627283660081	75.0640785483719	45.9359913270652	7.08840260763599	6.632540622105e-10	6.632540622105e-10	6.632540622105e-10
neg_2008	31.474501030547	21.459254801849	20.4569635085203	19.9389955269991	2.85062552351582	1.5254122595936	15.0456271697001	6.632540622105e-10
neg_2009	53.2507427388643	132.40454093354	93.8011943159072	43.996851049366	18.575387133039	6.632540622105e-10	6.632540622105e-10	6.632540622105e-10
neg_201	515.635385895441	469.662685619679	436.152526236032	374.919005249773	419.737234844306	639.446982211686	522.536025798538	656.182304753809
neg_2012	15.9746866441564	16.0977987657777	13.0442454428211	14.3142779436553	10.5857206092299	7.61512801865537	8.24714615397427	6.632540622105e-10
neg_2013	16.010725052704	18.1904598301764	22.0883503354484	19.1150203435387	20.7679783884884	28.806609056181	33.4292022739329	13.4208222428498
neg_2014	13.756381727465	24.0669264159362	18.194373253627	21.0687594625772	2.85120309744027	6.632540622105e-10	11.7151877533112	6.632540622105e-10
neg_2015	47.7215878914159	97.0645254922989	214.671779414374	143.797696213364	110.508958801214	57.2673908596308	143.826532149826	40.7773948606767
neg_2016	13.9586017066274	28.6084269150208	11.7382278362293	19.7735272620503	2.19313718184549	6.632540622105e-10	17.2950284195516	6.632540622105e-10
neg_2017	383.629765753444	713.473029004863	1285.92736140339	936.233159165182	819.254589638848	535.247804662973	1154.85987544841	498.520538213259
neg_2018	83.4437882975357	159.171462562384	308.40067259545	226.84615452486	183.66134610312	123.137534093424	250.433998179511	115.522071282581
neg_2019	29.729978715852	15.5124640931131	17.3255948434273	9.54347826872499	32.8276632520022	14.7850115798759	12.876004348082	20.4552430939777
neg_202	6.632540622105e-10	13.7164970471078	27.3366011103083	7.68677075852186	6.632540622105e-10	14.5995850906223	9.55302589142285	6.632540622105e-10
neg_2020	14.173825856309	10.7495588652314	9.71956540850236	14.4502809211962	9.94099460066361	5.18825374583178	3.79288853702018	6.632540622105e-10
neg_2021	40.1920805956303	29.6329276531863	32.1432010861682	28.7312440693825	45.4096140146375	39.1003994450334	38.4766991487038	45.0459861092337
neg_2024	36.5106240105305	29.2584175318635	33.9822066380754	34.4856529253033	30.8122758686845	22.2379292382928	22.7826418756832	17.0612677960092
neg_2025	65.0562137447831	59.7375012853114	70.7625898380359	76.0868882594192	56.7631951268101	42.7855888219286	50.3924748820021	39.8567699225024
neg_2026	3234.02436282637	2919.37187600104	2989.08135953709	3250.43213507137	2933.80216161847	2523.87697991589	3017.63097174827	2474.57485902207
neg_2027	26341.1926297508	23531.3590615182	23544.9435535369	25681.6018536579	23915.6263091531	21236.9627410336	25208.1038033756	22340.8624764529
neg_2028	4260.31239601803	3823.82375381169	3911.73777184605	4251.92283310809	3827.14883444557	3306.21339045597	3995.57151848891	3330.47475792236
neg_2029	1281.31002059004	1143.17846445952	1181.5400545297	1283.83933148613	1147.48877540801	937.994476827675	1142.15510193255	840.422573050073
neg_203	5651.67195090815	4383.41223501064	3678.60315221007	4405.5189268732	3979.42962048951	5591.83037836874	5703.02729221651	11517.6094130971
neg_2030	75249.1232250405	67049.9221717439	67496.1294300202	73691.4233011843	69185.4628769792	62847.9839113084	74455.8103412239	68229.3451014378
neg_2031	3566.99616849774	3186.11320582302	3164.11940961977	3492.9663454224	3236.38815813312	2871.21354165068	3316.68316640126	2945.28145337239
neg_2032	941.160819057314	857.132837056126	854.442544406938	917.035643569629	849.12885343084	604.022289202623	714.76339257045	294.531371787426
neg_2033	417.669328629103	432.09502314809	561.061147269356	560.687823625194	363.301948630148	138.849582659297	278.854759194219	6.632540622105e-10
neg_2034	1094.09942553093	1003.63546755411	1027.36697105271	1092.3525192061	998.39401128711	759.938767501352	890.295256002393	458.81036484519
neg_2035	489.666402213095	458.197018755625	433.093623571405	465.701632170714	410.511447325897	235.767042455711	285.230690044598	41.8807967865437
neg_2036	776.528973747323	719.532616728944	734.520153426549	787.041927875123	694.028918696435	481.967800732926	589.175730070747	207.13935670651
neg_2037	31.800679817083	27.1825016213565	30.3848267475175	28.6439582657798	26.4909096487945	27.2410748541376	24.5269769479175	29.0077854406469
neg_2038	1361.61337631429	1238.59519046521	1315.08625524029	1319.95647090102	1418.6989148713	1210.64572737767	1255.29709419416	1085.30388818031
neg_2039	845.440009039527	789.698470335363	819.942602657735	829.158451136573	890.832857804143	736.061387325193	754.570392986832	648.688694006851
neg_204	286.006960588921	222.366359578503	194.760585985403	231.896968353136	205.707252190195	339.450517960128	341.209206860253	687.664612508957
neg_2040	90.7548689211765	85.2029138482416	89.9946262641753	94.3680021544806	85.9981047798996	72.9376915220055	91.9250148019974	78.6858516986911
neg_2041	83.422434068774	79.222004182614	83.8444237460063	92.367019983301	78.3194717114029	77.9636399132849	92.1643219754103	99.6939799716466
neg_2042	3555.25079780095	3110.05547886607	3199.51939903225	3401.76247005587	3242.16441295862	3136.32928636736	3480.05489482572	3522.92043176915
neg_2043	308.394164359138	274.392540246767	258.124743545885	262.390054995451	270.411309840039	266.724194471124	286.673462394044	300.11758116535
neg_2044	465.813480588157	363.86469473303	448.040349611585	528.512428429574	406.395314244932	393.058179819883	511.606839390975	484.624265380247
neg_2045	930.958219142063	813.74536817331	821.600502552948	851.26442750332	821.525863118379	801.349378565586	871.140833423807	830.248695551884
neg_2046	28.0836751954649	25.7024721107439	30.3130162217797	30.448252969755	26.4204640810531	20.4696646198907	22.3944392013089	17.5501711459923
neg_2047	141.275611935619	122.006526049079	114.928822749039	123.410055825722	123.949823975618	107.649196594838	119.908452234822	83.7580214691981
neg_2048	287.537034321022	275.337082407905	272.589328733628	301.479260788285	260.465084803374	242.991663667483	262.953929056376	214.786719464176
neg_2049	2899.96135713681	2398.74860592017	2599.00047944199	2741.50473914575	2515.74625637783	2351.81504888216	3076.42479804887	2572.64648807085
neg_205	683.996536395522	515.379648656051	479.061401795443	585.836395088441	575.110123369451	755.602165744626	851.0689126887	1709.4113322702
neg_2050	4250.49835134208	3522.61027507323	3605.14295526712	3964.86404243175	3706.84395948137	3496.96628107618	4523.21158704828	3868.88555659587
neg_2051	1538.5817288242	1247.4110082513	1323.79114703816	1451.64625689097	1310.90293804362	1233.33894733607	1645.60312075455	1268.00544042687
neg_2052	71.2424674806962	307.516885496243	357.177360595849	209.478189565807	135.766684257526	30.216432959812	35.0256904323079	10.0661854498076
neg_2053	16.412394710222	17.5727264650999	20.4667366099361	18.2404298607334	18.1158202697538	4.88116740787779	5.87444824482705	2.4666672697797
neg_2054	46.7712155345605	39.5225577389995	38.5447625811252	37.2496810120199	41.7403879793366	37.4235028711632	37.4691594140412	32.4297632672781
neg_2055	170.407832324402	205.395724036401	324.315742503172	259.546630635312	214.721050568779	156.421876689423	153.017434338705	72.2485988977856
neg_2056	612.334865551046	578.110119059386	615.04415330673	613.946754262915	649.793557666753	592.999209508221	609.602288098558	607.624638452091
neg_2057	124.54356298881	113.228662432117	115.366511028098	119.713401230949	131.140916677804	111.522632637759	119.177211955478	123.998798560752
neg_2058	242.220033983085	223.635330452421	232.740051348669	246.11776566908	221.562671421338	234.29925782454	260.696081017182	321.516691985755
neg_2059	73.8270113064471	73.679270637551	64.9498481333618	72.827670872486	74.6711933941407	63.3365471533955	63.6753019848516	72.5261493899345
neg_206	206.211971674809	190.480722260928	271.460930365225	224.07021584881	198.665891642091	239.044551173199	282.550085911003	260.05986714163
neg_2060	2398.50055437769	2052.14546527961	2161.27288539059	2239.21751916661	2185.36206352721	2299.61998823982	2469.47601108053	3095.79133169318
neg_2061	1754.02895203829	1491.85186016412	1565.93200754357	1637.72338036324	1598.12366663002	1707.86126863071	1783.35333236734	2233.43277300703
neg_2062	89.3445392880541	70.6313687841281	88.8252276560623	92.5117006137899	79.2762787182787	84.7033650925715	104.750128879375	155.633725265624
neg_2063	297.053972213245	229.22546538757	245.663803413313	240.45623390675	293.610493449097	296.256539592564	284.415331552945	374.742555329214
neg_2064	101.452717210945	74.1152969082115	96.5974308119218	96.7836323611026	85.6366789099821	76.1733228703226	71.5957116436536	108.897010234283
neg_2065	3285.21284942536	2893.86740825926	2940.72372103231	3050.24098410143	2986.49761030922	2894.24896290551	3152.01703529621	3196.44035069499
neg_2066	464.088492944396	339.156094693593	349.930763507449	390.730769989984	392.224710810061	444.571826046873	564.460389824459	718.686134100639
neg_2067	236.165164271073	169.316461672004	175.267491369962	202.108765163947	195.153473977092	208.058186380362	290.4092923556	368.391194174226
neg_2068	6.54661226259851	18.9040577102107	60.3386368143963	35.969115182847	34.7019332520737	6.632540622105e-10	2.97572335695575	6.632540622105e-10
neg_2069	18.8732951043488	80.629475267886	98.0943413196915	71.12270038482	58.0204016639821	4.99942756375095	6.632540622105e-10	6.632540622105e-10
neg_207	454.931320998927	356.964840792764	248.559573359106	306.482484468657	299.586929849087	470.558205073805	406.850359053768	662.579060896008
neg_2070	26.8546812080551	98.4011948016408	109.135128744894	71.4717741480228	70.5207080858673	19.0928784178601	6.632540622105e-10	6.632540622105e-10
neg_2071	15.7016696883039	55.9005956605825	63.3532863703649	40.9645054739828	47.6558718516588	9.16464340334554	6.632540622105e-10	6.632540622105e-10
neg_2072	66.764981007123	24.6057625980492	24.4509017481243	24.0501108583816	14.2733608810245	17.6599641626612	31.5571661451873	9.22542256074103
neg_2073	76.3528108751293	497.432090371121	225.560553190574	226.452215806897	30.3228679639167	6.632540622105e-10	29.2488701107542	5.31540312830478
neg_2074	54.883861345735	41.7976446234843	29.0831085545145	12.0385808440395	6.15472333436583	6.632540622105e-10	6.87856482393166	6.632540622105e-10
neg_2075	47.060205666264	37.2320817551264	50.4644074226838	47.6336211380326	51.6769653455748	44.4415953493218	46.4815285387405	51.4375676535987
neg_2076	6.632540622105e-10	31.4977630482697	6.632540622105e-10	6.632540622105e-10	6.632540622105e-10	100.001770957018	6.632540622105e-10	6.632540622105e-10
neg_2077	894.855409428216	686.727357804966	736.98499485912	801.154052483634	844.467501303387	955.633516580134	899.84977117747	1459.85525479437
neg_2078	687.587847600292	530.540122468506	560.93942868829	614.503611097791	674.33232478394	747.070326200925	668.936442180215	1091.35518259935
neg_2079	64.0535876869082	54.977025496601	66.2305041391024	67.4055401858579	67.6556112197935	54.708694400028	63.2370739993544	88.3950290718741
neg_208	2716.69154293068	2184.31354885325	1885.93741236751	2084.59494896193	1932.62934739482	2730.12587354371	2747.50348802743	5279.25231890775
neg_2080	5.80759846454445	10.8032869750335	17.8544953151563	14.365452034412	15.5411589338528	5.02076292027157	8.00093590334317	2.21630900204095
neg_2081	350.274944376695	287.693215125851	316.869510041259	352.768882303328	316.052800117064	347.006226840063	409.972571513099	633.474180993842
neg_2082	461.595037970213	403.861228789757	416.195540710081	417.984894549905	426.693640744027	480.007727440294	490.349195459954	701.634990219332
neg_2083	176.744378808601	130.701761144844	138.432919355253	159.204815594268	154.65332517159	180.997168519466	237.693088322248	358.179896140445
neg_2084	117.40091102147	85.9327541709253	98.9210449346108	116.044533532086	105.742927410337	115.241818499652	139.072186129141	206.298144211731
neg_2085	71.8357640435101	57.3132803202086	69.7645519278014	96.711546223808	65.0462605802533	71.7145262747359	95.1991320359337	143.050240585636
neg_2086	86.5168533042393	54.2255407706761	71.0265138068821	60.130723885919	74.0348965443816	83.0070326930219	116.478717405875	173.00583601362
neg_2087	142.655320896966	102.169886900673	103.34511939884	102.405188686126	118.571744272562	141.072873711678	186.620584617168	278.776314563089
neg_2088	15.5423520703299	48.4196666817356	15.29577755328	45.6000293902703	1.51468176503101	6.632540622105e-10	23.3444796193478	6.632540622105e-10
neg_2089	6.632540622105e-10	159.405592697044	14.533744792063	5.68091685760863	6.632540622105e-10	250.051871727501	6.632540622105e-10	6.632540622105e-10
neg_209	866.934200617407	700.988598743229	714.532363061356	775.101605098307	992.231363233856	1307.63657486549	1383.96888434659	2414.33308793196
neg_2090	206.375548727863	337.548642446146	232.651003519064	224.991759808526	34.4914590701068	6.632540622105e-10	65.4425930255981	6.632540622105e-10
neg_2091	145.83066155345	262.38849231069	184.676639404034	168.301117990434	22.1817292743249	2.97902137489846	34.9863329450106	6.632540622105e-10
neg_2092	68.5921988108305	106.420364635157	86.0752309559508	80.3801764834919	39.8033076683944	20.5035751909603	22.03097539865	13.429191491204
neg_2093	163.40134795476	671.15242068068	916.775386449711	707.587335762764	600.915666242757	252.452058643853	440.176298787533	192.929550220531
neg_2094	964.630923964934	954.679018510369	1031.336248197	1248.68978313305	916.468698654553	556.277933180989	502.096411458217	329.482350947289
neg_2095	220.171247124903	105.776833801757	74.2036119826678	96.3986752926943	44.7527213484623	47.5029614698566	144.051637886578	24.3505181137257
neg_2097	6.632540622105e-10	5.80867482738873	1.94201364049125	7.04300316626994	6.632540622105e-10	6.632540622105e-10	6.632540622105e-10	6.632540622105e-10
neg_2098	136.14613815472	229.555250046532	364.974472964747	317.207794336718	288.437304954202	160.226084313671	192.953231548209	74.4172317211343
neg_2099	0.00842692344707993	6.632540622105e-10	1.28663037782048	1.45864732791344	6.632540622105e-10	6.632540622105e-10	6.632540622105e-10	6.632540622105e-10
neg_21	35.8826367730552	30.281862607103	108.079121135967	41.7741312297079	13.633059298918	76.1152594703812	84.8908101161322	48.8562825329695
neg_210	1277.64955491614	1011.11312362086	1000.83115182921	1025.25808693877	1089.92138598159	1282.31399922495	1393.67904930228	2553.33087949104
neg_2100	6.632540622105e-10	6.632540622105e-10	0.767754801364222	15.9895638511287	2.04347930171222	49.5510328006573	6.632540622105e-10	6.632540622105e-10
neg_2101	13.8729317139544	5.75800138858211	6.88074503474453	4.07759883827961	12.9523903558255	1.28358865327839	6.632540622105e-10	6.632540622105e-10
neg_2102	37.952526287325	236.201242707894	127.40487841727	163.539784795802	35.1964287621229	6.632540622105e-10	5.63186730841307	6.632540622105e-10
neg_2103	29.6568092618933	203.426532873294	89.5389004110332	126.591549832929	26.7287221208942	6.632540622105e-10	2.53390279476609	6.632540622105e-10
neg_2104	109.117844813987	60.5806279275635	74.0923099415927	42.681005950943	91.198745394507	107.006265248309	77.7217350522939	41.1889936091934
neg_2105	48.779701385181	81.1870105884491	53.9457007505411	65.0239630784873	15.0255196255781	4.34639525165886	42.2381516809932	2.34311032955395
neg_2106	47.9631713826751	63.5889329809626	97.5555296872843	91.6884654243652	72.0643886177398	47.015688625445	58.4037594202735	20.8890409890645
neg_2107	22.4182799390815	36.558375316301	57.1949361523087	44.2493284524768	50.8304515647918	31.1899453326131	32.0429842872032	6.63958237346124
neg_2108	24.2706851979533	34.4785057939952	24.7871275895441	19.8786416804872	8.37649307172342	5.64677856824373	8.57942727685156	6.632540622105e-10
neg_2109	6.632540622105e-10	6.632540622105e-10	6.632540622105e-10	6.632540622105e-10	18.0046386937088	8.63449785169094	6.632540622105e-10	6.632540622105e-10
neg_211	1552.84049975179	1290.21034386745	1107.75626342424	1207.4256323105	1083.34024992573	1532.94901177975	1512.5039370246	2193.31241876583
neg_2110	13.7342742997	23.3508878022904	49.4080674979738	45.4727174949409	35.6097625140079	20.6322849729081	19.4163858947558	5.73406030086708
neg_2111	16.455459855582	52.7465074385213	38.7790027079763	43.5699072072861	5.83589898259328	6.632540622105e-10	6.632540622105e-10	6.632540622105e-10
neg_2112	6.632540622105e-10	71.6398903139913	2.07678917277257	5.86837029922551	6.632540622105e-10	165.226411848805	6.632540622105e-10	6.632540622105e-10
neg_2113	61.4997445502004	59.7888453559854	40.40630808807	64.9723931035366	47.4691967252075	20.2941617041407	36.3732423305699	7.01287512143242
neg_2114	27.7810998035726	29.1616195246149	20.423700522376	39.6649821015875	19.3252115848455	7.58023534758114	20.9917987870447	5.40509348997237
neg_2115	113.921197492285	55.0895518459473	77.6565796971047	63.3530913757643	125.960750004536	6.632540622105e-10	6.632540622105e-10	6.632540622105e-10
neg_2116	26.4180296589553	32.6445110338812	47.7168920557384	38.9572346261434	32.0162654561303	16.5846612756553	24.4763708382019	5.84013158174284
neg_2117	32.3286777862265	89.1732510325407	56.5799539300527	45.4762116349166	21.9637881332392	13.9577734194677	8.45689605202248	4.18715496519994
neg_2118	25.367679340697	7.32776612860804	3.37005660551225	6.632540622105e-10	2.21761023124316	6.632540622105e-10	6.632540622105e-10	6.632540622105e-10
neg_2119	3.60042182687614	25.5656313674397	25.4523290555663	20.5808324987763	21.0486131499885	6.632540622105e-10	6.632540622105e-10	6.632540622105e-10
neg_212	264.189961483233	176.845105371696	135.68125445954	199.446759393761	177.909750853228	284.712689045031	250.133699219689	424.291794786332
neg_2120	112.85762733157	73.5683382203261	77.0134482681812	76.6252307708795	95.0624418617881	34.6031881816448	5.93488472189091	18.2113502341493
neg_2121	34.7619675803007	55.7533665017301	98.3327346833847	85.5163346361696	70.9821642744707	34.7206071965847	49.322167811685	13.2722374247747
neg_2122	13.9555766745119	58.2856197201401	67.9270595284374	48.1584063153469	33.9019809599164	6.632540622105e-10	6.632540622105e-10	6.632540622105e-10
neg_2123	15.8478214048039	28.6649226362829	53.2467500141711	46.7313781858935	36.6581729930297	18.7597349086297	27.0241873503694	6.86281523706017
neg_2124	3.70914673330157	11.8014898798693	17.8508806732064	17.712448736431	10.9312819297459	2.77868856442251	3.95036060501594	2.43815066922408
neg_2127	720.046337576942	304.6952512223	347.524078217293	318.616386217246	185.163165477281	183.355052449828	247.475308681938	104.392043572514
neg_2128	5.06575680319514	8.11963871623716	20.1394703258968	16.3734771243673	17.0094370598734	9.23118282668811	3.83752566653552	6.632540622105e-10
neg_2129	6.632540622105e-10	6.632540622105e-10	6.632540622105e-10	6.632540622105e-10	6.632540622105e-10	6.632540622105e-10	6.632540622105e-10	6.632540622105e-10
neg_213	468.731259373836	384.920221329753	323.920100460798	358.715935896848	325.957447025609	403.005767357508	354.203401494591	691.914754833733
neg_2130	68.0512521887971	72.1549618547953	69.5518485569641	79.2024645438392	64.1934586983502	41.2689781712949	49.67293334444	25.6113000390973
neg_2131	2.70057261053814	15.1090026880906	42.9945934782303	26.4406894973377	7.32953521370787	1.27960742084619	6.632540622105e-10	6.632540622105e-10
neg_2132	38.190520838036	72.321190807006	111.213324793643	119.251660520237	92.396501529406	55.1440572098246	72.7924623414705	27.3370815448481
neg_2133	29.3775091166576	57.060443936519	182.363844574206	136.87804721306	140.546290597456	65.9351269868048	36.4852738637165	3.21952189851933
neg_2134	8.63900577886585	75.2430265383448	69.7599387971877	56.3775217395413	4.18989364912234	6.632540622105e-10	16.0141519762348	6.632540622105e-10
neg_2135	27.8420164324366	110.02188706152	58.0744083626718	26.5869527197123	2.2359247885123	6.632540622105e-10	10.4119760422482	6.632540622105e-10
neg_2136	18.0590480350176	63.4986541335483	37.7878370836913	19.1832251419102	2.06540210994157	6.632540622105e-10	8.1106264879144	6.632540622105e-10
neg_2137	6.632540622105e-10	68.6241052619918	6.632540622105e-10	6.632540622105e-10	6.632540622105e-10	146.753305947057	6.632540622105e-10	6.632540622105e-10
neg_2138	11.2753510645666	44.08848298618	36.2887343476611	40.3091401150787	6.632540622105e-10	6.632540622105e-10	6.632540622105e-10	6.632540622105e-10
neg_2139	4.40211363406894	65.4659381691988	17.9946678466128	30.7438752295201	6.632540622105e-10	6.632540622105e-10	6.632540622105e-10	6.632540622105e-10
neg_214	268.372098630252	238.999812979718	340.01795040777	296.362343307573	240.506769692096	308.412979693644	376.86134279162	406.634330419903
neg_2140	53.9883395120594	323.797748538873	156.639945244657	243.860638499525	60.6372848479057	8.31409416495458	8.75868578793036	3.7131847197701
neg_2141	39.5482475761475	248.552879189129	104.34829810136	154.708353473536	41.4930594723052	10.4176806540824	9.14995913328931	6.632540622105e-10
neg_2142	30.365435383353	32.3076094228694	63.0111394455399	14.3910313455278	26.232170256994	13.9014632980268	19.138751123187	8.66027053105628
neg_2143	18.0403638386058	18.6651495172154	39.0186922601616	8.65547644103799	14.2440425782028	3.27756897137138	4.1620626438337	2.60945126291164
neg_2144	20.193393586131	23.6077056237342	51.7219419759255	14.7175808569277	16.4637835109732	6.10899152301802	8.82760505563008	5.48234538044487
neg_2145	8.84656068368732	21.303400964152	32.7640507076703	32.4308713973086	25.7791375537574	6.97239686359251	11.5935629030149	3.44306958388719
neg_2146	49.5691863258812	24.0024461349893	22.8195115578555	28.9316414656483	9.15932178383324	13.2505768588072	28.0805382511008	3.26068231726476
neg_2147	4.01162716767146	22.2945752943446	32.1048826652553	30.5210876519512	27.037059199944	12.3628718414771	15.6757892549507	6.632540622105e-10
neg_2148	6.632540622105e-10	6.632540622105e-10	28.0323329525001	6.632540622105e-10	6.632540622105e-10	6.632540622105e-10	6.632540622105e-10	6.632540622105e-10
neg_2149	59.3925379131294	178.72664624999	143.328385038173	177.982541360824	45.5562066149423	12.9395923972877	31.0235608130815	6.73950037614134
neg_215	3640.55901078137	2914.81338308111	2886.89805000285	3159.94978430133	3527.477633314	4650.94512718256	4758.50184228556	8904.90333138065
neg_2150	32.4230296481566	115.986831140929	88.0733084560509	100.268311927626	25.3005793463831	7.83150083760609	17.0349689089221	6.632540622105e-10
neg_2151	6.632540622105e-10	6.632540622105e-10	11.0866193572997	6.632540622105e-10	6.632540622105e-10	6.632540622105e-10	6.632540622105e-10	24.7725055670266
neg_2152	49.137140791055	36.4433332776037	38.9785722216624	44.6505483972838	20.2537354135726	7.14980722830203	6.632540622105e-10	6.632540622105e-10
neg_2153	6.632540622105e-10	6.632540622105e-10	6.632540622105e-10	6.632540622105e-10	6.632540622105e-10	6.632540622105e-10	6.632540622105e-10	6.632540622105e-10
neg_2154	6.632540622105e-10	6.632540622105e-10	6.632540622105e-10	6.632540622105e-10	6.632540622105e-10	6.632540622105e-10	6.632540622105e-10	6.632540622105e-10
neg_2155	2.25249049599445	23.5396883657929	77.2365938078188	56.9017866486833	19.202596685491	6.632540622105e-10	6.632540622105e-10	6.632540622105e-10
neg_2156	120.961677491501	205.547226288622	461.427343742719	351.989718720091	386.835238187359	193.577693342444	267.638052564907	77.3748149932219
neg_2157	6.632540622105e-10	6.632540622105e-10	3.76440147261866	6.632540622105e-10	6.632540622105e-10	1.96655128023546	6.632540622105e-10	6.632540622105e-10
neg_2159	6.632540622105e-10	5.98748804360572	6.632540622105e-10	3.99059214281794	2.45522144660076	6.632540622105e-10	6.632540622105e-10	6.632540622105e-10
neg_216	3369.78156060092	2721.69131102813	2604.66962765923	2901.43284200258	3125.52619231812	4225.84854148035	4474.18011777478	8362.16465819541
neg_2160	172.487039671318	96.6403334755935	195.720887310201	393.471296914075	168.991347032386	186.615670947276	415.304471763099	591.779525927806
neg_2161	21.1649206888613	103.971429464512	58.6334383991039	17.7833190992483	11.0753186238266	6.632540622105e-10	5.77722581212725	6.632540622105e-10
neg_2163	13.5914516878987	96.6589476790953	39.1246293023038	15.6301271835932	8.05439130028349	6.632540622105e-10	6.632540622105e-10	6.632540622105e-10
neg_2164	43.1135814871465	53.2525860377406	29.0409009637095	25.2496477384013	6.632540622105e-10	6.632540622105e-10	6.96169132268436	6.632540622105e-10
neg_2165	32.3165606956483	37.9529637842637	29.9285458446609	40.1934087358455	6.632540622105e-10	6.632540622105e-10	4.69268908772118	6.632540622105e-10
neg_2167	17.6315148319926	91.4867954594599	72.2819454090934	31.3918928070266	14.290835340359	6.632540622105e-10	6.632540622105e-10	6.632540622105e-10
neg_2168	9.86137241703991	6.632540622105e-10	6.632540622105e-10	8.40723204889276	6.632540622105e-10	6.632540622105e-10	6.632540622105e-10	6.632540622105e-10
neg_2169	54.463642957226	136.36728042407	42.6755378283302	41.1354034249745	6.632540622105e-10	6.632540622105e-10	11.1761452683663	6.632540622105e-10
neg_217	647.69907246759	624.402011089952	578.545729517465	504.899040885116	560.594435400597	838.90791848631	718.663444497769	930.026697529245
neg_2170	23.5609907702628	64.2992407732417	24.2497544161749	19.3530424005439	6.632540622105e-10	6.632540622105e-10	4.93103120284687	6.632540622105e-10
neg_2171	19.6071750738501	160.000468325988	127.810048494965	95.1613311309521	6.632540622105e-10	6.632540622105e-10	9.42919937551674	6.632540622105e-10
neg_2172	327.321202187622	151.175207198374	97.9541469269249	122.592149535765	69.8012387186955	70.1315353662161	173.069619530292	46.8738316254113
neg_2173	6.632540622105e-10	6.632540622105e-10	6.632540622105e-10	6.632540622105e-10	6.632540622105e-10	6.632540622105e-10	6.632540622105e-10	6.632540622105e-10
neg_2174	6.632540622105e-10	6.632540622105e-10	1.34420033100784	6.632540622105e-10	6.632540622105e-10	6.632540622105e-10	6.632540622105e-10	6.632540622105e-10
neg_2175	6.632540622105e-10	6.632540622105e-10	67.1344716622939	6.632540622105e-10	6.632540622105e-10	6.632540622105e-10	23.4131330691394	76.1249299270326
neg_2176	6.632540622105e-10	6.632540622105e-10	26.3252209532169	6.632540622105e-10	6.632540622105e-10	6.632540622105e-10	12.4237653590483	27.2559387044971
neg_218	5460.83513158837	4284.45199678478	3667.9603432379	4284.71628693236	3980.79851426746	5406.96531756101	5672.46600357285	10728.8120067958
neg_2180	59.3461843585715	45.7723984984005	62.4735562206001	94.3121588492511	29.0818898491459	7.85152422618863	6.99063586767789	5.1824224335595
neg_2181	1127.92976520856	3960.89855020593	4350.60342591818	3192.53925662866	2001.27976120427	218.690687783108	373.633621136759	159.549509681322
neg_2182	844.995965714513	2980.45007885047	3291.48082465028	2353.07981700258	1518.25182568787	159.087246591434	282.163258322496	104.954137909042
neg_2183	18.7334282634894	118.020073797605	135.305100713183	78.8723822613008	55.3787409098734	6.632540622105e-10	6.632540622105e-10	6.632540622105e-10
neg_2184	11.7201543096981	83.6923588638513	93.3442832468559	53.6933967240272	39.5311569859446	6.632540622105e-10	2.14609388782702	6.632540622105e-10
neg_2186	9.17678827928273	64.8474380147457	94.3042520274924	72.4777155082044	20.2096441867251	6.632540622105e-10	6.632540622105e-10	6.632540622105e-10
neg_2187	2.61486056346546	46.5658026397296	34.7288801505101	27.1566282901537	19.0716888620101	6.632540622105e-10	6.632540622105e-10	6.632540622105e-10
neg_2188	4.93262413019007	47.0775336160447	60.2712539483327	40.7753865903632	24.5896723491482	6.632540622105e-10	6.632540622105e-10	6.632540622105e-10
neg_2189	22.8317126276851	121.286937849546	129.522445691345	82.3922806826941	56.7628020700016	6.632540622105e-10	6.632540622105e-10	6.632540622105e-10
neg_219	193.058880577791	142.144453903348	104.115051273618	127.105953166583	104.455020351953	156.255270791048	161.121960168009	487.770119177466
neg_2190	18.3933131232199	76.2381884198161	78.6185565295804	51.5915691620982	41.0175518199065	6.632540622105e-10	6.632540622105e-10	6.632540622105e-10
neg_2191	63.0027763994445	77.2816960627484	43.8969834960584	13.6977284274201	348.984056051837	45.0472667782869	87.0913838882179	6.632540622105e-10
neg_2192	24.4626778415032	141.372695501811	83.6808285873058	50.2435739923016	3.27556964821039	4.00949593132723	6.632540622105e-10	6.632540622105e-10
neg_2193	12.704356558754	58.6373084600987	35.6460941632073	21.270384401988	5.51798069809252	6.632540622105e-10	6.632540622105e-10	6.632540622105e-10
neg_2194	6.632540622105e-10	6.632540622105e-10	6.632540622105e-10	6.632540622105e-10	6.632540622105e-10	6.632540622105e-10	6.632540622105e-10	6.632540622105e-10
neg_2195	100.414285973779	172.100803772613	242.39666078976	219.358267980095	169.054972247632	105.412313465141	130.824360023197	59.7504164760511
neg_2196	6.632540622105e-10	1.66962621987226	6.632540622105e-10	9.95895025359704	6.632540622105e-10	6.632540622105e-10	6.632540622105e-10	6.632540622105e-10
neg_2197	37.0871673983255	61.2287379097398	91.6170879861668	60.7285149983896	90.1545994833566	42.8424321132419	50.6747447939134	30.5858954889224
neg_2199	3.70779596083753	14.9924430273524	52.2203037797484	17.8170381169834	23.9728269095955	6.632540622105e-10	6.632540622105e-10	6.632540622105e-10
neg_22	2.76967051895792	1.3846092665291	10.4676820187508	6.632540622105e-10	6.632540622105e-10	9.8145349252764	10.0629451145413	2.04499641174045
neg_220	836.941339765484	648.955006533168	471.219772593375	556.584560800643	512.907446407472	791.600312901695	706.200727619372	1415.443464595
neg_2200	1.69842770664382	394.779918966371	3.85948770754787	6.632540622105e-10	6.632540622105e-10	523.638313390717	6.632540622105e-10	6.632540622105e-10
neg_2201	306.091604109465	563.654433820388	636.25167854677	595.803606132766	367.19536715576	1.34854925675962	58.6599398512314	6.632540622105e-10
neg_2202	47.8275355149291	97.7164601645934	74.5933425245732	86.3501173066304	33.0325379069132	6.632540622105e-10	21.2006840542461	6.632540622105e-10
neg_2203	33.376626605966	82.8255507765521	50.1747436179529	66.8984420528977	23.6347776123707	6.632540622105e-10	13.4543450253781	6.632540622105e-10
neg_2204	438.818708886021	806.484864126681	884.665109685395	939.944083059436	533.890184409526	121.665409935406	117.493320109446	23.5732739676496
neg_2205	8.69240802703494	11.2534261384001	11.848956145756	20.7912871073849	12.3396722310786	6.632540622105e-10	6.632540622105e-10	6.632540622105e-10
neg_2207	6.632540622105e-10	126.788933935265	11.6821996269884	6.632540622105e-10	6.632540622105e-10	1191.69613638723	6.632540622105e-10	6.632540622105e-10
neg_2209	19.2130242894488	30.5304899783503	77.1144831461879	64.6569601190623	60.4450534561648	32.0019330859572	27.3958216174111	6.70305642944263
neg_221	504.359204573735	402.69739498058	367.858585321312	396.135542807852	329.308372150966	442.872007541319	477.662714212953	858.811934607139
neg_2210	14.8275915697725	38.1051541055898	9.63574535064462	6.632540622105e-10	144.399064898762	16.9084851961765	45.7623250305436	6.632540622105e-10
neg_2211	6.632540622105e-10	128.355872164229	2.97479873707666	6.632540622105e-10	6.632540622105e-10	193.404826008983	6.632540622105e-10	6.632540622105e-10
neg_2212	6.632540622105e-10	135.213013900757	5.73029711333519	6.632540622105e-10	6.632540622105e-10	1076.22085827829	6.632540622105e-10	6.632540622105e-10
neg_2213	380.5006001376	490.762166956331	335.063089603329	331.715801088051	164.200356648001	34.6095137713364	200.910722243196	13.9617397548972
neg_2214	243.943560517287	335.878062761558	228.838529534148	229.516145703682	80.2286590768767	6.97929406967129	124.992105927543	7.2822404013676
neg_2216	33.3589230836069	148.153575115258	434.389024399587	215.50095034025	6.632540622105e-10	6.632540622105e-10	6.632540622105e-10	6.632540622105e-10
neg_2217	175.608818476454	148.708669930524	130.174591900236	147.463592276668	138.685858604169	6.632540622105e-10	54.2653557163677	6.632540622105e-10
neg_2218	238.280231172755	149.22675834354	172.92312518004	218.425648406507	108.074228694085	107.984518552285	178.782975054569	48.9095962884091
neg_2219	6.632540622105e-10	6.632540622105e-10	6.632540622105e-10	6.632540622105e-10	6.632540622105e-10	6.632540622105e-10	6.632540622105e-10	6.632540622105e-10
neg_222	492.927799984597	383.254727174588	356.427209563021	387.075915509045	374.248263993862	514.992166187507	613.95755274254	1008.319275012
neg_2220	3968.00259844352	3313.98564625214	3405.0577565338	3772.75981470521	4485.40769042749	2710.26472874154	3591.24682409613	2035.35094951802
neg_2221	24.9959768101726	17.2348837165946	10.0599856036261	8.42557168297579	1.94107989370197	6.632540622105e-10	3.67337733361469	6.632540622105e-10
neg_2222	8.73478576546754	46.4759610941415	57.9767265321062	31.1195133196369	6.632540622105e-10	6.632540622105e-10	6.632540622105e-10	6.632540622105e-10
neg_2223	6.632540622105e-10	6.632540622105e-10	6.632540622105e-10	6.632540622105e-10	6.632540622105e-10	6.632540622105e-10	6.632540622105e-10	3.34089155120856
neg_2224	30.7278979504104	13.0351115183134	19.7798736309675	28.886351190668	18.1507908939322	1.47962818309776	6.632540622105e-10	6.632540622105e-10
neg_2225	13.9410324514989	10.856763206409	8.79965328435361	8.13779817945644	6.632540622105e-10	6.632540622105e-10	6.632540622105e-10	6.632540622105e-10
neg_2226	29.4775476037937	12.3862903526306	22.9781940543002	30.9430274889338	14.058210868223	5.24060343344488	6.08866634137141	6.17998940126678
neg_2227	951.674002944428	371.726840622889	620.69253404069	804.601783491755	513.486562346207	276.579658984383	219.877253576203	246.589132884895
neg_2228	6.632540622105e-10	6.632540622105e-10	6.632540622105e-10	83.5709343973879	6.632540622105e-10	124.356892539565	6.632540622105e-10	6.632540622105e-10
neg_223	202.912859091718	207.999974196199	271.502941860347	223.223178749553	208.546308099121	257.515440061679	283.394514545716	281.600155417843
neg_2230	6.632540622105e-10	136.23091735626	6.632540622105e-10	6.632540622105e-10	6.632540622105e-10	153.746423682566	6.632540622105e-10	6.632540622105e-10
neg_2231	128.702749516643	264.425991125668	328.763093368758	262.272052367058	171.99279163738	5.47400666640076	66.499961268555	6.632540622105e-10
neg_2232	73.9408069502592	197.811408322095	243.603276911547	196.912070861328	117.142056726243	4.81252930054506	44.1498405307506	4.13373816402873
neg_2233	32.6357071054024	25.6454833354196	40.9734372599214	137.80303088302	19.5600535323027	143.907111299863	4.67954072471478	6.632540622105e-10
neg_2234	15.8074741002762	15.4713706576433	22.4662355165948	84.7337322347649	10.086420153057	89.4832028439591	6.632540622105e-10	6.632540622105e-10
neg_2235	31.6192111672284	204.94134741349	137.048635681948	71.0977062973	6.632540622105e-10	6.632540622105e-10	6.632540622105e-10	6.632540622105e-10
neg_2236	6.632540622105e-10	96.6451513617007	6.632540622105e-10	6.632540622105e-10	6.632540622105e-10	318.795507496754	6.632540622105e-10	6.632540622105e-10
neg_2237	8.93964450537303	42.0539656651376	6.34932320566707	11.5906448196374	6.632540622105e-10	80.1284062212666	6.632540622105e-10	6.632540622105e-10
neg_2238	101.062727217155	187.562342912126	276.583111199742	190.267018176549	221.783810485499	111.676609882309	156.569163903288	67.6140247644678
neg_2239	19.4263329882919	29.9599679351681	43.5744386276722	28.5081109502729	35.418032577527	19.3178250340019	20.3623788038345	8.32837888922743
neg_224	239.006371090941	178.098404372157	155.375001953597	206.619335439415	151.131729149225	192.562414623258	246.623116694417	492.404339178541
neg_2240	6.632540622105e-10	4.02393550533218	57.9295049567733	79.3172516368234	6.632540622105e-10	6.632540622105e-10	6.632540622105e-10	6.632540622105e-10
neg_2241	1.35202530654475	2.6184159698242	5.25755739211194	1.80191523738387	7.20460019203917	5.51292615108159	1.46516393855166	6.632540622105e-10
neg_2242	1.5883838136187	9.68997572820672	6.83581588777017	6.34057723966592	6.08127754595034	3.14910799682315	8.57434710890998	6.632540622105e-10
neg_2243	34.6242688079826	1005.33834400772	150.880494072043	2.41128499172406	40.6716049473984	2590.38616110442	16.5126545157938	71.9535450576012
neg_2246	1157.36174602981	3653.74709004222	4341.82733502512	3649.83705137724	2363.16553315635	320.886098396511	584.699100155898	177.133117796715
neg_2247	844.250123225069	2666.65866733443	3186.79374035757	2668.3302932992	1707.03956409945	251.875150159943	409.594088858692	141.586974186131
neg_2248	19.6687478209675	76.5433539798175	101.672822979217	84.9143697329392	47.1364191570029	6.632540622105e-10	4.62939301687223	6.632540622105e-10
neg_2249	15.3010926912532	57.8317048111037	63.9392418849829	51.3894138407212	27.7633272395708	6.632540622105e-10	2.78432955166635	6.632540622105e-10
neg_225	986.659921067578	748.17955680236	732.312259171111	856.143823550412	919.822203432951	1220.85223795735	1316.22118259812	2526.47906363502
neg_2250	17.0972575518189	19.9871293009866	32.6892575710636	23.2265300914207	27.5029490958128	15.5482629437984	28.5939850960488	17.3154848284593
neg_2251	6.632540622105e-10	6.632540622105e-10	23.3401794495195	62.8363126782067	6.632540622105e-10	19.1828651962887	6.632540622105e-10	6.632540622105e-10
neg_2253	72.6365915585969	59.1299982043251	152.532676737627	249.434864107317	121.806460989888	291.818097462645	6.632540622105e-10	6.632540622105e-10
neg_2254	19.1115146072337	72.3043349085589	114.966081985763	91.1259052664465	44.000822068103	6.632540622105e-10	6.632540622105e-10	6.632540622105e-10
neg_2255	16.6965005576121	62.9580949190265	92.9554898003887	66.5907705104992	34.2282132352915	1.59333602029219	3.52262182171912	6.632540622105e-10
neg_2256	5.23777240535211	31.1041083153667	41.0203552967646	35.4560316965001	20.9734553903382	6.632540622105e-10	6.632540622105e-10	6.632540622105e-10
neg_2257	6.632540622105e-10	6.632540622105e-10	1.22112628789264	2.27930012867495	4.71610026258644	1.83453836135727	6.632540622105e-10	6.632540622105e-10
neg_2258	90.2069732912847	161.124647943491	286.719380975776	259.411686695387	222.789975782488	153.374215386375	177.482929035038	76.8858165324415
neg_2259	219.687203388106	173.534458493033	216.145759561994	298.171455811544	195.802923836771	39.9439682014203	80.5489784045588	17.9609009262042
neg_226	2958.92169354799	2416.74804005552	1975.16667013691	2200.85090780554	2309.03542407724	3347.26328928048	3097.57013382691	5864.5414486295
neg_2260	6.632540622105e-10	0.660237415799103	1.23272560625073	6.632540622105e-10	3.6371011753463	6.632540622105e-10	6.632540622105e-10	6.632540622105e-10
neg_2261	117.824959862468	109.490925733858	144.186470084259	126.712119301996	322.861951791015	190.103318037662	13.4353732807472	183.922150371243
neg_2262	25.1789352701305	21.5057888063738	29.5159804706429	29.1797517805206	70.540795852585	43.9906006990243	6.632540622105e-10	43.5355253050289
neg_2263	1.47102136904197	1.29162517298836	2.10199575934756	16.0950668594636	6.632540622105e-10	49.4578652847702	6.632540622105e-10	6.632540622105e-10
neg_2264	428.278458557978	342.025870749082	382.626331174717	419.129866268026	252.765993584461	155.945743108299	201.036101554558	105.838534935478
neg_2266	51.5024978530906	136.272887313757	104.293446947309	95.2654996021987	3.36834011238074	6.632540622105e-10	52.7696569618291	6.632540622105e-10
neg_2267	290.908236435103	239.385185056321	274.18150244153	288.601286698005	203.209678189057	135.604710596349	167.646441426741	95.8501473780033
neg_2268	284.903994578292	228.438807609752	246.956846947258	380.635241135451	248.990966709151	52.7639303014948	111.119077673124	17.1328057420677
neg_227	1150.02221321109	969.271007662334	816.586219597833	917.449790897702	1000.4737748873	1399.89031642901	1391.43872913528	2558.11495181583
neg_2270	69.2190395433286	149.771271227974	347.384177380535	283.917493432658	151.873966429844	4.40104751178131	14.6155639221691	6.632540622105e-10
neg_2271	50.0776891151366	99.7962824067632	265.718023999907	221.831121285843	117.402165377212	6.632540622105e-10	15.2088599841485	6.632540622105e-10
neg_2272	6.19664607725454	42.3066854670326	100.639292768997	73.0064290115468	42.077018639764	6.632540622105e-10	6.632540622105e-10	6.632540622105e-10
neg_2273	6.632540622105e-10	12.403404541484	66.583627037512	50.846181515357	21.3349141665795	6.632540622105e-10	6.632540622105e-10	6.632540622105e-10
neg_2274	28.9925323262597	176.124633160269	136.777684352397	136.909092013249	39.3673281600378	6.632540622105e-10	11.774367585724	6.632540622105e-10
neg_2275	20.9261727016896	119.425166217051	97.9466695809677	101.94725869366	13.9973512180324	6.632540622105e-10	10.0308514563497	6.632540622105e-10
neg_2276	45.3650874170348	93.3676976770426	50.7721812779774	62.0669218758997	1.74174498008723	6.632540622105e-10	42.2575178812939	6.632540622105e-10
neg_2277	34.3857785257163	14.9270497212684	12.9487733597074	16.4382525707596	5.89112836169176	5.65639617825929	17.1901627089173	6.632540622105e-10
neg_2278	77.016730483208	77.0534970624039	85.1595523352184	87.9763858562597	70.0259780482745	42.4234435844511	52.5319793486072	21.7509817356841
neg_2279	31.7714658517863	3.27678963064199	1.95555838247536	5.3199574260199	22.9392585802001	2.70639102127739	6.632540622105e-10	6.632540622105e-10
neg_228	1674.51197593012	1382.47445458803	1198.25025452759	1287.65062303982	1171.90145393069	1656.24173646762	1629.19606529696	2411.22677990244
neg_2280	12.8816846681471	12.1608136480598	15.3563862548935	15.1599901832349	10.1556202230673	10.5704177773708	10.6033337317017	6.27814021089954
neg_2281	1.80917150430094	60.5684315888107	14.1136270995434	25.0357742438416	6.632540622105e-10	6.632540622105e-10	9.33416773590825	6.632540622105e-10
neg_2283	28.1675539461417	226.265592229574	191.619432786678	159.023375958361	10.47754831349	3.91551587223228	68.3532825107071	13.7163943472125
neg_2284	9.33935755230697	73.540881646286	54.9346875306934	48.0849157685594	3.71331233828431	6.632540622105e-10	19.5560668395498	6.632540622105e-10
neg_2286	6.632540622105e-10	19.6686045180843	6.632540622105e-10	6.632540622105e-10	6.632540622105e-10	6.632540622105e-10	6.632540622105e-10	6.632540622105e-10
neg_2287	128.145871334208	180.468197267008	240.511307684173	270.734211280803	104.606560766809	49.8090740867714	90.2186935391163	52.0584318106503
neg_2288	35.739244071882	61.4332445666848	82.8007372692677	89.3486782465936	27.406195787456	9.0119377983376	29.5943156171536	13.1900013488867
neg_2289	6.632540622105e-10	0.635565064268338	13.3631146484653	1.96375805985109	1.03126896015693	6.632540622105e-10	6.632540622105e-10	6.632540622105e-10
neg_229	480.664162446697	384.472691341033	384.224246448917	415.57503089824	342.421843431558	435.262034350937	531.93811985734	898.380849222791
neg_2290	6.632540622105e-10	1.71505699219786	7.70940277362664	3.23381228970811	0.93908026953338	6.632540622105e-10	6.632540622105e-10	6.632540622105e-10
neg_2291	6.632540622105e-10	6.632540622105e-10	1.95697811394447	0.876291672910996	6.632540622105e-10	6.632540622105e-10	6.632540622105e-10	6.632540622105e-10
neg_2292	46.174203820553	68.1882232564106	187.685820416216	99.272360014568	69.9955835539435	43.7452406899096	49.4075818959123	23.0867012314571
neg_2293	157.640723852144	247.951371163562	480.186217290066	492.661433973102	148.501408764274	71.8686632619323	37.3861074146405	13.9855751519708
neg_2296	19.9164064561866	87.5480629715722	21.6151770127238	21.4211806462197	17.5819140068427	6.632540622105e-10	21.2862043025625	6.632540622105e-10
neg_2297	15.6950365557321	38.6127404569807	11.643304243293	19.0757723519643	3.8305250320225	6.632540622105e-10	21.4311807012053	6.632540622105e-10
neg_2298	6.632540622105e-10	37.8315981383212	8.23856294715888	6.632540622105e-10	9.79120062931217	238.044474053922	6.632540622105e-10	6.632540622105e-10
neg_2299	32.6103334373814	70.9091884338831	102.787176482299	48.5906473728682	3.61678636342898	6.632540622105e-10	6.632540622105e-10	6.632540622105e-10
neg_23	87.3104867654309	55.2380203849547	97.7075072894201	96.5037891334929	46.0147303731004	110.535926500525	141.343717547818	152.682710926652
neg_230	489.438954793287	413.40138441638	315.774403812952	388.831835230811	319.06905925035	380.306951634986	455.732406117055	871.242313932173
neg_2300	22.0662946272208	38.3463154439061	26.7842928890294	16.2559532819929	7.62860215002835	6.632540622105e-10	6.632540622105e-10	6.632540622105e-10
neg_2301	7.70859426609522	27.7659976899548	60.1559012985888	50.9835296071837	5.67278708447719	6.632540622105e-10	3.48095599623424	6.632540622105e-10
neg_2302	4.68124994786324	16.1347814330569	24.537849011904	19.3140231037171	3.84689635014613	6.632540622105e-10	6.632540622105e-10	6.632540622105e-10
neg_2305	255.168438811802	320.50393336081	601.40761643251	486.525549733495	207.949588864673	357.219158075469	338.002909974819	306.222339444081
neg_2307	6.632540622105e-10	359.619564570731	6.632540622105e-10	6.632540622105e-10	6.632540622105e-10	429.538155798257	6.632540622105e-10	6.632540622105e-10
neg_2308	53.5698703655437	162.627057633308	57.4743443577811	108.881193286085	6.632540622105e-10	6.632540622105e-10	53.7684099114251	6.632540622105e-10
neg_2309	23.1492469888409	21.5026935084423	22.181319681349	23.3894014670752	21.3435518768773	25.5365647556627	30.1574180236496	43.1119262074827
neg_231	3343.31722067222	2759.35669607733	2698.21405565258	3006.35872301058	3343.70989092228	4357.39989299411	4672.85413741343	8456.55829457439
neg_2310	39.7182497285987	22.4601525990718	21.768624674229	27.0375958691722	9.70080993626366	9.00000730494154	26.2057250035723	2.2416690746582
neg_2311	6.50785928544651	154.007029897675	207.703451085766	101.451663218186	22.2032580874759	6.632540622105e-10	6.632540622105e-10	6.632540622105e-10
neg_2312	6.32816285918616	81.8527839934701	91.7377743844104	32.5808953084641	15.2535605037184	6.632540622105e-10	6.632540622105e-10	6.632540622105e-10
neg_2313	39.1293001780646	57.2181452330155	72.664621996612	68.19770719183	36.1379152587813	6.632540622105e-10	22.844705986026	6.632540622105e-10
neg_2314	140.43974848471	113.857446307055	127.646818110223	191.638181814248	125.448330849403	21.9712758180845	24.7664904943984	4.04167159849806
neg_2315	78.0274064368839	66.1056048300477	67.6565594724105	117.365177947011	72.2234579326225	13.3731773182456	12.0182946175001	2.21911029028822
neg_2316	36.6852085951814	32.7063483820942	35.0848645888009	35.2288463777424	35.5193339116615	42.5276694855804	39.8615908162807	62.790154339563
neg_2317	3.59149059372473	3.69877925091796	1.57417167902951	6.632540622105e-10	28.6576478769318	6.632540622105e-10	2.08048021383582	6.632540622105e-10
neg_2318	14.8276597069307	13.0729631166281	13.2291874129242	13.2608835743409	14.1996031675654	15.2375830897186	16.5940309370504	28.2946051608137
neg_232	3121.14548706865	2555.59933678679	2435.54033854652	2753.42174358419	3058.40840122308	4037.62359018171	4280.39540716519	7880.68424703329
neg_2320	30.2543591173796	61.0957952232523	109.922622538739	91.9093800712703	21.4665530551969	1.30600700609799	6.632540622105e-10	6.632540622105e-10
neg_2321	12.5371339718447	147.427832769923	220.263440905239	8.34372276932955	64.8146954602874	642.954358765854	40.3185275287038	6.632540622105e-10
neg_2322	7.97645560294878	67.9557704437937	67.2494239717853	47.3803746253403	28.600379774455	6.632540622105e-10	6.632540622105e-10	6.632540622105e-10
neg_2324	8.78421490314086	39.5893273278012	87.9992828165613	81.6666276446439	31.0668933903387	6.632540622105e-10	6.632540622105e-10	6.632540622105e-10
neg_2325	6.632540622105e-10	11.2614624333911	46.6272193359903	43.5616193939863	8.74995258183304	6.632540622105e-10	6.632540622105e-10	6.632540622105e-10
neg_2326	6.632540622105e-10	5.26060233858313	5.325006935398	6.632540622105e-10	19.8123120178862	6.632540622105e-10	4.49004013761974	6.632540622105e-10
neg_2327	102.012972472567	362.189873680588	330.810215888538	208.484394418986	133.331472012606	31.541143941499	96.9026561882704	16.5407190944123
neg_2328	64.7580411255733	244.849142763679	227.382167127793	136.403887095676	93.1871579882911	20.1663323936722	61.8875221329538	17.5944189171602
neg_2329	35.2218225297114	47.6517279796829	89.0156090753763	94.6473337647598	17.486356357875	1.96606758374191	37.3573770982554	6.632540622105e-10
neg_233	1002.03518644844	797.628969766797	845.622416268855	889.690087420311	987.385379984739	1239.73979787724	1347.25652024006	2570.1446197885
neg_2330	32.0652487396916	118.914604618316	397.390479053169	178.059250717073	181.857980696009	6.632540622105e-10	8.78775909544646	6.632540622105e-10
neg_2331	7.99788875682194	14.0497669001147	18.3436003500524	13.697201032958	13.0715204910784	3.66437923737679	2.85137738248223	3.55755587487464
neg_2332	6.632540622105e-10	34.2610976789008	6.632540622105e-10	6.632540622105e-10	6.632540622105e-10	159.827574414971	6.632540622105e-10	6.632540622105e-10
neg_2333	237.142792233569	27.0269755017878	103.118475222633	178.398206902804	33.0766481625505	14.81768133306	17.8702615452385	3.35971171828507
neg_2334	6.632540622105e-10	6.632540622105e-10	6.632540622105e-10	6.632540622105e-10	6.632540622105e-10	6.632540622105e-10	6.632540622105e-10	6.632540622105e-10
neg_2335	22.2909042764637	120.875082851236	164.860125831433	119.274282818633	79.2165539344769	21.9700405199848	21.184602483663	6.632540622105e-10
neg_2336	535.550679429039	6.632540622105e-10	82.1871894462636	78.9606423647908	6.632540622105e-10	6.632540622105e-10	6.632540622105e-10	6.632540622105e-10
neg_2337	31.9652392315353	26.4863047865973	39.4880842398329	161.045709791984	23.1892203187938	71.6839097509609	1.80773172209447	6.632540622105e-10
neg_2338	14.9911259548104	15.2350465274734	28.7689652165946	112.472405035227	13.7041603386355	45.9548914637561	1.21094695614236	5.09241194615897
neg_2339	33.6205781520463	6.80764342878667	8.40597922202836	14.7979508187248	24.5845011607002	3.27465180957921	6.632540622105e-10	2.08906445302775
neg_234	791.297623984497	725.900277158419	668.927770667677	622.90918352178	690.949800382725	979.049888912737	875.968707119841	1187.21527034691
neg_2340	113.458617830992	762.6940546102	1357.20510179546	804.040015201838	93.8284416267246	41.4331047374355	595.57338463886	42.1854925903015
neg_2341	21.1333256974183	89.6467777861379	44.2766937448425	69.3133203323556	6.632540622105e-10	6.632540622105e-10	95.8426751607278	6.632540622105e-10
neg_2342	6.92154110403515	8.20253639558423	9.84873103798001	40.0771214575006	3.58323251229102	58.2762084210149	6.632540622105e-10	6.632540622105e-10
neg_2343	9.72178963623244	9.449114149006	16.271734593313	76.1986637600849	7.35784565912705	95.6914255976014	6.632540622105e-10	6.632540622105e-10
neg_2344	39.0294724272785	70.3511909140692	49.6907932467209	47.0137327767204	2.23529324824131	6.632540622105e-10	14.0445874143438	6.632540622105e-10
neg_2345	21.3598749617079	33.4900871927077	27.5067779546467	28.8410852693227	6.632540622105e-10	6.632540622105e-10	8.69261728439457	6.632540622105e-10
neg_2346	22.3763770116441	17.9779974491173	33.9990586069549	34.2106243296763	22.5036881661808	30.2207565628524	17.879344044762	13.3463744060156
neg_2347	11.3179779573274	6.13348128226396	257.701726256221	35.074106417542	0.279820127228336	2.64154764396158	0.000101490723233993	2.12723257523049
neg_2348	913.227679161682	722.060227080657	2710.08948781216	2301.50057569374	834.16143060433	736.446407504229	1016.74529605117	373.690160993507
neg_2349	2.10253509168385	18.5151563237813	4.82135087596122	4.5894929624717	0.910812492735357	0.905256445786454	6.632540622105e-10	6.632540622105e-10
neg_235	4978.19855056865	3918.05735653323	3433.09024412451	4022.53489107129	3670.87828558264	5001.06341257097	5163.91962153474	10107.6478492193
neg_2350	78.4974853870254	91.941976896007	98.8903975857283	89.189510902562	62.6328059274315	78.9687192168804	64.6331845264274	78.1663218368104
neg_2351	12.5297419201061	15.1369293516835	154.521198589486	198.638092090036	6.632540622105e-10	6.632540622105e-10	6.632540622105e-10	6.632540622105e-10
neg_2352	174.889033536376	25.1978667836746	33.9003525269156	51.0671324630304	107.520334635118	35.7811995162879	12.7873778347545	36.7469652978891
neg_2353	15.5417552671752	91.327886471947	50.305609181646	18.660651209947	11.2334086219146	6.632540622105e-10	6.632540622105e-10	6.632540622105e-10
neg_2354	11.385881543198	41.8641706526703	24.5437566194804	14.6709013316948	6.32262387261386	6.632540622105e-10	6.632540622105e-10	6.632540622105e-10
neg_2355	6.632540622105e-10	6.632540622105e-10	4.04642489102475	4.76474512402037	3.59409847527235	3.95638984047509	4.7579199520003	6.632540622105e-10
neg_2356	6.632540622105e-10	24.2778178645757	6.632540622105e-10	26.0244166842439	6.632540622105e-10	83.9443311868582	10.432399299207	6.632540622105e-10
neg_2357	6.632540622105e-10	179.087939752862	176.627952982159	93.2993740113512	46.780228455204	6.632540622105e-10	6.632540622105e-10	6.632540622105e-10
neg_2358	6.632540622105e-10	98.4717332393314	99.3057803308459	55.3371996182917	46.180787151414	6.632540622105e-10	6.632540622105e-10	6.632540622105e-10
neg_236	736.95923626788	569.918846166047	499.044002951705	615.204023978727	588.44611997073	729.56382700648	747.125273533598	1748.57339408184
neg_2360	6.632540622105e-10	33.188836834662	24.6014505575535	19.1644953053355	12.2984634770844	6.632540622105e-10	6.632540622105e-10	6.632540622105e-10
neg_2361	18.2413873092003	11.3867248416851	13.893555531918	25.9443697168165	28.9960886556687	6.632540622105e-10	6.632540622105e-10	6.632540622105e-10
neg_2363	53.4283381320199	70.5400102199968	42.8044945527171	47.0253474968569	3.53277283269018	6.632540622105e-10	29.1409689689385	6.632540622105e-10
neg_2364	6.632540622105e-10	280.817010039626	187.44016614222	80.0711236278138	36.0150212521339	6.632540622105e-10	6.632540622105e-10	6.632540622105e-10
neg_2365	6.632540622105e-10	6.632540622105e-10	6.632540622105e-10	6.632540622105e-10	6.632540622105e-10	6.632540622105e-10	6.632540622105e-10	6.632540622105e-10
neg_2366	1.14948980722878	15.7894573956064	42.6229460630328	29.3324649909762	6.632540622105e-10	6.632540622105e-10	11.5714078286477	6.632540622105e-10
neg_2367	66.6745493913131	93.5734140670809	56.1044086285865	57.8753821691238	1.99253564514955	2.39353349820248	37.2135413083566	6.632540622105e-10
neg_2368	60.7685334494889	8.67036243526811	11.3146351542335	23.7517928217378	42.4082788861134	16.1898150897025	6.632540622105e-10	9.12102926875023
neg_2369	6.632540622105e-10	6.632540622105e-10	61.9385355934649	6.632540622105e-10	6.632540622105e-10	6.632540622105e-10	6.632540622105e-10	453.340853152097
neg_237	981.625683446965	794.275061928965	699.723365971661	804.528367767678	689.175644180397	945.363231497237	1008.77428719284	1953.18949035418
neg_2371	10.089099291622	75.8466353579637	63.7205272755305	42.9034735108152	5.52500952389866	3.59212668748438	6.632540622105e-10	6.632540622105e-10
neg_2372	6.632540622105e-10	6.632540622105e-10	6.632540622105e-10	6.632540622105e-10	6.632540622105e-10	6.632540622105e-10	6.632540622105e-10	6.632540622105e-10
neg_2374	137.071310702469	219.585001953751	368.912608539652	270.673374908782	332.202849989773	144.145761657068	204.130687651816	110.38010110244
neg_2375	92.6510058409634	159.217094918669	254.426256413358	189.659216745678	247.97218059503	121.360821228251	131.213148788467	58.5439566176707
neg_2376	14.6470630549308	119.699837698619	168.159845739104	89.2136113440191	31.2994611450013	6.632540622105e-10	3.41779776488775	6.632540622105e-10
neg_2377	9.12469152012347	110.804440038668	138.36933059734	75.3867772394727	29.6729188442191	6.632540622105e-10	3.9049309593897	6.632540622105e-10
neg_2378	6.632540622105e-10	26.3031174783535	6.28347702296976	11.2490027524756	6.632540622105e-10	6.632540622105e-10	110.526882959174	9.69303263775111
neg_2379	55.3746736773444	32.334732177525	113.47695853198	108.033062995233	39.4905661775414	26.121837623037	26.5895509790945	8.34102973380325
neg_238	1542.32214444645	1301.43979164008	1209.48024236421	1277.06830639431	1050.57108125475	1425.37865607983	1594.37411193732	2591.4340718792
neg_2380	27.7238848838375	22.1659730831487	30.0231316405535	29.9330404115921	23.1241359555114	23.5617542948121	28.9674404151623	37.2988292650019
neg_2381	4.81292941922801	12.5569650784302	43.4077787389306	30.6964724664167	20.004061655393	9.48993684741177	2.99336303509646	6.632540622105e-10
neg_2382	7.01273340253097	142.090159302887	116.929632494297	52.6423233021385	7.07359215308831	6.632540622105e-10	6.632540622105e-10	6.632540622105e-10
neg_2383	18.1019208093687	35.5224892920702	68.0464699528388	41.5366877418178	59.2333389420872	30.805246898429	46.2998951899741	14.1113476425103
neg_2384	10.3120020919173	21.3847597625251	31.2836042328607	18.3828977479901	37.5871378345162	21.2771433594146	16.906079285633	4.52161458281718
neg_2385	6.51697226592334	34.9468193296718	43.4796047167671	37.7679475519947	31.1132207679869	6.632540622105e-10	13.1770114188998	6.632540622105e-10
neg_2386	3.98193335637041	29.6667588434491	22.2263485699274	23.6073232590674	22.4822053649924	6.632540622105e-10	7.32497076516828	6.632540622105e-10
neg_2388	6.632540622105e-10	3.47955055906731	14.6347678400164	21.0133412524569	9.85841929437013	6.632540622105e-10	6.632540622105e-10	6.632540622105e-10
neg_239	217.807377370615	181.240147640855	94.5557582611583	172.895700754941	103.120354991634	145.860764534975	123.923642593353	384.838865764441
neg_2390	184.986754714011	297.665936906622	611.160837173388	504.248530473288	482.0487476105	245.635151825704	245.139714293282	90.2715950539268
neg_2391	5.49290414597714	35.7005076694459	39.0339745125861	17.804414248321	11.3676405560035	6.632540622105e-10	6.632540622105e-10	6.632540622105e-10
neg_2392	35.6327641935041	107.689626975501	110.064561220385	80.3611386131885	41.4777675643045	15.26302918869	28.1943056287307	8.16807385730595
neg_2393	29.5142986434181	1.94398956642058	6.632540622105e-10	28.3615553680143	5.03769453231522	7.67129738227292	6.632540622105e-10	6.632540622105e-10
neg_2394	20.6604614293722	6.632540622105e-10	6.632540622105e-10	11.4302500983824	1.84016982653076	6.632540622105e-10	6.632540622105e-10	6.632540622105e-10
neg_2395	36.9025409192481	35.6650442850705	36.6155513729948	38.0196448617511	37.0403860560187	40.9057309504081	45.0074587153801	65.4083674756633
neg_2396	524.182922977507	471.943281739464	511.220889926	532.145377232849	498.735672049031	558.660367900649	640.595626074871	902.408830285586
neg_2397	6.632540622105e-10	54.5016506747418	6.632540622105e-10	784.348603985408	2.13801559666372	264.45098426843	6.632540622105e-10	6.632540622105e-10
neg_2398	6.632540622105e-10	195.232704446024	6.632540622105e-10	2115.30969306547	35.7304539106425	703.596817477893	6.632540622105e-10	6.632540622105e-10
neg_2399	3.6875141858629	9.02321812957756	3.33229874625062	37.5729523015183	6.632540622105e-10	6.632540622105e-10	8.52395664392018	6.632540622105e-10
neg_24	61.5455653847301	40.2981879691332	282.970181290106	65.9154319608099	10.1989915116039	251.095170540927	244.408960629686	113.988324947247
neg_240	240.734892328348	239.460712655462	286.390393037028	231.097039918447	247.048166218796	283.312076273887	279.009531291009	306.535332000792
neg_2400	6.632540622105e-10	2.36307757582359	19.4108742992369	8.67387321795634	9.79387957824105	1.77081566543787	15.2937482872969	6.632540622105e-10
neg_2401	6.632540622105e-10	12.278710045779	6.632540622105e-10	6.632540622105e-10	15.8357939146144	3.65261543861409	7.28949204618655	6.632540622105e-10
neg_2402	305.111625024775	2.40154806949624	40.697797538949	409.571988514767	6.632540622105e-10	2.60037517747038	6.632540622105e-10	6.632540622105e-10
neg_2404	1.52682709793945	24.7018235007439	38.6220234703354	17.398944239412	5.53461431599259	6.632540622105e-10	6.632540622105e-10	6.632540622105e-10
neg_2405	25.0198368860137	22.3851561506543	23.1091689778938	21.5479882562935	24.0109313841388	27.0624348740238	31.9625627226332	46.866843341987
neg_2406	5.50189951347813	457.419535378854	36.4884183550683	19.0487042606375	1.72785547643758	1548.95906377466	6.632540622105e-10	46.0789819601646
neg_2407	6.632540622105e-10	218.588184032437	2.48988483111074	6.632540622105e-10	6.632540622105e-10	770.185296485777	6.632540622105e-10	4.28862198838428
neg_2409	6.632540622105e-10	63.6456479243449	42.6711862954637	26.9601845134905	32.656562396003	6.632540622105e-10	6.632540622105e-10	6.632540622105e-10
neg_241	7.23812854599799	6.632540622105e-10	124.59553173485	36.8318454058648	6.632540622105e-10	14.6768608918106	22.7743125817404	46.7065034037348
neg_2410	51.5970751576964	277.034255970388	406.126173484479	238.508686163742	74.5774748930343	16.96868709944	28.0375232885907	6.632540622105e-10
neg_2411	27.0505505740872	50.8729787585571	78.7098370530883	83.6115850108386	30.4581074901656	15.228468364394	51.5733827726843	10.689591221179
neg_2412	2.30441483056822	102.96170750236	197.010399723968	95.6348145650286	6.42635632205796	6.632540622105e-10	6.632540622105e-10	6.632540622105e-10
neg_2413	1.55220346986839	33.7063940604665	50.1776046612415	23.424059311662	5.2617443618364	6.632540622105e-10	6.632540622105e-10	6.632540622105e-10
neg_2414	52.4514074314352	9.90964040258864	15.5332468150267	36.7628518523277	63.7515307506641	68.3702271023586	13.5827845149346	34.8097950682958
neg_2415	4.91415286503928	3.5799128894376	55.8268259525882	114.98965658326	6.632540622105e-10	6.632540622105e-10	6.632540622105e-10	6.632540622105e-10
neg_2416	30.8467737362895	30.5424900026302	25.2043191536579	47.0918749713205	23.4873241673632	17.6787337825725	6.632540622105e-10	14.0552135662294
neg_2417	24.2184163379939	28.1713890912398	19.9485237224397	31.2355648596589	14.4798049530732	6.87304710833218	6.632540622105e-10	17.4167144480282
neg_2418	6.632540622105e-10	6.632540622105e-10	6.90941599070908	8.79607719698767	6.632540622105e-10	5.40736558889379	103.738307759673	6.632540622105e-10
neg_2419	15.7294776611703	40.7709433967565	82.6405640331993	49.500947080021	13.4381036921883	26.1149617377554	54.4447828916947	2.63191689355085
neg_242	872.647686512206	740.681705874607	648.701960928984	789.394387339422	619.622279309713	876.935146976544	983.455784685521	1865.8892328234
neg_2420	19.0476126152815	184.307445293568	79.2598678854255	85.8831068338944	5.36924408160682	6.632540622105e-10	7.51317984276248	6.632540622105e-10
neg_2421	13.3283138995475	170.039578201204	77.2241679475713	76.8540675690699	5.71256612974459	6.632540622105e-10	6.632540622105e-10	6.632540622105e-10
neg_2422	3.41505530057127	12.2256038665754	30.8751159885935	19.2670452597064	20.3756495251339	7.34542457201577	12.8582743641614	6.632540622105e-10
neg_2423	1.29272538156469	8.75855166755662	24.2026639967394	14.5751214118297	19.0936143163945	4.94726793256861	5.4842039831657	6.632540622105e-10
neg_2424	2.25535798970902	7.67114931253996	21.4843619554095	9.32122491977886	7.29084128106118	6.632540622105e-10	6.632540622105e-10	6.632540622105e-10
neg_2425	69.7819463527509	11.6469142048913	15.3913308476024	36.0720790619144	72.3853749009455	63.4434641956265	14.1532487963853	45.6185969229105
neg_2426	7.1526583547155	52.0342874609524	199.149073971009	100.336750676554	40.7566608378374	6.632540622105e-10	6.632540622105e-10	6.632540622105e-10
neg_2427	3.46364154225482	61.1432925595321	98.6994344902061	52.6218961382909	46.4023168676962	6.632540622105e-10	6.632540622105e-10	6.632540622105e-10
neg_2428	94.3725346040433	164.932111741794	37.5664639974766	53.4312096864517	40.7568719831363	37.6145828151234	49.8296266981021	25.0893674524225
neg_2429	15.1164292697369	23.5549749230765	7.20664154449894	9.09699380458124	3.62756549344085	1.9984997716224	8.11027460057064	6.632540622105e-10
neg_243	912.958008756426	717.25106607628	736.781861582772	839.376383414615	934.343792107854	1131.73858232089	1296.47191107295	2483.65892739709
neg_2430	32.0562789408693	38.8272937901585	26.8212673199362	26.8941454428617	17.21708309562	13.1228147197799	19.8039716733634	22.6427603796768
neg_2431	63.8108099628191	104.866391093735	81.0406394904974	94.4862398528381	80.1709974945555	67.3622676343343	84.6687321253681	53.160498296078
neg_2433	34.2619079119265	53.3281128096307	61.6020844216141	43.2631643851713	21.5112171003429	6.632540622105e-10	4.8311633131558	6.632540622105e-10
neg_2434	28.8595219947576	40.0991246300423	42.3938442801189	24.4453472175346	18.7797630660823	6.632540622105e-10	5.81194117233784	6.632540622105e-10
neg_2435	5.3759970081252	7.32643718997733	13.255765069122	11.3030330627651	3.73188515357597	5.58841017496034	3.18213241741667	6.632540622105e-10
neg_2436	18.2739132558283	33.3948430024299	72.4451571011217	47.625723755298	11.6543891674499	22.9699934399158	42.3528690329065	6.632540622105e-10
neg_2437	14.5178365979312	33.8921805159011	68.3978763289616	54.0147811512468	59.6258282007954	34.9644482813816	30.6724436310581	2.38951580304277
neg_2438	274.508855632443	430.563181690024	618.577751409994	492.386148857842	563.724632246633	330.564232142919	420.253547956228	237.026591649294
neg_2439	6.632540622105e-10	6.632540622105e-10	2.07936033327981	6.632540622105e-10	6.632540622105e-10	6.632540622105e-10	6.632540622105e-10	84.1803353910103
neg_244	813.087113887991	739.968129168597	792.5099897331	712.495994836427	724.574798900078	921.319467607586	953.643874453406	1065.87005170568
neg_2440	13.4915408942724	139.638078723465	420.052415220822	192.08793114461	296.940926749659	25.4703098649354	70.4115345654461	6.632540622105e-10
neg_2441	9647.75512683784	12512.5762207332	16764.3716865213	14642.2182766927	16372.4187111391	11228.8873181096	14881.0875656525	9771.64943480824
neg_2442	17.9827981354283	26.1083024485281	31.5878412315683	25.3357875387843	28.3283629423538	21.1892985527179	24.2734633251252	4.26067640432624
neg_2443	2.92474187864739	22.1732523262683	42.1720636963903	24.319775810131	34.4773544475189	6.99810336699812	15.3803468408166	6.632540622105e-10
neg_2444	41.8803328732878	162.566650056037	88.0711032536602	27.6207974730872	6.632540622105e-10	6.632540622105e-10	6.00747327172611	6.632540622105e-10
neg_2445	29.048814089592	85.3279178891676	44.9382998907088	18.189170941815	6.632540622105e-10	6.632540622105e-10	6.632540622105e-10	6.632540622105e-10
neg_2446	2.87300125309427	13.9363320317602	38.9301297983058	20.334477904592	14.4661761748997	3.75773643555413	7.93280931649117	6.632540622105e-10
neg_2447	5.266569565465	45.8396443026784	54.6162953827902	39.2940970960212	12.2431286390104	6.632540622105e-10	6.632540622105e-10	6.632540622105e-10
neg_2448	11.4462193844163	62.5580788346329	53.5824233516096	310.642812564232	20.3908993648264	5.38667349998101	6.632540622105e-10	6.632540622105e-10
neg_2449	565.96629278566	405.760114171481	706.402464932159	707.586982839249	740.265093949314	407.042801537894	193.596520126476	273.408468454864
neg_245	3037.77105676555	2445.30945307224	2017.07200149226	2289.89440658898	2355.43176540255	3455.4364455205	3270.9351174715	5899.76276551014
neg_2450	471.453507633712	323.80126343751	532.6932355809	505.27811224263	587.386757963957	310.399774777924	145.052957391539	210.016031886027
neg_2451	118.576165470283	184.940965404047	324.858226129791	217.062750416825	154.867870458316	126.77801141225	187.503576990674	49.1801325298301
neg_2452	58.2801384208024	82.8672075957351	148.626625890114	103.937406454284	69.045337417302	60.2784686253024	85.0114014167726	22.5256546263451
neg_2453	3424.98731464178	4437.18557690258	6661.16708494283	5103.26516502093	4164.97626862505	3765.8188285015	5054.18282996625	1689.71443864398
neg_2454	47.3370926189527	100.619843608118	229.772265183531	121.706146101569	81.597905143209	45.8905801241568	82.8837393023684	8.25591556626823
neg_2455	6.632540622105e-10	6.632540622105e-10	6.632540622105e-10	6.632540622105e-10	6.632540622105e-10	6.632540622105e-10	6.632540622105e-10	6.632540622105e-10
neg_2456	76.7379062954809	116.973755902811	76.4479257156022	63.0449260075121	3.84756551025721	2.87546587703579	26.3864643799942	6.632540622105e-10
neg_2457	57.415450353836	85.3096175526826	43.3971967713516	38.8743442534023	3.63598198595764	6.632540622105e-10	18.8480930487228	6.632540622105e-10
neg_2458	6.70172468187595	14.7501703261844	23.6603495960286	15.7777758959444	13.9022029420602	5.73287115148687	17.1907639496772	6.632540622105e-10
neg_2459	6.632540622105e-10	145.592450577904	6.632540622105e-10	2302.68146320637	40.4730401067189	6.632540622105e-10	6.632540622105e-10	6.632540622105e-10
neg_246	485.835841718334	411.383792394829	367.545638810961	396.411557040116	453.77327277177	643.626646512687	652.784423864484	1075.70592817964
neg_2461	1.88255382092679	17.9666518095992	36.6522104960382	21.0350620221392	8.7988275134999	6.632540622105e-10	7.28207460833843	6.632540622105e-10
neg_2462	2.53020751920062	19.716409684084	46.1332376956438	15.6632647271579	3.52646311014657	1.12696344361434	8.62071966495179	6.632540622105e-10
neg_2463	6.632540622105e-10	10.7243369544428	22.2640860765317	12.9885262026459	6.31557128935625	6.632540622105e-10	5.82605129377592	6.632540622105e-10
neg_2464	286.661727452421	1728.11621734786	1560.7253267258	875.145859187687	303.072680565202	85.2368471018335	391.01508991773	47.6291756338337
neg_2465	190.574578835212	1176.60449458887	1183.99826850665	665.541168183405	211.723953131617	49.2631345328731	296.303470155413	12.626634415957
neg_2466	10.3013321471831	33.2089805892605	26.3020344470455	19.7502020639671	0.799737181822304	6.632540622105e-10	6.632540622105e-10	6.632540622105e-10
neg_2467	24.3190912458767	65.6381572224813	60.1821007979104	44.1301524111675	8.53751009010379	6.632540622105e-10	6.82357154112309	6.632540622105e-10
neg_2468	444.756537832379	277.666784566095	304.151920416446	507.857780680357	415.362995688128	292.964774099289	306.778239293048	185.410043756017
neg_247	444.709246018515	386.495241649122	368.850870422608	414.085148286427	381.664179407444	500.973831951115	565.099593307963	1056.07579813853
neg_2470	9.96656118149003	100.235076108968	17.5059805304815	6.632540622105e-10	21.1169440904756	149.447508078309	6.0138588118044	6.632540622105e-10
neg_2472	25.7816805712026	59.5905930082529	49.0972890026281	38.3235625930683	13.0093609782035	6.632540622105e-10	6.632540622105e-10	6.632540622105e-10
neg_2473	6.75490730202896	25.0393396503383	20.4679769259578	20.4935799472254	4.94271795840369	6.632540622105e-10	6.632540622105e-10	6.632540622105e-10
neg_2474	159.846092609894	100.51135744773	1.91967129751841	2131.16965068651	16.1384637019013	31.2132143516853	6.632540622105e-10	6.632540622105e-10
neg_2475	6.632540622105e-10	730.040232115291	61.2820157941601	36.1048085824236	6.632540622105e-10	2619.74159287037	6.632540622105e-10	98.7279972178928
neg_2476	6.632540622105e-10	338.621982222669	25.7527653553109	6.632540622105e-10	6.632540622105e-10	1240.68211373019	6.632540622105e-10	32.2196983068258
neg_2477	2.23035515472553	119.528722476743	62.067317592303	46.1294748157975	43.8710742095571	6.632540622105e-10	6.632540622105e-10	6.632540622105e-10
neg_2478	1.75476153978743	50.7207292746382	47.4857023490131	42.3815667796915	21.9235171028564	6.632540622105e-10	6.632540622105e-10	6.632540622105e-10
neg_248	355.786475841312	288.780280033006	189.083108074151	238.372474791356	209.553332489015	244.016775349673	249.178393828292	525.626971827658
neg_2481	402.416122967448	1458.84436442753	1145.16807338339	1489.57203900142	1322.41214941617	382.465040201671	990.435512291971	1341.12062109051
neg_2482	226.811113835728	851.486804906256	685.539622699249	875.828145821585	799.039585316485	223.110931964656	559.940431935938	780.896156015816
neg_2483	22.4210370309724	83.9195102396661	57.5879615358246	66.7027451078268	83.2516192988251	20.7560391354855	45.4449546166049	70.8650490094504
neg_2484	91.3243810534105	51.7666445282104	42.040328711668	78.4265719947189	70.6069318429117	59.8600145459815	54.2076610109666	25.6706983650371
neg_2485	16.9490774774486	488.954455655565	283.400676366175	389.539231394449	274.243424898088	34.1489176951224	110.515757842148	111.460736658322
neg_2486	6.632540622105e-10	51.2159608268017	6.632540622105e-10	1044.39906181069	6.2108521144781	19.5015589560228	6.632540622105e-10	6.632540622105e-10
neg_2487	44.5055573679558	78.7889866754629	120.549537949569	91.2723167271769	78.545228146359	48.5220586748243	67.0285213007725	25.5750444844692
neg_2488	24.0121935661139	128.157271398167	132.623423134258	146.172557938751	96.4881143115357	21.5759794662642	80.349895024969	101.666124830752
neg_2489	25.8755081162431	46.7908251148873	74.8827575280805	53.5345272958835	39.5071886833856	25.7956436146511	33.9285897132066	12.2342662387456
neg_249	530.978687632553	416.76991391021	335.461078817245	382.667148866619	388.586783170307	507.638745303454	498.647210978917	876.261347041152
neg_2490	369.461277349105	425.662574885466	594.106881393666	544.618958472781	475.449971064427	307.802505618864	391.11292350419	154.86569062153
neg_2491	19.8753463876318	68.9012398317153	20.548896493335	17.5050615882291	16.2404434376338	18.2339686885353	16.3330163683338	32.571199806749
neg_2492	642.823944659771	656.882790288253	845.869605004534	966.979060628119	509.928279597119	652.238900644054	637.659332211596	697.848007077735
neg_2493	839.578259928482	3088.57975667574	653.645499901071	763.19897592532	543.300093371298	542.185743563623	612.126107220933	1877.97244741714
neg_2494	200.936400893337	1001.7921951087	168.747602324824	186.391439687224	128.995678792334	119.719850489721	151.638992941247	477.469212700674
neg_2495	18.1298779786318	22.8758790335204	30.7636224016153	32.5953810289567	14.5131597630184	11.8031096020862	12.0880901530875	12.2621631956278
neg_2496	28.4877830872285	208.694412236075	19.4764502238601	25.8650687305292	13.8426262424532	13.2370174188415	13.8618533183534	40.6543607821171
neg_2497	31.6872353942199	275.245740752812	27.5456540828577	31.5270398330789	17.8446431817579	16.4049477816153	19.5070817134419	65.0046389994693
neg_2498	12.4753004984938	64.9320758091033	12.1817009451141	11.8350742279662	5.78772424574295	3.21302327373215	6.632540622105e-10	15.2189693902717
neg_25	240.556085769109	202.104682435431	705.735885229218	227.072550922794	119.144533745378	324.953668044989	317.024154867179	260.553409933183
neg_250	39629.1060896332	33147.9830266514	32534.784053653	36552.6585509559	36010.0778565457	44460.9723893818	50992.9829546524	77932.2538006052
neg_2500	6.632540622105e-10	18.2956583888931	30.4741219210353	9.90227744955864	21.0550875350935	6.632540622105e-10	6.632540622105e-10	6.632540622105e-10
neg_2502	5.48920543456508	8.55531648975481	16.5580726397878	8.31446713939341	13.0063775005027	6.632540622105e-10	6.632540622105e-10	6.632540622105e-10
neg_2503	487.513313295838	474.698047468384	456.440821282748	482.581400744021	429.171153635789	274.955388094595	375.295252157282	188.143271209231
neg_2504	302.594665804989	294.430791985214	283.659794796172	299.262497788409	294.407662862818	185.431657762429	256.757713028875	146.251139271901
neg_2507	6.632540622105e-10	33.7528127544628	6.632540622105e-10	1481.67938892881	6.35699291548364	22.3234856235305	8.67192398133994	6.632540622105e-10
neg_2508	12.9968014932331	21.774072596389	38.2570835276153	36.1448775989162	38.5520610741654	18.9800393150775	10.3384399200337	6.632540622105e-10
neg_2509	33.2567674781149	34.7977420573858	33.8554202841174	30.3760973930518	32.9483424762172	36.2098080478064	38.5666917090339	61.1387200804921
neg_251	250.01679039537	234.837433898419	224.633224455276	270.825807311395	265.748554335046	327.261791909523	415.151698942717	685.748502605873
neg_2510	14.5358572514775	55.2939685632355	6.632540622105e-10	6.632540622105e-10	6.632540622105e-10	778.155327808545	6.632540622105e-10	6.632540622105e-10
neg_2511	16.4283524567255	25.0660236599061	10.3366103555849	18.5572827721125	12.7888826968491	3.44730915569852	19.5724445653325	6.632540622105e-10
neg_2512	5.56647062573773	12.7422742563263	5.8080394594561	9.53392351864007	3.38112949176628	6.632540622105e-10	11.1667479975934	6.632540622105e-10
neg_2513	6.632540622105e-10	6.632540622105e-10	6.632540622105e-10	6.632540622105e-10	6.632540622105e-10	6.632540622105e-10	6.632540622105e-10	6.632540622105e-10
neg_2514	1653.35121822285	1956.2735393618	1645.67056001342	1802.55036508385	2238.5998994833	2001.08992460966	1883.90033110698	1365.64429699336
neg_2515	407.402036053957	533.652034965587	415.10991328909	447.35470524765	617.308546663705	492.174505215354	456.806856691935	281.320107078304
neg_2516	23.3647449605267	34.8412631414836	31.9576492783235	29.3588000306256	35.6667358582882	26.3384236104566	24.8734471698538	11.1824141365933
neg_2517	34.5168317333849	54.0630931462887	47.3119187220415	48.4867487605842	52.5341448787962	29.7633143882818	23.7618261880411	17.3250016724224
neg_2518	20.1484270315835	383.308991748489	338.498793184349	180.142811431425	109.821421492224	6.632540622105e-10	6.632540622105e-10	6.632540622105e-10
neg_2519	14.7376812997913	313.773849161508	336.313402890528	180.958023619577	87.0320514953172	6.632540622105e-10	6.632540622105e-10	6.632540622105e-10
neg_252	9243.91460197381	7025.15121209587	5702.5679703315	7029.58015092448	6051.37805086233	8545.74623729243	9183.07495664264	16905.5539077103
neg_2520	107.888841453742	186.033028883728	105.196281151548	139.918355449525	120.615975519947	71.7939569848649	76.0837873930862	94.6232437220012
neg_2521	37.1889399640216	52.5444952184477	31.9745977111562	36.1566421317153	34.9413164643555	24.4304572646597	28.3145995599773	31.7666897302546
neg_2522	96.5973128487098	74.5937986322169	125.702454770658	124.456163648038	136.441556209855	51.5641485227342	15.2366970381944	16.2280982977513
neg_2523	65.2084389067685	50.8577079223731	109.49148655692	94.9035060314351	93.5535356153406	26.5491111213581	10.2047601430135	12.4139641118258
neg_2524	10.4140007025289	10.8537335393494	27.7420261560395	19.0129158288369	11.1871884834318	6.25644424930645	9.62205159161426	2.98730051131843
neg_2525	6.632540622105e-10	1131.76370326469	24.2636459121583	40621.6009744409	467.17249110045	1728.34922223497	164.841749299587	6.632540622105e-10
neg_2526	20.2454367080688	12.0488544596194	9.86431262758773	18.5927913741516	18.7751487519639	12.1569404371175	7.33513158388876	6.632540622105e-10
neg_2527	10.0877207011463	31.5832339116672	65.2815972723155	40.4325691171144	26.2573378577578	6.632540622105e-10	6.632540622105e-10	6.632540622105e-10
neg_2528	9.49974424250311	21.073196562848	38.697637344198	21.4789368053977	16.5146545845801	6.632540622105e-10	6.632540622105e-10	6.632540622105e-10
neg_2529	30.9312928707446	18.0198316435222	12.230483066126	30.774069800419	24.0881228582196	15.7123689304768	12.373032056768	5.00433175080904
neg_253	17876.3137964014	14932.5407092215	14563.6484730393	16441.488407554	15931.2248081121	19708.4151748518	22546.4316317249	34426.8772829246
neg_2532	53.8421207520823	351.997936412093	311.83706188853	180.538825809805	49.3923541987715	6.632540622105e-10	65.8689716774123	6.632540622105e-10
neg_2533	38.5476240385514	269.163455034384	232.4974299708	121.768808028292	36.2057309304688	6.632540622105e-10	29.5141455707369	6.632540622105e-10
neg_2534	56.9912087445775	49.3715295060499	52.2304268055397	53.2422750931908	51.2778963601576	61.6743447948244	67.5684868278503	106.474891174295
neg_2535	405.655260210566	375.248726887864	417.836015036128	413.874519140708	395.475735594139	433.910566434125	473.829920216056	675.571535653145
neg_2536	83.4094541502063	71.1137538288091	85.7148783338474	91.151355330389	73.525821815422	83.7851550686642	96.0934277239651	152.31930703973
neg_2537	87.8954616973997	94.6982165666921	148.663417632567	6.632540622105e-10	6.632540622105e-10	167.496541567966	6.632540622105e-10	6.632540622105e-10
neg_2539	4.54694518497299	6.10492530822865	4.98069930784765	2.3710694938579	6.632540622105e-10	6.632540622105e-10	3.21613513547829	6.632540622105e-10
neg_254	100.00062325431	95.4813967963526	104.64022420757	138.3279504621	120.213811290769	141.529618995762	213.099926429144	390.155210424304
neg_2540	6.632540622105e-10	3.78608890333562	6.632540622105e-10	6.632540622105e-10	6.632540622105e-10	6.632540622105e-10	6.632540622105e-10	6.632540622105e-10
neg_2541	31.182335854827	70.1133548062113	72.5784391739095	25.1754906195998	5.37834141785879	6.632540622105e-10	6.632540622105e-10	6.632540622105e-10
neg_2543	58.631724653639	27.5244843710897	18.205037735434	3.32226384969579	74.2734975025068	6.632540622105e-10	125.207885314173	13.6826728225116
neg_2544	111.981377213007	85.9075546973513	103.14756571149	109.743235103365	108.53832931533	74.0662388127836	82.3118758700519	49.6582816485843
neg_2545	22.2503757261589	17.0964426393599	16.9786166919634	17.5157590586643	17.8051706072262	19.5158110344045	19.1807215639225	31.3995443919142
neg_2546	6.632540622105e-10	33.9091252835847	70.118261541009	66.8958520724478	6.39816758365628	6.632540622105e-10	6.632540622105e-10	6.632540622105e-10
neg_2547	6.632540622105e-10	15.692277564695	29.1733183848618	19.484833261363	6.19448225739299	6.632540622105e-10	6.632540622105e-10	6.632540622105e-10
neg_2548	6.632540622105e-10	6.632540622105e-10	6.632540622105e-10	2206.9616732399	106.774138011398	6.632540622105e-10	6.632540622105e-10	6.632540622105e-10
neg_2549	53.7765436306158	41.6676154749701	48.1997601256698	53.6290034491073	49.3550978058752	53.3961720920028	63.2650237425607	93.4842966531926
neg_255	794.075622021909	688.40023681966	698.38215448438	755.543538781817	912.011109681328	1109.30276815999	1233.77400113736	2026.78735198777
neg_2550	6.632540622105e-10	15.2322555931865	139.404659508929	39.5032244972384	18.9960173398354	6.632540622105e-10	6.632540622105e-10	6.632540622105e-10
neg_2551	5.85745791563012	6.632540622105e-10	6.632540622105e-10	12.7608821280887	4.57830397385735	79.9462771546362	6.632540622105e-10	7.75471897016307
neg_2552	4.98704788324754	6.632540622105e-10	6.632540622105e-10	13.9949608797325	3.74181732000146	62.3444812917607	6.632540622105e-10	9.0495287685823
neg_2553	10.6152551051915	10.2485011699143	7.26932290674831	7.69309382884707	10.120293217732	7.69424896267528	8.51600127593964	4.35384902039774
neg_2554	6.632540622105e-10	34.2763543332217	93.1905175178001	30.7700758261611	34.8180926657459	6.632540622105e-10	6.632540622105e-10	6.632540622105e-10
neg_2555	28.5860374988372	24.9015996345967	43.0586147435398	42.6947644002288	26.177743830028	32.071033331641	28.8956786076216	39.8391765638695
neg_2556	22.2807482949853	17.2239413693783	6.63602212715312	13.3434221421076	6.632540622105e-10	6.632540622105e-10	4.33836251584602	6.632540622105e-10
neg_2557	12.8138668923408	11.2938113044495	6.632540622105e-10	5.7370551408446	1.27528333361412	6.632540622105e-10	6.632540622105e-10	6.632540622105e-10
neg_2559	7.51127888217535	35.5409891489096	35.2575064721965	20.327764026997	5.91682980756979	6.632540622105e-10	19.5783217103695	6.632540622105e-10
neg_256	10903.7794872151	8367.10006746944	6951.47422215623	8478.88144459631	7513.37389021387	10489.9918911635	11247.6613318516	21457.6127570301
neg_2560	6.632540622105e-10	6.632540622105e-10	6.632540622105e-10	6.632540622105e-10	6.632540622105e-10	6.632540622105e-10	6.632540622105e-10	6.632540622105e-10
neg_2561	158.470303438063	54.6049928171199	56.3995263690126	43.077824503656	187.187354572966	100.784545305491	11.6332604507127	70.0245652882402
neg_2562	100.223343274991	44.5806806524186	56.2313687448974	32.2869849041441	122.621397541729	65.0843911925519	10.4609210241586	48.1617454383676
neg_2563	6.632540622105e-10	6.632540622105e-10	2.37838831971553	7.09370663495369	6.632540622105e-10	95.957066805498	6.632540622105e-10	6.632540622105e-10
neg_2564	6.632540622105e-10	209.201897189855	23.3498115358171	6.632540622105e-10	6.632540622105e-10	538.822470833185	6.632540622105e-10	6.632540622105e-10
neg_2565	71.0528050911061	133.895442568802	74.1347844408697	6.632540622105e-10	6.632540622105e-10	200.908185080492	6.632540622105e-10	6.632540622105e-10
neg_2566	6.632540622105e-10	8.93890202973999	31.3947837159516	25.3201527055909	6.632540622105e-10	66.5966934473482	53.0021214807807	6.632540622105e-10
neg_2567	6.632540622105e-10	6.632540622105e-10	4.07555349639973	3.92083697370309	6.632540622105e-10	223.879241345427	6.632540622105e-10	6.632540622105e-10
neg_2569	6.632540622105e-10	6.632540622105e-10	6.632540622105e-10	6.632540622105e-10	6.632540622105e-10	6.632540622105e-10	6.632540622105e-10	6.632540622105e-10
neg_257	33826.7464051815	28508.3346060866	28659.1698756566	31573.5356505849	33356.7736298135	40973.7671372523	46754.0195503037	74511.4265673727
neg_2571	46.502002181827	12.2828874188406	13.751609112054	17.085052022773	33.6397842826033	10.7763961377918	0.0192417543777345	3.01872558328885
neg_2573	6.632540622105e-10	6.632540622105e-10	6.632540622105e-10	6.04516289734342	6.632540622105e-10	437.873617151966	6.632540622105e-10	6.632540622105e-10
neg_2574	6.632540622105e-10	628.986317044067	70.698998416741	6.632540622105e-10	6.632540622105e-10	2018.95908068102	6.632540622105e-10	11.8073077800894
neg_2575	5.87193155078599	16.5252771883909	28.6140342104684	24.7997759652015	17.8771599557936	9.75683807669351	13.7085407496204	6.632540622105e-10
neg_2576	6.632540622105e-10	6.632540622105e-10	6.632540622105e-10	7.86769106660765	6.632540622105e-10	941.055691776821	6.632540622105e-10	6.632540622105e-10
neg_2577	106.437459180546	151.414722515383	166.76650398762	189.764247541526	106.158314342913	85.3549568527437	114.89999868821	116.878076125488
neg_2578	17.1939554840772	82.3011904053072	62.4494568593969	53.2876160274216	6.41953391781124	6.632540622105e-10	6.632540622105e-10	6.632540622105e-10
neg_2579	311.457455167534	47.8013226271771	66.2046149508613	156.939573582714	207.331048281031	50.5029822182962	27.1967636433332	36.0535424037068
neg_258	5258.69393864858	4477.20453402376	4353.77236136127	4827.59086424315	5653.49261510438	6997.22575444379	7816.3567449683	13127.8109189258
neg_2580	11.3697042647549	31.0671199455073	35.6727010792806	39.3232771693872	16.5897810732194	8.66828304093954	0.0129949661309565	6.632540622105e-10
neg_2581	1256.64382980018	1126.87182313412	1105.73981180092	1139.5577888439	1177.01973279742	1334.35961250396	1499.25182625336	2484.23039636439
neg_2582	1011.53184475165	911.523061172719	892.640057424508	929.030209581905	962.514408208687	1076.56431266675	1213.0443372578	1998.14889661305
neg_2583	143.900762332886	133.557452666979	144.820428798145	146.448299834484	135.476594059966	145.624497589153	181.599497042191	276.485957700462
neg_2584	101.480247528724	87.8536528540858	101.364210815661	86.1069681376984	90.0978709478341	99.1023212004319	104.154340892128	183.942020771049
neg_2585	327.286787097891	804.428360268561	519.369687877541	596.743149270829	399.300140212909	338.209329525951	122.438920622083	108.148338029167
neg_2586	20.4741908111827	14.4220390144367	18.2184898386482	16.9952057248854	19.7949762030349	19.9237016920507	16.250586759421	34.6700644065584
neg_2587	72.4698739685467	78.0044386586961	68.5314026368701	60.7024463328617	71.7611798754035	86.0066564399856	82.9142090865605	157.66220459887
neg_2588	54.0202211171438	50.758047112318	42.785392156655	43.0534907593952	53.6309173475835	60.8504713994322	61.4545536382964	102.858021763815
neg_2589	20.9063002429255	24.7449846637497	18.0069008987765	18.0625327814512	21.8607076412203	18.000037014085	21.365383947687	38.9601732901669
neg_259	1103.03031002411	945.397834277297	947.258191817921	1015.75677200703	1257.11530990546	1508.49808670382	1688.44666255895	2834.04006636642
neg_2590	26.5836654142029	82.0727585661445	56.2619613969083	66.6710218060093	34.8618601475499	18.4082251946795	4.99463535459436	6.632540622105e-10
neg_2592	344.605910749802	158.139384117314	185.384661489948	142.370254872249	502.539613852204	332.110206291627	87.3913396841811	247.376762052202
neg_2593	293.362876225001	168.068674199776	219.718300932482	193.252068114719	398.212620630304	252.598802265202	117.763503288602	242.119983741999
neg_2594	598.473387666375	552.660105881336	587.030243991814	623.316867159756	460.911012711609	624.473665084133	505.962140579405	724.522491834214
neg_2595	21.2575474725091	16.5269745412084	22.3098080175171	21.5988394515463	52.4001983741922	23.6416403398418	31.7766956002235	31.287533128221
neg_2596	7.53174998804472	0.323352040688735	11.0648619168545	10.7050546672566	7.44820063975411	2.00651860693513	4.10315275993413	6.632540622105e-10
neg_2598	6.632540622105e-10	6.632540622105e-10	6.79287536734686	13.800539289615	6.632540622105e-10	6.632540622105e-10	6.632540622105e-10	6.632540622105e-10
neg_26	68.6485026176314	50.7663427460169	62.7628386077641	79.2523681247476	81.8972853075961	31.0817530060577	45.4300275587708	87.6154039611256
neg_260	822.39328004593	674.657993345895	571.993913876383	698.856883533219	650.025091205641	900.553063425794	969.027951905862	2027.73461181632
neg_2600	6.632540622105e-10	918.07732707739	100.759276053977	6.632540622105e-10	6.632540622105e-10	1160.30673613691	6.632540622105e-10	10.5655811310814
neg_2601	31.4676903697829	29.4913604575175	26.3739983359513	33.7067352061252	28.0882256428784	4.53465796049009	17.3383888396804	3.07872399698149
neg_2602	20.8868219860005	16.3479975681859	21.9219404651825	22.9309029599319	18.7020776236318	19.2425322810738	22.7416767464022	26.1687049214925
neg_2603	92.2403773251892	83.6888432180854	105.198071945209	119.945713337279	79.8818418410913	97.4335829021668	90.9760393214246	107.183434682796
neg_2604	21.3371507357138	40.5567793239473	50.9855682279791	76.2214187982138	279.696627744753	75.9665378612337	6.632540622105e-10	6.632540622105e-10
neg_2605	4.87580574649791	30.5557601933635	29.1014100449138	32.4915478300814	134.965790620319	29.3115612168132	6.632540622105e-10	6.632540622105e-10
neg_2606	62.2840077186819	62.0289421048682	66.7618124982485	59.2226793227883	61.8968530861325	65.2209123103991	70.8513101943528	108.163824991255
neg_2607	1134.67015096182	1758.77219443986	3108.03612110639	2129.52074226041	1737.76253901187	1265.8757487135	1747.37946506997	632.350095322269
neg_2608	63.6719485294424	63.4232944772403	93.5163434607632	102.699715975151	55.0835196680153	55.1752913762091	72.4164857989165	56.680803395679
neg_2609	291.307467267907	383.141119522315	161.350772042984	331.736038833407	210.388742923189	150.382427158026	195.84543555453	86.9773446296854
neg_261	2565.86017335286	1839.37686025871	1271.45820926143	1730.28866166084	1208.51970122673	1960.8068619698	1992.01801511627	4350.98403271867
neg_2610	123.173384276838	121.305304342633	119.781639406962	118.518937037254	117.981522971925	139.474119218646	136.882269179242	208.766805463764
neg_2611	43.3196322243262	10.3827185154823	21.6238600739557	16.1937449019288	5.92579534606125	3.7964351442096	6.10585104995179	6.632540622105e-10
neg_2612	6.632540622105e-10	15.8648795265746	45.9999719221845	18.6901056485679	10.0440706943539	13.5439832534631	16.9404232348754	6.632540622105e-10
neg_2613	203.538550122304	207.435963035622	199.936620848312	187.87767355137	195.930383231753	215.122284125654	232.146929599911	346.708771757019
neg_2614	132.185848205082	64.4832481546519	55.1422328236689	50.2253153906045	141.733614333581	80.65196158265	12.5112062924613	62.3208860228948
neg_2615	89.9142091996521	44.5218722228423	45.8947626382361	46.9099611742328	94.1202577462173	43.9220232466487	11.147538580842	42.6930451645253
neg_2616	44.2642307751035	39.2845486919815	44.6380409356204	42.0738196405602	40.845695933718	46.5230642798253	51.849466131166	80.7186710300379
neg_2617	269.222977033826	970.94289059842	320.261819141654	252.808374843995	228.096770048732	250.229923155824	220.927108908509	142.431818072763
neg_2618	24.0743905711058	87.2288312378067	33.7176366120709	25.360556797007	23.904645799198	22.2818307248047	21.6714220813544	4.89795512541952
neg_2619	668.772425827039	2043.53078725379	743.594429575245	616.563913265262	569.656735509615	615.882789158589	543.425022950577	398.916169289701
neg_262	1620.73321601925	1369.93213989778	1398.4001493798	1492.41708222823	1755.88289209019	2183.14475389612	2497.53727950792	4238.43293246121
neg_2620	33.1360611420257	153.615062999481	43.7087722696118	31.9274396461662	30.6450900803508	24.1049157503313	20.7117901040501	4.45502560403453
neg_2621	51.0113143828549	234.287107197826	69.0104346675602	49.286523873596	39.1086251699011	39.8726050794887	31.9961409913239	9.45096476441418
neg_2622	5.08811033324086	48.1528800558069	20.4206619724576	14.2691724261717	6.1356656108064	4.77259379747544	6.94784367409629	6.632540622105e-10
neg_2623	6.632540622105e-10	316.194743410561	31.662330579167	6.632540622105e-10	6.632540622105e-10	755.253596130499	6.632540622105e-10	6.632540622105e-10
neg_2626	126.6822212538	117.72213461447	128.798619353339	120.434276499529	116.05542421159	139.167524184022	139.964219221137	202.746276284456
neg_2627	7.50542303491066	13.891752511056	20.8840898546435	16.1054558367402	13.847566300932	5.39146135038578	7.93851954916709	6.632540622105e-10
neg_2628	1386.96347925281	2000.61179953975	2476.72620291723	2005.66078655969	1831.72380315761	1451.04943112629	1701.35775945101	666.485775449964
neg_2629	580.348944082388	940.94661138598	1228.10202267811	928.786584337719	818.045182555525	595.685485459993	731.785882900092	246.25616347518
neg_263	12744.1325990813	9887.47495764379	8296.48365447476	10048.9066018417	9100.98388164613	12732.9133685317	13532.2134623215	26271.2947617244
neg_2630	2107.87843335734	3080.66130700257	3786.11688310469	3045.94803218194	2802.17609935464	2229.24714436979	2583.06129685987	985.583545765406
neg_2631	119.496779847812	168.259700687332	220.131983497742	175.88522647823	161.401517397445	114.349513525163	132.44425904067	53.3168925181798
neg_2632	291.006376651422	624.516800011518	844.072184913132	567.032558635765	451.136314172469	214.955632960813	358.821643856535	90.4719710824475
neg_2633	286.666533069627	610.419021062522	797.200255926603	539.963734235791	456.970527272557	216.708503264733	330.501363128956	79.9333239591155
neg_2634	65.0782241738705	143.37836594355	186.354896077022	128.087086460525	110.898805862656	43.9064675908527	79.0884558555532	17.9153108918728
neg_2635	162.603371078876	501.009192337914	857.674390377145	446.063539000326	376.130410761881	156.598154362154	201.510175541991	9.87334449996214
neg_2636	8.31047771112803	15.8357203571576	26.1212565106379	19.5375991443431	13.8440372843356	8.68708977297933	9.74089396675067	6.632540622105e-10
neg_2637	76.5630219634713	70.8422562976358	70.0465149001238	74.9261782505848	70.3271413093264	81.3442997370514	84.8369382288415	123.632914087154
neg_2638	138.179566330247	129.622216716065	125.092322221526	124.866504169969	127.2000213465	148.499497291008	146.421990457267	227.536005057907
neg_2639	80.6919560195968	77.176914054632	63.4581708064793	78.4940905939181	53.923047885262	39.8755718084045	55.9839813075777	36.2142905716916
neg_264	1107.07714925751	888.315422040716	767.017745962882	903.09033813876	860.985512788762	1160.2808214977	1300.2652827574	2595.87470566151
neg_2640	1.43856552735449	7.13891629901008	21.3528607802201	7.93362425493464	6.08760651608697	6.632540622105e-10	3.81187040035126	6.632540622105e-10
neg_2641	134.183608322849	181.185095500179	326.037840398063	243.359677652943	193.953280631323	89.2885070601235	146.990494738144	40.5667164678427
neg_2642	38.4104847854162	157.171185497394	139.861394068787	96.0881142364996	98.5512818502855	6.632540622105e-10	16.3652160926729	6.632540622105e-10
neg_2643	51.4182582196778	289.617339656326	238.587000240375	175.230765149547	180.982823292621	6.632540622105e-10	30.6037377476648	6.632540622105e-10
neg_2644	6.632540622105e-10	5645.35846537023	543.34558824341	6.632540622105e-10	6.632540622105e-10	11927.9820152389	6.632540622105e-10	316.563013500537
neg_2645	6.23673510232239	18.479315374778	16.5445438073827	25.3220047843933	2.26749009850965	6.632540622105e-10	20.5287301296724	0.460431406937496
neg_2646	8.76673358487048	19.5419169933385	24.0302078470076	35.8708524830665	6.632540622105e-10	6.632540622105e-10	28.159835376691	6.632540622105e-10
neg_2647	1.42976329425851	9.60610481743218	18.1309411917197	20.1181284303883	6.632540622105e-10	6.632540622105e-10	11.2119615420501	6.632540622105e-10
neg_2648	9.00437145131605	18.6408422421438	25.6756030743072	29.0644087989302	3.37685207026441	6.632540622105e-10	29.5206509883236	6.632540622105e-10
neg_2649	30.790106532063	28.2159838878452	29.676686655462	36.5787097628624	28.9942053742125	35.3656321545295	38.8714744876426	58.0749002733408
neg_265	7494.73790978386	6195.6774126915	6217.54625652157	6886.47886112335	7729.38548896745	9773.32675383502	10883.1743792866	18912.8460586656
neg_2650	1.98037189825492	22.9244260530712	27.5689158870139	38.0466185235111	3.58369115082587	6.632540622105e-10	32.1745082375018	6.632540622105e-10
neg_2651	6.632540622105e-10	388.506258618953	170.254177883961	6.632540622105e-10	6.632540622105e-10	1793.57006226735	6.632540622105e-10	6.632540622105e-10
neg_2652	81.2571306172402	150.723286131402	136.09839688481	123.08370498527	103.536646736516	86.3639202882301	138.93124089085	105.499103485988
neg_2653	2.1529198317963	6.632540622105e-10	6.632540622105e-10	1.07371171875808	90.5339178546451	61.5370782444011	6.632540622105e-10	9.15951204338675
neg_2654	7.86593305279648	17.160259322013	25.222203121152	14.4047975167633	16.9379430908681	2.63036534463371	2.97725859879471	6.632540622105e-10
neg_2655	6.632540622105e-10	6.632540622105e-10	19.2862313780519	6.632540622105e-10	6.632540622105e-10	6.632540622105e-10	6.632540622105e-10	6.632540622105e-10
neg_2656	21.8239184560267	19.8413511340118	19.7707215519857	21.7455134940172	22.1969693557678	23.6979817386298	25.6419040885883	36.893940242286
neg_2657	11.6837125791869	1.77260129976436	3.10985462148037	801.1642983545	22.636679493871	203.921566001511	0.619879838154159	0.0747311268979363
neg_2658	54.0316133269692	54.3831082024972	57.8342622867876	53.1342871383275	60.4465457734001	62.901920349577	58.8387850208589	94.5584384673644
neg_2659	82.5926164503138	83.3026209494673	77.8196017081492	69.4228704431502	82.6765884629642	93.3296463570483	87.3326075153444	122.436226880714
neg_266	18.1631607060539	15.6110646244969	16.7473968097132	26.5243022667476	24.1641123359782	27.9256874423677	40.8624078255583	86.7792854173271
neg_2660	36.4888920841233	109.14954418665	38.7376845901812	52.8205547800991	80.9607728889266	30.0371238938764	66.5297952623999	13.7302615440436
neg_2662	24.9545470382609	24.4648226195671	25.3201873199847	23.9833340675601	23.9346278029227	26.4324811692737	31.2384387932192	44.4579346529827
neg_2663	303.715071111897	290.365669727052	291.81007891107	272.532759583028	282.969212332204	311.562494716931	333.226433589842	486.710878627782
neg_2664	29.5691164387601	35.0435862821275	46.8086845751434	60.0886159307068	23.0684228497074	44.0501969050233	16.3036019326461	16.7143479197872
neg_2665	6.632540622105e-10	35.5238379880547	303.938226204551	84.7558695846422	9.19207305237226	3.34423388161124	125.978212438643	6.632540622105e-10
neg_2666	7.86195122925978	20.7027537691569	38.8712568062289	22.9601062132073	19.9893218066171	13.7440822208681	17.8450643966797	6.632540622105e-10
neg_2667	36.7816611982386	56.6559619146054	48.059103294859	32.6265489043214	209.557133512223	29.8827609998406	23.4439233914595	14.8746753249227
neg_2668	25.8788757957178	19.9354037896095	26.1265986104662	27.2252767296494	23.257092877288	25.3695463218098	32.2890836725449	51.4022010678895
neg_2669	16.1359459198177	17.0485921694607	37.6634136548454	27.3658617788614	20.1748047213122	7.69068231425733	5.12003564837591	6.632540622105e-10
neg_267	5557.31331847673	4395.06602935229	3824.37773265242	4534.01631476501	4322.72390301227	5976.08310073807	6309.17059715674	12276.7552722881
neg_2670	2904.78050585012	2313.86160957867	3856.15679945717	4051.55576336018	2459.47855521152	3252.25154802438	2836.73698486991	3740.49733715298
neg_2671	53.9167498448454	49.7717198700822	48.261171361478	51.4063316956245	46.206998375801	60.7305119366878	61.5620888989521	85.31105355221
neg_2672	13.666211995421	7.92747946969567	21.1975289075021	22.0442045441769	13.106647977206	14.2449598122233	12.0222554422284	11.3733358673812
neg_2673	0.966640008426291	14.9566603138753	3.68207574782774	4.03051063952798	1.27970494834299	1.73219319971006	6.632540622105e-10	6.632540622105e-10
neg_2674	6.632540622105e-10	381.985845438862	46.0401440906108	6.632540622105e-10	6.632540622105e-10	1568.41318801357	6.632540622105e-10	6.632540622105e-10
neg_2675	37.8612420378805	40.4979893169247	62.2028319654364	44.2068128310474	22.2924861883615	7.02262535904821	7.71651452989198	6.632540622105e-10
neg_2676	65.76446834058	57.5382133307235	57.9235410240319	57.9054993433976	53.4165287705857	64.0888034132192	72.2470665567119	102.06681534945
neg_2677	74.9939613775237	74.0879406749108	76.9558730395792	74.0993689266968	74.5320081984038	77.7535540312308	82.4053634734499	136.010509544934
neg_2678	71.3984249793216	67.4532119583998	90.1243098345998	78.822751986646	44.0119727395508	6.632540622105e-10	6.77430090242278	6.632540622105e-10
neg_2679	28.46685287994	20.9694407554491	31.6457888213152	105.055032595573	9.88813016529692	11.1921154150956	12.3160763775981	11.7059040205756
neg_268	12725.0965255596	9834.3009634837	8434.59594260587	10189.0097754245	9288.29638244941	12870.5543039564	13728.9718037219	26853.1100662952
neg_2680	2.94825047043325	65.9423085027006	69.8303239140464	84.7815878438579	10.1240502905939	47.499197551475	6.632540622105e-10	6.632540622105e-10
neg_2681	7.44816625203876	15.4773183703135	36.4072297215702	23.9504535836305	18.7935513570019	6.16451942503628	4.10865674594585	6.632540622105e-10
neg_2682	1.65510572754721	40.1951482550339	46.0779702967672	47.8603094612746	8.83069647135475	33.1477340861345	6.632540622105e-10	6.632540622105e-10
neg_2683	92.725976853131	9.59619825653876	5.75270695628111	36.1883233486806	70.4754349409607	0.223054368354311	0.00230944260909067	6.632540622105e-10
neg_2684	80.6155314508162	75.7597482526092	69.9516377235562	72.2022857392535	70.2191387633045	81.2640094674568	85.7217200907871	132.782989835836
neg_2685	39.6592602082052	35.9219930727483	25.4820708522694	35.9946459161323	27.2293374566188	26.7017516618352	26.6708902698078	99.104730784946
neg_2686	53.0110985766801	48.8376111761593	48.8785278569311	46.5034973466085	48.8842390591392	52.2558300596784	56.7866911012133	83.5066371859223
neg_2687	4.77723847058811	6.632540622105e-10	6.632540622105e-10	6.632540622105e-10	2.17562006578535	6.632540622105e-10	6.632540622105e-10	6.632540622105e-10
neg_2688	277.770727321495	401.315020602692	331.378450872913	509.939932468274	273.123022125316	227.784385861138	318.827211897104	182.533895946861
neg_2689	6.632540622105e-10	3.05019160141139	12.0943525852793	6.632540622105e-10	2.37483488847315	1.50815813374927	6.632540622105e-10	6.632540622105e-10
neg_269	1468.90452031752	1139.29009707448	1014.43281368034	1209.95526897037	1132.22539404737	1574.37636191432	1665.36617893927	3299.52461845203
neg_2690	49.7846714421176	50.1912610661292	56.6858929364503	50.8880416438691	47.8399909169181	54.658885975811	58.8966499327377	92.8018323138637
neg_2691	4093.32314011314	4282.97603709945	6780.38134854621	9084.57908157321	5252.67056232945	4017.42446729676	6861.14117977772	8811.66594782495
neg_2692	10.4528060883964	13.4946350429591	21.6618058200277	11.8345698227198	2.80423932746567	3.92451238567806	6.79076694213833	4.07040196284712
neg_2693	69.8974149065647	65.3929530112376	64.3086071095511	63.3637484862818	66.9813611939688	69.0289961392472	87.9675750962713	114.706863354832
neg_2694	287.778042881932	47.1913343086322	36.6273778000697	56.3328392928586	21.1040298186325	8.37248247443816	40.982318776825	6.632540622105e-10
neg_2695	6.632540622105e-10	4.99998233978175	6.632540622105e-10	6.632540622105e-10	35.2695541344028	6.632540622105e-10	0.756315905591643	6.632540622105e-10
neg_2696	82.3822538597254	77.1431130729537	76.7362379740957	72.1766755686726	84.1426607853637	85.6368142282097	84.1110227330973	125.598518162263
neg_2697	72.0686519761107	19.3234882916762	34.0470148155161	24.4720108118285	12.6191900397982	14.13163727643	12.5159147573733	4.60771900817385
neg_2698	11.9940177889623	13.3309271223411	12.9122488449529	14.2430590648647	13.5676846397825	12.4078059943288	16.1491538958874	18.8971431548104
neg_2699	101.323348829283	96.7649640799205	95.5101563669105	84.7236435538038	96.8397126038093	104.433330925063	106.709985612957	149.449719200404
neg_27	258.708431237208	247.999461867677	516.486693868868	232.435729169534	241.966337086589	139.16539510202	135.95471843843	149.983111326244
neg_270	2068.15362206008	1570.29939272895	1169.08356342593	1411.89073475009	1042.14364187144	1589.71776832337	1531.01140416332	3184.34328124464
neg_2700	87.3011629879115	88.4845407441998	81.8565383405342	82.3304407414022	85.4449535583023	99.6549827767758	95.3079724629694	133.265619822273
neg_2701	384.758031544546	387.693215324141	363.799847905965	340.908445370765	363.757911065556	412.803405595284	412.534420549577	619.538383120664
neg_2702	1.96128687167289	6.632540622105e-10	15.5739353172962	3.29984726311508	6.632540622105e-10	6.632540622105e-10	1.44211152520549	6.632540622105e-10
neg_2703	85.9180953229638	85.4256947898667	84.8123956402442	78.8156398157687	82.7877759087984	89.57710425519	97.1847752100324	140.224978393448
neg_2704	19.4978454730962	18.4380236725082	27.8898168825564	17.5487468244077	15.0743217782998	18.1552146836565	17.1025297374878	16.6346128259277
neg_2705	75.980878272176	18.1715148336869	131.89909674947	9.0661483160458	26.1139451995732	78.8296369296148	2.81085231911791	114.333728328489
neg_2706	19.3557155657209	56.4977773869047	25.3122894735967	18.1070984045361	81.7916223560978	24.5684340648209	93.6418278510889	22.3039688623501
neg_2707	19.288397134136	62.0483636634752	22.0569819571928	21.1905898692566	93.5761974255278	28.1646613721002	101.828931612247	22.5921123349472
neg_2708	100.349904779685	274.425179061125	143.778424762807	110.192865494233	432.11643487715	150.005425040766	541.17567706052	145.480429949433
neg_2709	21.8624115934896	29.64385470099	39.1266941512889	29.8089370954139	24.4958259038342	14.5304500037017	21.4643354036149	6.632540622105e-10
neg_271	2031.43957476802	1727.7648747352	1751.29997152976	1962.41363529194	2266.96049388705	2834.68300588843	3160.1933573158	5533.39504780637
neg_2710	3.84955599522869	6.632540622105e-10	35.308141339803	28.4266394264362	4.03696002234866	6.632540622105e-10	36.7502352651144	4.55879237416421
neg_2711	81.1533575601344	181.64902849384	157.240852301321	139.013762973656	126.859880894449	74.1864004536739	161.612511780128	101.640818167027
neg_2712	104.742871087078	101.672187969621	101.242259754722	97.9601271057328	101.723917909904	110.25359207864	119.287183917944	176.486222320271
neg_2713	73.0201452998895	154.779145060901	299.287828350221	192.11036525113	164.188637687334	143.329660173568	222.042670381051	48.7069120791446
neg_2714	23.5484351736148	45.1547620189044	77.0067503943379	48.9290799473335	41.5010861566079	38.9711230762956	51.2304762589086	6.77358651883438
neg_2715	3.82586088922813	9.90184846898187	21.5243038129328	201.36316901726	5.74128003170385	1.99083193404416	56.4958646343174	58.780504196873
neg_2716	37.1533208426545	36.8304885419332	38.1963999083541	34.7113567684639	37.755594345541	37.5355381091337	41.7549205654445	58.9975425255809
neg_2717	6.632540622105e-10	0.811585712444915	6.632540622105e-10	6.632540622105e-10	12.9620264276998	6.632540622105e-10	6.632540622105e-10	6.632540622105e-10
neg_2718	44.1460518145179	44.1295656780726	38.1575140890648	43.0919960185001	41.6538863516146	47.5557926901137	41.1438007227124	71.556851356811
neg_2719	93.0669283987512	67.2320991212546	75.0824292252821	94.0921558635362	62.3939934001453	49.0788827246978	96.2813599210173	43.0060760126326
neg_272	6204.32100296785	4817.27058022954	4279.38257212688	5009.48893592251	4839.25893214784	6517.16134462762	6942.17935727333	13721.0007113804
neg_2720	6.632540622105e-10	6.632540622105e-10	5.7892040837167	4.31188664009386	6.632540622105e-10	6.632540622105e-10	2.59425509867914	6.632540622105e-10
neg_2721	21.0059168404873	14.1611436922929	23.361969734937	19.7228955194103	16.5976508738687	23.2945282411267	29.8655291414792	15.6362527534775
neg_2722	69.8280956113654	61.0246537539435	60.2328086298655	60.3550607562091	61.6459145380783	70.3473574037502	70.0364136155381	100.445271326043
neg_2723	250.983587917164	139.698288933445	250.365489686752	587.381401611745	263.387026713525	340.164650637757	517.331955881731	531.902475316456
neg_2724	45.3923351687592	12.4173069903258	23.3058584619284	220.481775467574	56.9115876866453	73.7661394060594	124.54520702493	96.3877189744294
neg_2725	898.818433062043	150.692911554868	146.594787618324	175.570393305448	83.0092740488243	29.582899416197	128.044309582869	9.33219853492333
neg_2726	118.641831125908	123.892428562938	126.710447024942	128.21463130022	117.544630537532	139.193060098307	139.513523961808	193.980592875027
neg_2727	41.83351149911	37.5427151211984	45.1371307117678	40.0316477654715	37.0375337681632	41.1340721355708	44.3318507264337	68.4263776868673
neg_2728	108.565385599853	83.5614329110515	96.4870535961952	104.702248068371	70.776248588756	62.8802103950484	126.7883531086	54.6602669015119
neg_2729	31.2732656391609	6.632540622105e-10	1.34535633894662	9.43061754534977	41.9506073703136	6.632540622105e-10	6.632540622105e-10	6.632540622105e-10
neg_273	1487.47803064046	1151.05232063696	1046.40983274788	1224.23740582347	1196.20774328785	1630.54504023871	1773.54298071739	3453.57197302657
neg_2730	6.632540622105e-10	6.632540622105e-10	6.632540622105e-10	6.632540622105e-10	6.632540622105e-10	6.632540622105e-10	6.632540622105e-10	6.632540622105e-10
neg_2731	23.8543686933264	5.50969136180673	4.93394915714401	4.06136914545453	4.05226874985436	1.73859243556143	2.84730849618223	6.632540622105e-10
neg_2732	64.7419273616873	61.2328083477238	54.3461141268254	57.0673847755753	58.6949121116122	66.1279108244815	67.466300373106	88.25462220145
neg_2733	35.2379936978342	36.2137099984012	34.7147923715039	36.6249547658992	36.4042539186878	42.7655895747493	41.7960453358776	63.528016922962
neg_2734	9.81073774367789	13.339706926345	19.7801059365767	32.7260508732457	4.65735866649666	7.627760617175	10.5227433219257	3.77563318235319
neg_2735	32.942875185544	6.632540622105e-10	7.00760666030069	19.1250183063746	44.7067158298295	9.51657743432715	6.632540622105e-10	3.47141943157148
neg_2736	58.2514262013715	52.2010145092226	53.4250085366976	53.3898912392278	54.9406589157857	58.9937248423337	57.6048298458153	90.1202297320778
neg_2737	258.765733832915	260.592980283157	240.398088633328	257.035323843961	193.950886229492	162.406961870943	211.882740049472	214.328119438888
neg_2738	161.065157037596	23.5096242669434	22.0370230233816	33.2638742119096	10.9850938669025	4.29915895921586	19.1851053029787	6.632540622105e-10
neg_2739	159.164720470906	151.61335499736	148.518726709299	144.394273126616	156.57859402262	175.30941367988	166.515023142603	256.062406870854
neg_274	5218.13681701598	3842.58636243341	2896.71547846603	3717.5078768884	2935.4452497143	4331.58667867763	4616.08336763917	8843.241624026
neg_2740	93.8368615702244	176.006327669946	144.433274759063	130.992215782427	113.11337786899	110.526933594735	152.541121201929	58.666614322429
neg_2741	51.3746148712606	99.4362508725476	98.7935866486462	77.731296922689	57.4060276258924	59.4504421061904	79.3852531763463	35.7256651565677
neg_2742	178.409498019592	176.962195656433	158.140922690611	145.771010588266	162.636798022976	186.657408181874	176.290780741347	267.996168751573
neg_2743	170.904258717952	181.549896415292	137.924427386182	135.679583124648	169.664169556111	160.464803051234	143.717702849553	111.63373240082
neg_2744	6.632540622105e-10	6.632540622105e-10	6.632540622105e-10	6.632540622105e-10	3.60037624032189	6.632540622105e-10	6.632540622105e-10	6.632540622105e-10
neg_2745	691.122452573303	690.668532374655	663.290927629588	608.57385614265	653.795069290818	747.275821576204	731.235959882219	1097.00842150457
neg_2746	49.7161945280819	75.4300573307085	48.5299922101889	30.0879703576328	89.3600740838531	94.1360063957694	60.3618725550657	179.926689804174
neg_2747	75.6550664926276	97.1219334376893	72.296563909974	54.581790180453	116.228949009369	127.899738543541	98.2304288158399	246.769841521537
neg_2748	39.3988392058276	36.0699623353612	39.0054082834236	36.4256311443875	40.8725813737254	39.9275076996942	40.978880905016	67.7805877880833
neg_2749	63.2905494031245	59.280527833178	61.0991203570406	64.7944188329919	61.4138311224455	62.5117015713365	72.6999310946955	103.026554862721
neg_275	715.55834011642	713.188981682097	804.155311487064	657.956147531041	636.437373746893	838.324416449678	822.018080303759	792.510085280976
neg_2750	52.5065505149593	47.3642321280862	47.6842498351968	46.9019496589917	41.0095187246958	51.9138586006471	57.0659393490478	84.106184982312
neg_2751	140.818950840304	130.639861957621	131.493310897882	125.604147030483	141.25121935871	155.92570149571	156.488332068328	239.31074127073
neg_2752	16.6647985179998	66.6098998185347	18.5103762386354	23.9605266675389	9.63772065534308	93.5347992816027	6.632540622105e-10	6.632540622105e-10
neg_2753	19.5497000431541	25.2399291443749	18.8085767659106	19.4041581796383	16.9110074480841	11.6186337578634	18.0251639446921	6.632540622105e-10
neg_2754	6.632540622105e-10	1.86987137710144	3.60363264881454	6.632540622105e-10	6.632540622105e-10	6.632540622105e-10	6.632540622105e-10	6.632540622105e-10
neg_2755	15.2242113355552	48.1285699674903	27.5381499512254	21.2249131829189	19.7549479824858	5.9823816269121	11.6164499700088	6.632540622105e-10
neg_2757	1001.75351699773	983.166903648314	951.514923343513	876.704286219566	945.178730374542	1046.37128708298	1052.31946783959	1580.21194034865
neg_2758	153.726110484585	264.354288426388	191.720746962996	185.002461797353	157.890169169876	121.340273703453	146.110179649463	101.906067748674
neg_2759	37.8899673251787	33.6494509540944	33.2144562838235	38.5524511660545	35.7988074843601	37.8607080993777	43.3320515632221	67.6622005555712
neg_276	11158.2607835498	8754.77103282908	7490.41347138167	8940.82737441348	8414.0211221043	11650.7195349196	12161.1032197318	23657.2246701393
neg_2760	46.1469943445383	55.4984456951531	53.9416853367355	49.8827395387577	54.3392079424564	50.3481636526177	53.0583491482864	74.5414738085404
neg_2761	476.541298065011	925.473202584464	844.67183868729	823.227917523216	643.231511234902	588.674121678051	664.198469487821	320.822692707134
neg_2762	38.3300264853477	33.4070759195326	40.4086318480454	38.2200157214174	35.4446094100637	43.7929074194943	39.8372704466721	68.4567950997292
neg_2763	20.8370095359601	10.5643858678576	36.6489514540387	36.2984935954052	19.6842929241569	20.176732048703	22.6435015136857	41.1408466802099
neg_2764	7.36994701162793	5.30693326504366	19.7738278303537	23.138558183273	4.874249606199	4.96638718878723	6.632540622105e-10	6.632540622105e-10
neg_2765	3.30683450663232	68.693897402407	7.06213232656109	13.8415442521731	6.632540622105e-10	135.851618549345	6.632540622105e-10	6.632540622105e-10
neg_2766	96.5910363017333	94.5451970847289	100.909318077303	99.1519256451652	91.1762802103512	105.76328051281	107.466716607212	150.868962714517
neg_2767	332.00926003616	327.728843316677	317.082592158448	290.501599201991	312.428483426163	356.336184436549	345.251789366137	517.274288460536
neg_2768	43.988153830555	45.5189820969687	45.0668445014151	46.6935033201502	43.2040617279119	55.5592517959502	40.786572617087	58.4922492504197
neg_2769	148.456320929417	133.969983064532	141.346530657013	135.682597643975	135.240353832547	149.583397822926	145.323786821964	215.174372089346
neg_277	1536.89492431742	1201.87134687158	1095.3852271163	1289.93277348689	1232.00771400308	1729.00482453475	1815.58778353444	3652.11959784183
neg_2770	407.525264818401	555.848840913825	361.033399677161	453.687246396925	326.097144085037	492.324180759355	417.519549202619	585.126262792837
neg_2771	3.3759384104687	6.94356603187897	7.42642062146603	13.5444969675201	2.73569556683675	8.08048280406234	10.0977571057958	10.6571741283007
neg_2772	6.632540622105e-10	5.54225825807772	4.35766923728298	1.57706073413443	18.5872963234026	22.7645011383106	23.0633597955677	5.39317907958137
neg_2773	97.7521406281095	87.044301076024	88.0817255860461	84.8411224105406	92.4116682885777	103.720004894984	110.270661074742	135.361355455714
neg_2774	1893.90408634527	1720.17944400501	1708.28206628258	1684.45853083746	1726.55896853003	1977.58962901627	2286.31516128154	2887.15864212755
neg_2775	52.0066167274351	51.7165284648884	49.3949857910947	42.2727254235243	42.5621120795073	44.70504485435	55.8262754002582	80.6855780371846
neg_2776	88.5618434515655	121.637667636266	125.332217227888	97.2720379715914	83.5938828409899	88.8682151312075	114.750721487712	119.016785623612
neg_2777	5.89873924625535	6.632540622105e-10	70.9895651727608	3.89683026005334	6.632540622105e-10	6.632540622105e-10	68.7018863403124	18.8021978832678
neg_2778	14.2874595647295	23.4998694208372	24.617311444077	18.9556099145979	19.9851972771803	14.8565255399246	17.8235245466474	32.1864337164337
neg_2779	62.4764319185186	230.171868493967	178.259977981469	85.1824467195539	167.184429310822	53.6951110093917	97.1591000886492	274.545186787306
neg_278	1584.59636849498	1297.28448085425	1169.93047485141	1342.33381618895	1248.99546758153	1751.19044286439	1885.78597536655	3731.87564872748
neg_2780	83.0772350109867	88.7502977529369	76.8201990921159	64.9848743792683	78.5143348427605	85.7513632836042	80.3310928924473	113.212611445214
neg_2781	226.993363730173	661.451681452806	536.718965058839	331.894522149534	579.354530082201	263.815552813586	266.262073698488	1097.5623717899
neg_2782	169.732949098499	519.304376505134	409.139207919599	265.882201726162	424.839342453128	202.178027542035	185.460267587879	830.101191487549
neg_2783	12.1786133793385	54.8605546550595	53.627574561689	35.061596555463	43.1253715338865	14.5539856439477	19.6225146300631	67.0313831088047
neg_2784	6.632540622105e-10	6.632540622105e-10	6.632540622105e-10	18.3738859432485	6.632540622105e-10	6.632540622105e-10	5.24150559899189	10.4838470215959
neg_2785	6.632540622105e-10	6.632540622105e-10	6.632540622105e-10	6.632540622105e-10	6.632540622105e-10	6.632540622105e-10	6.632540622105e-10	6.632540622105e-10
neg_2786	54.2129397256144	46.2413525729912	55.2228657344338	50.9561798650546	51.6842287448325	50.1520955462526	56.6052077178867	80.6321944935299
neg_2787	76.7808171594322	64.3087541582778	73.4308109815419	70.3603038834934	69.8593150815942	75.187020794936	81.427333362099	127.296818438232
neg_2788	52.0070732474677	34.8866756048806	24.5426514609889	48.4006817228087	31.8675052803294	22.2774320497804	26.4435133131814	5.36524448952187
neg_2789	884.233178605771	597.861451465454	1286.05730207202	639.071288848709	676.517822706336	1209.15409830484	686.350781433655	1899.89306553255
neg_279	10223.1139036915	7987.27243054983	6891.83462913226	8100.79206100751	7842.84290647503	10840.3905702762	11234.0259591274	21466.6683908737
neg_2790	62.5441360217148	138.704633067501	108.538435948785	113.550088894988	79.4707139601902	81.2426257133598	92.0602059888868	36.1980980568112
neg_2791	59.6039485227399	21.0051601852839	33.5216947038048	22.0474204370405	10.8908348853374	12.1754413796647	12.4797555512555	8.23879726189457
neg_2792	19.5464668215715	39.1723182126388	18.8404004375303	18.1262958670777	46.1842504616858	21.286794547445	18.2776624075623	6.78094616234802
neg_2793	41.0361413215036	41.6116087822895	42.766556664916	45.1582286120719	38.2561446662192	42.571540322519	47.7072363888613	70.16721348015
neg_2794	0.667542195709924	2.80187220435037	4.54428238789958	1.53029971225518	1.61023523911151	6.632540622105e-10	1.54293671975031	6.632540622105e-10
neg_2795	9.31553177962452	40.7196838231927	20.1677001716825	13.8580445998843	11.5368056778248	36.0383570707949	4.86077964886271	6.632540622105e-10
neg_2796	66.7362834774385	62.5085048717381	65.6187336041504	61.9048568708073	61.8173849384906	62.7339238486232	76.286386659535	101.802288873868
neg_2797	62.1121154319215	133.42279622246	100.64416955337	113.034647710968	99.1962397432978	62.3147288699326	97.3613237492003	52.5931837626246
neg_2798	66.0347686953093	52.2109219170232	88.8842917322726	89.3903119829483	56.6133123460388	68.1111392676775	58.9466992924579	74.0606270058923
neg_2799	6.632540622105e-10	17.4248841036676	1.18023226543002	1.02625945255726	9.56267263793105	2.73152661283535	6.71359229037742	6.632540622105e-10
neg_28	51.7461837245962	29.9150206964044	244.3685524144	51.2071362774482	5.28128934370754	87.9685883047223	83.7931280006713	27.1693968712022
neg_280	1550.80923028718	1238.15798560402	1131.89579822442	1348.29712129433	1278.94454049127	1713.78110713031	1940.23625532008	3735.14722892436
neg_2800	6.632540622105e-10	6.632540622105e-10	6.632540622105e-10	6.632540622105e-10	6.632540622105e-10	6.632540622105e-10	6.632540622105e-10	6.632540622105e-10
neg_2801	72.8254752681264	62.3903872537386	74.5050161934752	69.5792272332355	69.4041494954607	77.5828113696627	79.8868201656289	117.816107942304
neg_2803	82.3079470167844	72.1887049684873	77.5789896271202	74.7391265174624	73.6382715031152	87.5065626439744	88.918163888741	121.968910842971
neg_2804	13.1182327343806	21.7002406794886	14.2648001059745	15.1971465043547	25.6951988285177	18.3770478870225	14.7220548579135	9.95663503507959
neg_2805	23.1053516778507	123.356677653545	26.5714255534363	40.2013900531805	18.0384293851513	224.986201425285	2.15182947284606	6.632540622105e-10
neg_2806	29.6770383866457	27.4905313245838	27.3974255863424	29.7942822843224	26.6733607459751	28.3404065520878	31.2088785899044	52.3758857542301
neg_2807	265.324795413865	257.404192148091	247.852212495427	231.373393400025	250.817198877563	285.746999546331	276.317312261409	416.761656784061
neg_2808	94.0004364911203	358.403473103107	93.7025186895657	128.824263026123	65.6958220091457	578.77839007255	23.2389727975131	7.86418113465606
neg_2809	145.82519058988	31.0194223801471	37.1108122574257	28.3077183263038	6.632540622105e-10	6.632540622105e-10	44.7580613088544	6.632540622105e-10
neg_281	27016.309188945	22376.7577812593	22043.1420652178	24715.3405143428	25647.0454527573	31951.7076921345	36309.4169249286	58116.9619645949
neg_2810	25.8209050678878	25.7757238745763	27.1324839002631	25.2376872660932	23.4081543093797	29.8890696665524	31.0588891214749	45.3572813709967
neg_2811	59.0098925291106	57.8058233832587	61.4250569481425	64.6426752068583	49.7858870844634	48.4537487027498	49.3478087965517	41.9199227183655
neg_2812	40.306151362928	55.659802389262	52.1379808247748	43.4623979256756	61.2845333409433	43.4798430839383	49.0793819898869	71.055765144002
neg_2813	25.351088939015	19.7897910430562	27.4631991110768	102.592424202975	10.5014082197389	7.60963687381805	9.19457133851538	7.06629997562008
neg_2814	8842.28709305557	7518.69426435748	11066.6975571331	11886.9410230159	9505.00022615726	9070.37797543416	14117.6292542617	17098.4859771551
neg_2815	14.4829386685501	36.7214339480952	12.0580955456251	7.20077298387686	7.31866895677736	6.66341199046601	9.0831249405456	6.632540622105e-10
neg_2816	26.9666359869321	19.7542853811663	15.6449478491821	24.7821958801154	35.962103187375	25.0893946603961	38.0000393372606	11.6460796941263
neg_2817	25.6825424758337	32.9072850367495	32.038536442292	37.6233386807319	26.3939580403457	10.6107307367988	21.6385155286604	22.6032145462154
neg_2819	19.4289842726912	99.6878195041605	17.1077835988049	26.262568033818	1.1363533847986	241.521001153631	6.632540622105e-10	6.632540622105e-10
neg_282	1598.68581138463	1232.0737288644	1100.14226112407	1255.29952403607	1246.39849741855	1787.96571829094	1802.59139060134	3701.98534670426
neg_2820	35.4203755382281	120.326029699307	103.501259817179	67.5746118359628	37.1997632808161	18.6270881212848	23.4273845134083	2.7486764601643
neg_2821	78.2250662910498	75.249879158053	79.4564777603487	63.5563981284772	66.1098210046095	81.8087559388186	90.0242764930013	125.015404002841
neg_2822	925.418520489833	650.147405903729	1414.37181413908	1098.39725547287	969.544934752075	909.732550960337	966.080414534015	1680.85935108503
neg_2823	6.632540622105e-10	3.15222525112273	6.632540622105e-10	6.632540622105e-10	3.8761108235886	2.53643599522548	6.632540622105e-10	6.632540622105e-10
neg_2824	52.295382253234	50.8361872928361	51.3485129024424	55.33998925869	49.349517092884	60.329005114943	61.5850254529889	82.3785566637869
neg_2825	57737.7847145652	48885.6176102298	76000.4193309002	99633.9552641241	61579.1323009642	52859.3682725992	74449.0428303837	110461.469926466
neg_2826	10.0997480550193	40.6611439541598	7.47427718376254	23.6193834232216	1.53000846071197	52.7469523476479	6.632540622105e-10	6.632540622105e-10
neg_2828	43.0464561656552	62.5880137795211	44.3048620472032	37.9080692964037	138.693425774628	38.9831847246755	145.622221375018	47.1107821684935
neg_2829	87.1930330002006	119.401296168315	84.6176661325091	61.6477242521043	296.214512521074	91.2803110429158	276.54145953788	85.3316448283623
neg_283	885.078455710383	643.361613237147	472.637108156725	600.036618948297	421.120487084233	706.472533821343	655.973941209998	1591.93791271808
neg_2830	1272.5154627225	474.978878560428	2573.00502153735	661.83824368598	944.321750880239	1619.1636171263	630.096521568622	2709.67021034461
neg_2831	289.00039444862	476.575891166249	349.886944882416	334.547901976173	291.05997954961	245.538524367967	298.54372350774	255.703617468774
neg_2832	982.532547939903	1420.25175628844	1183.5132901843	1119.76154419565	1338.83097187148	1429.36661547509	1033.89524519658	1890.6284659859
neg_2834	10.8272305803762	160.88908653761	6.632540622105e-10	9.08110883582618	6.46904900087373	780.140092549603	4.0905138459302	6.632540622105e-10
neg_2835	51.2643996693198	100.460573597585	67.5270846830023	54.8786824187687	54.9336486375394	43.2443831351035	48.152251519625	19.5294468463534
neg_2836	40.1725683042871	34.0958723243175	36.7171070610122	38.7372585228179	33.7716334690644	40.867601727731	41.2024025133501	68.3480962812212
neg_2837	63.9586197983039	53.8625592598564	58.6369865299633	63.6945389873336	53.4535416655238	61.8459167350598	64.9006622074337	99.6566965737304
neg_2838	199.372586542108	402.024687963282	379.741031220325	356.026798182895	253.799319097394	245.338670432041	262.036707001302	124.010262766022
neg_2839	31.3652596141737	115.053274450926	23.8568649811948	30.2610389169508	17.5795269434931	265.904429982242	9.77150583480669	3.18277077385152
neg_284	1680.55002517772	1310.30947980831	1185.23649195927	1390.21331128123	1410.9450911139	1910.33437131054	1879.46361511758	3827.7653609101
neg_2840	74.5471736818919	18.0686601033409	71.7581253323591	49.4285254960763	42.8968966736318	71.8943591803644	26.1239452550326	23.9903631631341
neg_2841	66.4085021105963	284.224592589231	53.9892420363946	80.3549817070673	35.1319454823179	654.910812320085	10.680218655208	6.632540622105e-10
neg_2842	28.2937904935799	24.3689509243603	28.2562247934589	27.0896051746683	25.1902737043197	29.4744290240033	33.8651679253919	43.9590530542545
neg_2843	8777.09914585475	8926.89619409687	5393.35725854224	9409.46373157016	6166.52382441907	6058.39779560987	6475.48665132101	3441.36764889623
neg_2844	16.3314211009567	60.9763468300635	44.4757535704392	27.1438239552649	88.4015566215132	58.9905679064588	329.435116137855	55.3710060220919
neg_2845	228.43123199816	200.890696553025	188.895707536395	148.509462056323	222.924452985559	149.421228416256	171.72320370217	71.5565790189702
neg_2846	36.3730674714501	28.789305525872	36.4281828357464	29.6202545096302	31.947679635027	12.2621842868171	18.148464693719	5.11151993996882
neg_2847	817.409573688007	769.078041336305	720.009045442663	579.643432749141	853.106458636271	543.27534469072	667.939719164613	300.784667057285
neg_2848	52.2897597586994	45.9339000498548	55.6860009157742	40.4540528548058	54.1272159906568	29.7137762184594	37.4336348392453	16.8016681790787
neg_2849	4839.9533249186	4358.28393570531	4876.80433206776	4285.599849573	4863.02472388327	3799.90331642631	4795.89963891113	3697.44862269433
neg_285	951.759151570496	729.894984108796	555.787199034918	706.581707649765	577.487987829109	844.219233358123	923.856946793313	1899.4486222849
neg_2850	18043.024260523	3720.51651328124	26880.5806296276	3196.99455178655	3306.24696437523	16614.9858711539	4398.57887501129	16447.6099866613
neg_2851	9.3211946429582	16.3849814735139	19.3056241964615	16.2064914794571	6.54872429148757	4.04466477411759	7.70212669344222	6.632540622105e-10
neg_2852	3911.53382389776	3979.41200811231	6764.69058576599	8486.73504707605	5122.12316755133	3656.9994117702	6581.81057221794	8798.25981570837
neg_2853	40.4397782658165	229.289428010255	33.9411261951662	67.6223212708942	29.6005584843877	604.847496854124	6.632540622105e-10	6.632540622105e-10
neg_2854	20.4682167967063	56.5112963179896	33.9054364610695	30.748166909971	23.5838289007647	15.0579592818559	29.5580115232352	28.9362198295853
neg_2855	6.71020728847656	26.709444884411	2.64534942589335	9.70067621268637	11.736040561946	113.441675104481	1.25884723494303	6.632540622105e-10
neg_2856	510.884994667487	474.307954835294	499.604261956861	484.722558265391	482.736382815802	541.768624467232	579.456056347928	860.009725948869
neg_2857	52.3515574055916	47.3501889301061	42.3004831887881	45.8995767364963	50.2616894352033	50.3507885728911	58.6653464713533	76.820306220682
neg_2858	79.1464947190853	69.4382280157296	71.980840479444	74.1805315026929	67.2438520776014	83.5122240355854	82.5164571261612	133.119934674212
neg_2859	88.4282354012841	70.2494403866601	55.1968124698125	75.7132644203336	67.9178665729524	53.3800188455975	46.6316347679985	12.6580905623142
neg_286	6157.80069770622	5114.45855678141	5176.49987282327	5659.4694426915	6888.61668165556	8610.91975439234	9349.9899842644	16360.7801023295
neg_2862	11.6176316236484	88.712319898046	7.3834131898955	26.9201020239373	5.44803185832721	231.268184588512	6.632540622105e-10	6.632540622105e-10
neg_2863	86.7182442281336	74.8629771424485	78.7531171876903	79.7822867634744	79.8810017025774	91.1203234036045	96.7389514309298	145.106624782395
neg_2864	40.9444462247667	26.6931385535984	31.900885814632	25.7793117777028	41.4218617518863	68.2398425037267	25.5698387534616	13.9851162050562
neg_2865	12.3194226029256	14.663733523445	6.632540622105e-10	5.84889130984901	7.2797290484672	39.261552452568	6.632540622105e-10	6.632540622105e-10
neg_2866	44.5712953574734	45.8626861414148	45.5018033440712	41.5656969949328	43.6874722064702	54.988524030239	56.3886104806915	84.3764396493269
neg_2867	106.726126959966	101.403147180844	100.610641819515	93.2054735609982	100.619147705901	120.644563495833	118.778182690269	167.752148465651
neg_2868	77.7175770075406	71.2966437155023	78.2481837236056	74.8447548801811	73.4317264804418	81.265013284233	87.5855504249365	144.661491129699
neg_2869	28.1449596500346	31.5677094982067	18.5990115340963	18.4938040637149	33.1363560166761	43.3700738246473	42.6113016309263	48.2220370300527
neg_287	421.699831841463	349.545734946144	317.209418038701	357.513860576774	373.355416477766	428.213209941846	490.086687597671	943.130868663169
neg_2870	13.0845336603825	12.2920897543439	13.7001234633518	16.8322022630805	4.88181514687998	13.3794208296587	7.05066697500454	6.632540622105e-10
neg_2871	243.789942860111	225.645648520386	226.57585396433	196.760111107879	211.325595355332	244.880127798032	247.216053133388	351.514161519318
neg_2872	37.6404581194274	70.7284750763804	57.2386536422066	54.9823670380453	42.5529958352983	33.934204282858	43.7918275846662	15.5296107109998
neg_2873	7.63331937475284	8.10419513624048	12.3841439758984	5.88840586908104	5.89126318696362	6.13951696035838	3.86263128106758	6.632540622105e-10
neg_2874	68.2519500314015	253.971135228827	56.4260920571554	73.5771644743993	39.1175417387569	553.915119632492	9.31378528916214	3.62273783505077
neg_2875	151.846404671535	181.579516129743	343.457990840828	195.636713100399	89.2153665089115	98.1124661971329	157.222471952131	156.957601522903
neg_2876	7.1247137362819	4.84676759140398	2.84310213010628	2.03205634396048	3.37958407295295	3.32782775407071	6.632540622105e-10	6.632540622105e-10
neg_2877	54.258405905168	8.08356379016715	2.76565690769336	24.470559960861	19.8649073776805	25.8089999386691	6.632540622105e-10	6.632540622105e-10
neg_2878	51.246485773529	48.3132252419139	53.9684767033118	52.53242021978	51.0171604631947	58.338179305956	60.2387263702652	91.8166746167988
neg_2879	870.930127740818	821.661564663145	833.397990315904	776.767436722089	798.510466873041	901.30923911199	922.161516443911	1345.89892019291
neg_288	941.106178174145	660.468137394965	453.118042718645	566.424995098244	522.153606122067	794.428224073233	675.172934169291	1816.35684682643
neg_2880	1207.02897656345	949.411036899738	984.173206697279	1190.58362936467	716.719980027291	1278.69299555442	1216.87324382184	817.328501216309
neg_2881	4.66267456504887	7.78563981096642	25.2137479011671	27.9485194593372	1.53336489056372	10.6996952855629	20.9079645199892	6.632540622105e-10
neg_2882	395.336944651401	622.700048855901	464.685311394356	532.119356343131	501.654375915492	329.45143402368	469.269664589569	288.645090176128
neg_2883	563.725055121365	184.844126089926	601.470173899979	431.495058144522	513.648716966361	193.110439117422	617.123625277848	251.794140678229
neg_2884	127.618355643785	48.4791408344226	145.987037935789	97.6912723874958	116.143580794799	39.790390354935	117.519967931098	54.0447306439166
neg_2885	38.0557969284435	59.4074167721634	36.2303477175687	45.1003061980646	44.1953861955172	45.0182316897487	46.904417267315	29.1516706610297
neg_2886	18.2552828696647	91.2611041557305	7.68137529574706	32.3475069884146	9.05706681744991	249.845196711576	1.82711402111294	6.632540622105e-10
neg_2887	19.2972959384681	95.3571326252886	21.2940505241571	26.1455178384392	14.5859975024216	205.637026095554	6.95151981564355	6.65503410566824
neg_2888	15.4720585419651	12.0066708543298	17.4277860658985	14.2822741123083	14.1441830044846	12.4739951065515	15.437406941205	15.7514341080304
neg_2889	22.8194856029997	93.5581554802609	22.7400086626459	27.3812481415261	14.1673520422122	199.115929070329	6.81239206170484	6.632540622105e-10
neg_289	6635.15342906663	4953.35714123814	4040.30847408825	5027.69376800118	4099.07501471926	5832.13925388057	6352.51396143772	11777.9071910295
neg_2890	43.6880733220973	36.5259633740227	41.2330682855192	44.1734540429657	42.338717620717	44.8777497675811	51.3817728946811	72.812386837074
neg_2892	45.9795946901324	40.8613869571337	47.5930285461634	46.7562439964639	40.534269587442	43.6075411917232	53.7251308256014	76.5577979995927
neg_2893	8.59445251878357	7.64010953566522	7.34092619997796	9.79925477057744	7.7508403117184	8.17594955504489	6.10033360444544	5.78124318373873
neg_2894	28.99551388256	115.504524887799	21.5227027407671	33.5843527032703	24.4968969545685	223.575226682291	8.63933834897973	9.60134481657373
neg_2895	6.632540622105e-10	2.83501798124284	4.66952547923623	3.1276039204677	1.48033364430371	6.632540622105e-10	6.632540622105e-10	6.632540622105e-10
neg_2896	59.2084958717623	206.562356207529	48.7026776030238	75.1821938662647	37.3697256223601	255.795390162756	17.5925211103326	18.0929215871162
neg_2897	68.7475516381351	59.7499050771865	65.9260298752389	67.3252001591099	61.8799404731072	70.0238080748622	77.9470811146823	105.883574415893
neg_2898	17.5614831128007	40.2483977172889	15.1537954836482	19.761850653772	22.1969710264119	39.3914343049311	13.6045542329425	18.9189311474999
neg_2899	44.579185108203	44.1024261509962	43.6955377876513	33.8110422145229	19.6600228789337	19.8557832400802	12.6981204470062	8.78778839447059
neg_29	6.632540622105e-10	6.632540622105e-10	90.3010879538673	6.632540622105e-10	6.632540622105e-10	48.486570540635	62.9219085849492	6.632540622105e-10
neg_290	1339.81709176176	966.535863928872	869.522253008571	1096.10725044749	1010.95550347951	1316.69388853491	1423.91811901952	3167.64898551621
neg_2900	70.3235981995612	73.1725635478766	72.601280485525	69.6443654333564	69.8767788648868	79.510503552057	82.3393291212565	119.068194047092
neg_2901	247.682614555755	141.002647658377	118.201650203169	141.249313363087	42.990557781986	11.2168404254457	2.42695154285686	6.81187956954109
neg_2902	5.27743803689363	7.57983879972657	6.632540622105e-10	7.69936332907627	19.0789885319817	41.8425872959519	6.632540622105e-10	6.632540622105e-10
neg_2903	70.6376084133047	29.2217956442661	55.444488810735	41.4974000296183	19.3930404642472	17.1905839487363	20.3133742412404	23.7532832506874
neg_2904	2608.72716033107	2012.09652586474	1795.94802218618	2002.74897410703	2876.1908532863	2627.36371108991	874.963149527321	1515.44080665468
neg_2906	25.074424766997	33.2235009401012	25.2334904186646	29.1478983686877	22.8017365493495	30.6542950136122	29.4267222868478	21.1173411393749
neg_2907	103.689141405251	100.791531372374	168.73165871736	119.216145968336	121.469402744539	119.748471183388	133.15463160445	160.95042864826
neg_2908	11.8560870493167	17.483044585388	13.6388665742981	11.2582385622795	38.2868454409989	22.5968687144967	42.8949343725473	7.51081968960045
neg_291	26778.8427309601	22407.663833505	22467.2861160088	24881.3812650337	26335.4284679934	32435.7402779895	36886.8030137522	58394.0999226131
neg_2910	6.02000158846476	5.98537002544815	18.6874107208592	4.76827695287399	4.95559202034657	4.24474700049316	5.24059937891737	11.3998223744229
neg_2911	3.16163716390969	5.74239872824785	5.13331846169914	3.98735885758165	6.04017699939063	3.36790140856725	2.3533320688192	3.99973536580789
neg_2912	1149.56893665484	960.141277259763	952.327283391961	1255.69536057866	768.019269448019	1042.54087338509	936.867162844842	1073.4848018255
neg_2913	32.0921812211362	62.5772405364545	43.3468306432371	30.9096212207965	20.3249071416095	52.8956842619544	22.3928279368325	26.0584248475251
neg_2914	987.884225598901	481.632890706828	447.764743133955	602.545864956791	490.009441798048	644.399876626201	618.704579460543	666.580309034989
neg_2915	3.33806343353123	59.6455704786379	6.632540622105e-10	6.632540622105e-10	6.632540622105e-10	503.021707359107	6.632540622105e-10	6.632540622105e-10
neg_2916	3.05703261616646	12.8030486331421	9.75331782962632	1.49198204534114	2.60633109790925	6.632540622105e-10	8.47749318929919	6.632540622105e-10
neg_2917	570.865534983732	580.845259669615	283.719367076898	406.965782998353	436.432786814206	383.90110800238	633.629734640955	1996.46639093152
neg_2919	232.102985758979	194.165130267392	246.168228492806	195.335132366101	226.221426833777	227.324484417834	202.610100500717	289.669130694615
neg_292	133.271354184997	142.188556284229	173.294537238826	177.314083714341	274.958341332592	325.660940489133	368.685147720887	647.077433121945
neg_2920	58.4193343783137	26.8477017761654	17.6957378945075	47.5526399328791	44.3538647558803	36.2225267123171	24.4179439940051	6.632540622105e-10
neg_2921	367.413299679727	65.8652693916166	751.034985566311	32.5938814962337	22.3493839612898	304.339198597862	61.1563151345712	314.218413985384
neg_2922	152.781028369479	166.744992155862	71.6619096025549	176.413237985703	123.18168767933	112.782758620327	101.064069778984	48.2765992005338
neg_2923	67.0901497386957	71.4645536942705	93.5348356805459	87.6628030248792	57.3386669849673	71.3185966458548	75.5803274226578	112.601711775846
neg_2924	21.9531226469916	20.4308137609619	26.948132427827	27.7645471217039	21.0575412033552	23.5381505624411	24.3284072140656	36.0287238538719
neg_2925	42.9120990826122	38.332680330475	49.3643650743656	50.8838511797973	46.7028136019515	44.0319752051682	42.1856594531556	78.8450307407771
neg_2926	37.9190274339527	38.0876639389527	22.1141062598216	26.7850398744278	51.6266479507983	60.3859360170207	47.5559450906271	44.3549624727747
neg_2927	5.62015101096884	5.42490914648873	2.91909841807263	6.90440178765964	3.07231351173778	6.74298096113836	4.02531443009399	1.72215247461432
neg_2928	316.595042682847	282.263751550854	194.34260265522	233.310616003592	388.782772586811	521.555264241892	441.845470187627	358.267188144448
neg_293	1833.57980512835	1549.40200421739	1315.87081990103	1441.27312484942	1255.55104774606	1807.09427417025	1781.72083128821	2743.1276000632
neg_2930	56.0968546253401	47.6027522807777	53.0731223933748	51.7598576109393	49.5765039572049	55.3950917243398	68.8975797520311	96.5980890150583
[truncated: 12,810 more rows]
