# Supplementary material for: Quiescence preconditioned nucleus pulposus stem cells alleviate intervertebral disc degeneration by enhancing cell survival via adaptive metabolism pattern in rats
Source: Front Bioeng Biotechnol. 2023 Feb 10;11:1073238. doi: 10.3389/fbioe.2023.1073238 (PMC9950514; doi:10.3389/fbioe.2023.1073238)
Supplement: Supplementary file 2 [file DataSheet1.zip › Supplementary File S3_Proliferating_vs_Quiescent_diff_heatmap.xls]

#ID	Name	P-1	P-2	P-3	P-4	Q-4	Q-1	Q-2	Q-3
NA	His Tyr Asp	69.1635519922027	29.3502695175319	44.962781977012	36.1907238653986	6.632540622105e-10	20.8083696043993	3.42320494950589	10.4740907815762
NA	Adenine	634.572818793488	349.096098670416	516.432098904097	465.197209656437	187.332863760618	343.058512427873	236.375107238481	272.218734496851
NA	5��-Deoxy-5��-<WBR>(methylthio)adenosine	2717.02650139348	1528.72482024941	2377.4753665109	2051.17177440808	918.332331041138	1579.24296832826	1007.48186961225	1338.18866633419
NA	Stizolobinate	84.3518204053854	61.7153072690185	80.7349209143489	73.3490230090673	36.675500014832	57.334285990793	63.0189345110302	48.2051754946201
NA	Validamycin A	44.1172571714013	12.9831881456671	40.6208594669943	27.2540741176556	6.632540622105e-10	20.2034199797188	13.9496396079438	1.00199840729101
NA	9,12,13-TriHOME	44.8839012934158	30.6374314736287	42.4418079398662	35.7931044039636	21.3840284455445	34.4442295880211	29.6772972266355	24.3135474304545
NA	5'-N-Methylcarboxamidoadenosine	1398.7412299621	992.72769937366	1442.07166911492	1520.08600209849	572.549030790277	678.335461783845	579.260940006256	473.364693717744
NA	5'-S-Methyl-5'-thioinosine	1538.59850446026	987.135248579948	1561.33755511207	1585.31037314003	550.641809329734	974.493559577935	710.412789551795	582.141378856415
NA	Dehydroascorbate	168.976924518978	161.754467880568	218.050227668096	186.849577117796	46.3545743202449	119.366192744554	66.0913881530397	73.2968963591772
NA	N-Acetyl-a-neuraminic acid	10.2582312404538	7.3649097576731	13.3881835741322	11.5028494849898	6.632540622105e-10	3.1450223861139	1.56026585897715	1.12820693222958
NA	PIP(18:1(11Z)/PGJ2)	88.7413672941919	77.9080540368576	124.825889212008	68.8987170951059	9.42499312887544	26.40953841295	18.773326093026	5.86391751339204
NA	Ethenoadenosine	49.6796682455566	42.6577324553924	57.5338729049487	40.0816705952862	4.35512517750854	28.8019999180128	9.95988788525973	10.9489171040421
NA	Leucomycin	27.5048839132726	27.0436753009656	39.8700827023456	24.6746288157573	6.632540622105e-10	13.9004413586016	4.68449288357174	6.632540622105e-10
NA	Sedoheptulose	142.836839214737	92.1736053632627	83.3920537900656	80.3326924133932	24.1019120777741	89.4190506429828	26.0172757308641	39.5664628359564
NA	Aloxistatin	112.428904469276	67.4619131261893	74.4863183024926	72.7086662815196	6.632540622105e-10	71.1445885477051	3.04791312032803	21.8227323194119
NA	Bisnor-(+)-S-145	7389.71882886848	5747.6798521902	6059.86042951578	6200.34121014834	2476.1054203644	5850.28570496743	3239.4477453999	4197.70436582239
NA	5-Pyridyl	141.951308962537	108.730381864844	111.794953808892	120.321186358899	52.0185724696749	105.76089740053	60.6723159120813	79.2821741513272
NA	CDP-N-dimethylethanolamine	228.170091336968	127.769188782557	146.887101163957	174.049470316111	55.8967206943486	111.748987971449	80.557867453197	58.3432894310264
NA	Indolepyruvate	66.1743971072986	28.3995725970843	28.6892554067067	44.5029398084411	3.22660438193404	25.4241130429063	3.71249115260726	6.632540622105e-10
NA	loganate	149.499414104198	61.2808756325833	73.308220517487	99.4123959190294	13.1037812038774	65.0254003419007	20.5672497009156	17.298299587613
NA	Kuguacin A	54.3503568245721	32.1909010747779	31.6597894018184	44.9822014659563	6.632540622105e-10	29.022701653943	14.4017694725838	1.15269003332788
NA	Dihydrozeatin-7-N-glucoside	155.627282422656	105.363678584522	97.5155353070888	109.483821840706	6.53577415362594	84.6437800371831	40.6543371414752	34.3256473368547
NA	Arginyllysine	238.932135813726	161.253604311485	173.983875239557	186.062843201614	33.8889828070532	149.451443450024	85.0902531031583	76.0974195024131
NA	DL-Glyceraldehyde	406.452784239736	324.273356568523	340.996418262969	388.072505882803	165.884933973372	251.8106850692	207.274920857292	195.346311702616
NA	1-Oleoyl-sn-glycero-3-phosphocholine	54.9719806812227	39.2076626838537	41.1576721570409	44.7471318182002	18.025736961922	21.9077365902583	13.9371739421731	21.4657103275428
NA	Gonyautoxin V	94.2675523344412	88.8668816837365	77.5549115669583	96.040340170212	6.632540622105e-10	26.4707354207863	4.08204715555277	36.0496627169648
NA	Endalin	77.1497740906895	77.7882687851473	56.5060190638138	75.4803326240483	6.632540622105e-10	31.0056291435555	9.74472949135043	22.2765600224833
NA	Succinoadenosine	101.018924811799	102.74740112614	75.3746386669613	101.095596447513	6.632540622105e-10	39.24094855943	16.3946546856472	45.2296777122477
NA	Edoxudine	65.1151297276992	44.6500613107883	52.222426830021	67.0693907253979	6.632540622105e-10	22.2877592261299	0.106418272376176	20.828221607721
NA	Vindesine	152.493995307089	102.572894425311	82.4808175777868	146.311010808298	3.25957271413753	55.3482489794042	6.632540622105e-10	56.7865411987227
NA	3,5,9-Trihydroxyergost-7-en-6-one	59.5268908248384	34.6657919760098	31.6359185234712	45.8633730630763	6.632540622105e-10	25.2632648769257	16.1275731642477	27.8288065182375
NA	N6-Acetyl-5S-hydroxy-L-lysine	110.107156508792	99.388915241747	86.7817480195318	98.9204038209903	63.5029698760503	86.4069725595349	75.0304355796603	87.5467650093631
NA	3-Amino-3-(4-hydroxyphenyl)propanoate	137.967393536708	110.500816618138	114.403545350041	121.716144553029	10.5687805061673	83.5965245897749	29.7666450890606	66.2545820755263
NA	2-[(3S)-3-[[(2S)-1-(Carboxymethoxy)-1-oxo-4-phenylbutan-2-yl]amino]-2-oxo-4,5-dihydro-3H-1-benzazepin-1-yl]acetic acid	381.355510503306	307.768039120923	328.457875092603	328.917148135151	133.400864018315	278.149220354764	174.853605616834	232.632672385998
NA	2-(beta-D-Mannopyranosyl)-L-tryptophan	2439.86075763484	2076.40046659563	1978.09276899996	2206.67450988671	621.122681397268	1720.0836068742	954.946930881728	1096.50557128028
NA	Proacaciberin	73.4369148184105	47.0802845968145	52.8469538759702	64.4638097096058	6.632540622105e-10	36.3211078235195	14.1122436534594	20.5829610407054
NA	Imiquimod	45.0223294456145	31.6239471686855	36.8834436637801	41.1595962302968	2.77092669725446	27.0915299663106	17.4357637023703	21.8755971724496
NA	Pro Ser Arg Thr	397.564339475723	377.294953359681	335.377256651572	404.744306803423	119.622985880297	292.586030552039	206.414341067059	275.500740292136
NA	Lacto-N-biose I	129.434791724929	110.261546565401	95.3836342763594	122.563588961259	29.0540144734898	87.1148460305917	47.5103154664694	75.7141445875857
NA	PGP(18:2(9Z,12Z)/18:3(9Z,12Z,15Z))	90.805553206952	59.7896762687389	54.4965229110436	123.664150928055	5.0938108976578	44.1521769497727	8.33639176273528	31.5100409786475
NA	[5-(Aminomethyl)furan-3-yl]methyl diphosphate	347.869036186297	218.500405344507	208.738500603407	394.882232176893	77.1027140292568	174.535171398981	63.9729505885187	157.678847544064
NA	1-Hydroxy-3-methoxy-7-primeverosyloxyxanthone	304.086667680809	87.3833411352358	151.863958783569	363.153761011437	6.632540622105e-10	123.301254566017	6.632540622105e-10	6.632540622105e-10
NA	Glucose lactate glutamate	49.5170970719325	17.2608888025373	25.8185311346792	49.7090117756641	1.12153378168439	8.7030110063592	0.414305755274448	10.8676841555369
NA	6-[3-(2-carboxyethyl)-5-hydroxyphenoxy]-3,4,5-trihydroxyoxane-2-carboxylic acid	62.2379739222716	42.4898265866341	60.0875623153987	72.7013165515308	16.2336327103207	47.1905180299408	15.4904052404972	13.1838563354463
NA	N(1)-Ethylchlorpropamide	1457.03059097277	686.96959770324	1103.47092069516	1477.61566875337	53.4090318743596	1096.19053120411	128.985487275102	107.776811216174
NA	Pisatin	941.676613332978	552.898244321141	855.723101008832	940.838681997587	52.0192587095838	786.185485559744	114.031864995485	114.234708851874
NA	Epothilone B	38.7417312231017	20.1297644396463	26.0447983674099	29.1667557664537	2.92944306795242	27.1888178202771	1.42301773830688	2.15725493900254
NA	Inosine	55727.2412568586	29102.832877061	35663.7073032933	49246.2858854461	7433.01369975005	33906.911466512	8599.44997870323	9369.63616766715
NA	5-formamido-1-(5-phospho-D-ribosyl)imidazole-4-carboxamide(2-)	2294.63506435	1005.38239561655	1519.28866291249	1963.10968667835	89.4207827108767	1358.6451149534	176.051506450506	181.950199486282
NA	Hypoxanthine	768.88447114143	316.203185824216	453.618854473923	738.37105718935	34.5511348067421	398.607002596307	55.2543684768987	60.0764627461936
NA	Xanthosine	205.063663976818	80.9966570307189	122.78521924757	210.386667673818	2.33970184296561	124.856098547711	11.0691100720764	12.0938021314343
NA	(11E)-Tridec-11-enoylcarnitine	29.1780389572143	18.8837771297344	21.0003390951801	33.1209253287793	10.7066104807778	19.982551809958	16.2867558437002	7.1897765561019
NA	Flavin adenine dinucleotide (FAD)	964.630923964934	954.679018510369	1031.336248197	1248.68978313305	329.482350947289	916.468698654553	556.277933180989	502.096411458217
NA	1H-Purine-2,6-dione, 7-(2-(ethylamino)ethyl)-3,7-dihydro-1,3-dimethyl-8-(phenylmethyl)-	29.4521645280647	22.595766988978	28.4812988048845	32.6828895086912	2.98029098267515	22.7466128369955	11.6525882924194	4.20973543701001
NA	Sandosaponin A	284.903994578292	228.438807609752	246.956846947258	380.635241135451	17.1328057420677	248.990966709151	52.7639303014948	111.119077673124
NA	5-Fluorouridine triphosphate	14.173825856309	10.7495588652314	9.71956540850236	14.4502809211962	6.632540622105e-10	9.94099460066361	5.18825374583178	3.79288853702018
NA	Vulgaxanthin I	36.6034785854274	28.1178707988759	30.1738639017996	40.6818885230031	6.632540622105e-10	27.2394808326482	13.7802796197749	9.36205788098746
NA	Glycyl-prolyl-glutamic acid	650.832165210824	496.942019731212	361.986362067084	523.267282590326	317.990497784126	330.776603951885	255.526232946683	364.731393093424
NA	(9Z,12Z,15Z)-Octadecatrienoic acid	9.42973127485868	5.15249626371239	3.15876345179812	9.06389105601274	1.75287678124199	1.53389087506327	0.647472847977176	2.63136170290125
NA	Neoandrographolide	192.680804292105	162.331326049131	105.676298446752	127.976856083722	21.7353190901342	47.6586364757147	49.5798628878838	66.8693264131085
NA	Palmitoleoyl-EA	718.156292365408	699.205187615775	472.064067184577	603.164796110686	387.682790906387	378.117655806878	443.669479749579	441.401912105941
NA	N-Acetylneuraminic acid	137.737946402055	99.9455408067817	82.9414900958209	97.3521397930051	71.5679280791181	56.0869149959028	55.4960838576913	87.3856283761198
NA	Torvoside A	82.242651874339	64.5090726501319	36.1557680971751	52.0031781681084	6.632540622105e-10	8.02178920549732	0.0113587989645036	40.8611874770238
NA	Apiosylglucosyl 4-hydroxybenzoate	280.914029717273	234.450994817348	216.76745726421	224.01516793934	134.492918447147	159.117935777527	144.955703914141	212.405546387564
NA	4-Acetoxy-2-hexyltetrahydrofuran	133.893336909126	82.5159428970272	74.186272901646	77.2578213907702	6.81121572184647	31.363496155907	11.9353498690431	57.6098450737226
NA	Porphobilinogen	51.9544723879262	31.1751748410528	40.4802781786811	20.600016965571	10.0010646990249	25.2896604237408	6.632540622105e-10	21.6209056807064
NA	Lumichrome	663.50361231339	441.633960395629	495.469222681579	409.414727476888	207.809993018709	325.046960657467	289.342306847946	345.294253007513
NA	3alpha,4,5,7alpha-Tetrahydro-5-hydroxy-1H-isoindole-1,3(2H)-dione	446.115555149008	308.83563228836	327.025989186034	346.080424726289	148.497776183026	290.039281599454	169.020917110686	257.273943478299
NA	Cholesterol sulfate	217.013731801977	109.086638411372	114.471217772649	119.513916296698	8.38066252313222	94.608289683118	3.24774124088552	53.0657173197313
NA	Coumatetralyl	77.6832209923357	51.538201064002	41.2990934066904	45.9002462590887	6.34864679628948	29.8406688361433	13.5976007951402	33.9822307026873
NA	beta-Sitostenone	113.134037923921	68.6534989567038	70.622964820855	62.0902789412223	26.3848674884184	57.6375871929931	20.2217683512554	53.9442408383425
NA	1H-Pyrrole-2-carboxaldehyde	75.7794473310128	60.1440634559942	65.4012681979546	64.2907022185956	37.8319819596703	41.6271581605259	46.0036517447399	53.1659625138679
NA	gamma-L-Glutamyl-L-2-aminobutyrate	14.5673741950234	12.6157760717611	14.7636909770474	10.915138929982	0.809205207275981	3.2467258056959	5.13764367851444	9.56818577186238
NA	Estradiol-17beta	80.9840286550137	74.1351271396491	73.6615766824776	71.5299899793443	23.8899194330787	42.9043056924403	41.7941130016236	54.3918013779354
NA	(24R)-24,25-Dihydroxyvitamin D2/(24R)-24,25-dihydroxyergocalciferol	64.0691420492797	58.5560972347736	50.8788365048179	44.1071799222875	1.7110636361124	31.326320523068	6.632540622105e-10	36.8864503867376
NA	Sorgoleone 358	124.454380021428	107.624482985838	90.8519677461621	71.6466499117306	6.632540622105e-10	40.9199432340447	2.00635209903075	48.3465932666583
NA	PS(PGJ2/18:2(9Z,12Z))	62.9975713178108	50.1151895919337	35.4570681385562	34.6361700885857	6.632540622105e-10	15.2297550238931	6.632540622105e-10	20.4506767543365
NA	Avermectin	22.4016665022029	25.1367488952017	19.5009700739291	14.9397510395189	6.632540622105e-10	6.632540622105e-10	6.632540622105e-10	7.37071371243318
NA	N-Acetylpuromycin	61.0579071085086	66.3729034307646	54.3254113410893	56.8946400876274	6.632540622105e-10	4.50370760039931	6.632540622105e-10	30.3392364875567
NA	Docetaxel anhydrous	112.532085784485	125.140917779865	116.232511868103	100.822599906522	6.632540622105e-10	12.0392972465125	6.632540622105e-10	40.0149832232055
NA	Threonyllysine	198.919630105638	200.723859343473	171.698913250112	185.562480952601	89.0514447883646	98.7353345804431	89.6951992034012	167.936729806051
NA	2-aceto-2-hydroxy-butanoate	1508.29081369329	1497.84314179655	1276.84059772635	1311.50609195355	737.558247639516	793.017968095939	622.798168378103	1069.59254517038
NA	9,10-Epoxyoctadecanoic acid	9.3211946429582	16.3849814735139	19.3056241964615	16.2064914794571	6.632540622105e-10	6.54872429148757	4.04466477411759	7.70212669344222
NA	Azaperone	98.7278027531422	126.455381959489	150.290962767439	134.054254215282	28.1129947935116	72.4242760236102	53.5953330301232	87.574678875266
NA	3''-Oxogentamicin A2	127.75395167474	159.567692288041	207.430630638042	177.989421639439	40.2535107070533	104.067726704506	60.1791267498522	114.082555434081
NA	Febarbamate	55.1329041057555	94.4189520333159	114.141764414138	88.9182252506993	1.88107522508547	54.9411500894679	14.5130818514817	45.7674131619259
NA	Cerivastatin	161.649949734579	298.277182009686	317.509538733722	279.622521741972	2.3597138370558	120.637291780469	16.2973476494225	124.437284901675
NA	Withaferin A	99.328204261585	177.781725721101	197.187656395391	170.38630088619	6.632540622105e-10	66.2092703501562	19.3539039523441	74.2755911395827
NA	Dextrorphan O-glucuronide	200.698213873364	357.161805888654	414.528775682058	300.444940519143	6.632540622105e-10	118.254081763433	18.5056087272001	128.088554467036
NA	Labetalol	938.927772085676	1487.46824567687	1621.33755795633	1218.34551354376	119.486134678007	664.436090162128	242.281574235338	727.474907971014
NA	Tyr His	57.063490528061	90.0966181589352	94.164733240418	71.8806927774795	13.6636473033311	44.9422334773829	39.3028089294173	61.6574601789887
NA	4,21-Dehydrogeissoschizine	43.2169859106739	75.8372858019448	66.5250957992039	55.2514780772283	1.85404923494336	25.3926717794922	12.4628706811066	29.1060961480509
NA	(R)-Kanzonol Y	95.4277642446781	155.46062077046	152.545695849752	125.925714846171	10.5151988892239	68.3841908134218	36.839773000573	61.3685951995187
NA	Cinnzeylanine	169.293638652574	275.313497968022	274.601897376244	242.667248528211	22.7435849331465	112.765829844892	71.3414239917477	118.167708178221
NA	Dibudipine	40.734065004801	71.3862287425034	76.0273418807593	51.1487527597123	6.632540622105e-10	26.8564978778495	7.26794536486093	37.7818547737745
NA	4,5-Dihydroniveusin A	16.8478362765321	32.1714852089123	31.4013411900169	23.2265790061802	6.632540622105e-10	14.2069083871564	2.68491313919937	14.8461492319575
NA	Reduced ketanserin	95.1033816045433	203.068094079885	202.838033166082	156.422115774182	6.632540622105e-10	85.9023442696266	7.78365184462595	82.9834342617924
NA	Tuftsin	119.880665766698	152.622043971577	232.764593295622	164.745703907542	27.5452716763584	122.0787558603	4.87494168779231	111.402597858066
NA	3'-Keto-3'-deoxy-ATP	85.5816936288869	111.187175642332	152.032899036325	124.254394743403	23.5950970530396	82.1799762892317	3.18675543088133	80.8578554981415
NA	Cys Tyr Gly Ile	95.8396425494359	137.84118557497	175.96211802225	141.958365117821	7.97006814714134	108.74113357734	26.7401945483838	83.4906620481077
NA	Apramycin	98.8595213265496	155.35169686625	204.345725453881	154.378426006413	22.9454751743599	122.692687091761	17.7194091745595	100.196548433086
NA	Serotonin	41.0147653247125	66.4022125458251	66.9742761309086	68.1714087940605	9.60280771182337	41.5234416899087	22.524656729141	42.9961090371067
NA	Urolithin a 3-sulfate	17.77429954549	25.696841160947	29.7320661305613	30.3660030143769	6.632540622105e-10	16.580532134623	6.73819580479843	14.347583490811
NA	9-Fluoro-11beta,16alpha-dihydroxypregn-4-ene-3,20-dione	97.9250129766129	117.229358513786	126.319939562301	140.683725642837	20.5874639949499	81.0038383094099	38.748623007288	78.2443828853443
NA	N-(R)-[2-(Hydroxyaminocarbonyl)methyl]-4-methylpentanoyl-L-t-butyl-alanyl-L-alanine, 2-aminoethyl Amide	66.5418347821984	110.700844507263	99.2369871979941	111.976220572992	6.632540622105e-10	41.5247100806033	3.58826420754215	56.2959859186304
NA	Saccharopine	87.9529218180555	144.761661099662	130.828789483172	141.801210677108	4.81308802298941	66.6844469859468	8.04712863141064	64.8813612285551
NA	Aypgkf	163.294283764183	201.706599272954	211.67690312313	214.353765807926	6.632540622105e-10	92.7209564767129	1.94820343513611	137.229181167959
NA	geldanamycin	65.5706460023728	100.638941292368	91.2205733869447	97.1327808409391	6.632540622105e-10	55.1205179940592	9.91342670967066	66.4726854526245
NA	Isepamicine	939.057652156821	1230.80693821266	1178.30180606638	1016.45988369668	92.0456260800261	725.981615026976	23.3141214988883	517.242612715193
NA	13-Demethyl tacrolimus	62.056833854102	74.7762941411773	79.4172383931568	68.5099112596567	4.93253639134484	46.3209382929608	4.94176153902692	40.8042261898083
NA	(+)-Galeon	78.5179888691898	102.424217761191	99.2149816715046	89.1695007871186	12.6596775156931	65.7521632655233	24.6621474703841	60.3954899089379
NA	1-Methoxy-4-[5-(4-methoxyphenoxy)-3-penten-1-ynyl]benzene	61.717138197789	89.202176894691	89.6570332566799	66.1038980728411	7.7781001514751	50.4249390856515	19.2039030289238	46.2506053718961
NA	Apstatin	38.611166186843	63.4627291862982	61.3490865825768	45.2349828153992	6.632540622105e-10	34.2490901673083	7.38710565600158	30.0150589067705
NA	5-Hydroxy-7-(4-hydroxyphenyl)-1-phenyl-3-heptanone	252.011037006199	309.844649782787	368.766766829309	316.779159937989	44.5208448171475	239.930492621156	96.8049307678876	164.681774213299
NA	4-Megastigmene-6a,9R-diol 9-[apiosyl-(1->6)-glucoside]	664.762313803789	842.386505276532	933.180258071854	867.476545182256	88.7931159313223	667.603365817755	163.598000965163	314.86430598786
NA	Sonchuionoside C	44.5295363653715	88.4147905014246	87.4747745540462	80.8233908786552	6.632540622105e-10	52.6675824877116	1.4043380770473	23.7762510081378
NA	Rubraflavone B	657.317000451136	1005.22574171476	1124.18655941846	973.77967286561	88.5918895452591	716.258310232455	87.6898153081677	352.608366251536
NA	1-Deoxy-11beta-hydroxypentalenate	620.330542327288	957.335094345226	1054.81270492642	957.282148420357	81.7287718507465	665.559521836551	170.335295570125	313.929789724637
NA	10-Deacetyl-2-debenzoylbaccatin III	89.2526119920366	125.453584942557	127.498401400222	106.117646665582	2.59409886568213	63.1343394696229	12.6839090249712	40.3640529483613
NA	Marimastat	34.0700840828502	47.7070750949983	48.9852712372818	46.7257109355884	6.632540622105e-10	26.7525585340885	6.632540622105e-10	15.3183826096778
NA	2-Butyl-5-[2-(4-hydroxy-3-methoxyphenyl)ethyl]furan	528.886256651951	803.552808783887	734.69478314532	718.938566565193	2.76191503304149	418.732770860538	17.4724103844769	201.905767340601
NA	2'-Dehydrokanamycin A	34.0807369494765	42.5875718681794	51.8769413313144	41.9497769067959	33.5663708355541	30.6461385515544	28.0821500570074	31.8257652722045
NA	Phe Pro Gly Ser	41.6683528344382	61.0338891876067	90.5157732877986	70.1268910821885	20.0107062964979	38.3038403297165	23.5811242627515	35.3789128664611
NA	S-Petasin	13.5692865613136	34.651821598265	53.032265491577	37.3387445729974	6.632540622105e-10	13.8587570200526	6.632540622105e-10	12.8204999406196
NA	Dolichyl b-D-glucosyl phosphate	199.204364894136	254.182678453232	323.327353150277	269.797724145883	96.8827305086456	168.517951404905	92.3716049980596	171.16702373517
NA	Physagulin C	131.540211567228	195.393960976408	278.512467276042	235.425182267175	6.632540622105e-10	89.2099638186295	2.71396798814102	58.7077351046985
NA	Didemnin C	10.2150869602894	18.350668762417	39.4171477420116	25.7073165705925	6.632540622105e-10	9.17693871943903	6.632540622105e-10	1.99335700152907
NA	11-Dehydro-thromboxane B2	22.239892197981	36.7376032823897	66.779479800578	58.1802376587361	6.632540622105e-10	13.868641966922	2.16439647428705	6.02524023911046
NA	Leukotriene D5	23.9752147698824	71.6320172929291	109.622660646595	97.1455265139435	6.632540622105e-10	26.5934265205411	6.632540622105e-10	8.22527657617466
NA	p-Coumaroylagmatine	51.5496060596265	121.203788010505	137.253755162918	136.720720600027	8.5818446247273	56.4850728410147	26.9971126659577	48.1718095444616
NA	Acetyl-arginyl-glycyl-aspartyl-serinamide	81.1377038399799	177.108625401415	228.005845884295	208.829183879785	6.632540622105e-10	68.8422639519338	12.4232387725167	70.6288866338598
NA	Arginine-glycine-aspartate-O-methyltyrosine amide	67.6965643321825	160.866603275767	196.654290730792	169.082128843677	6.632540622105e-10	53.6951721978952	12.6158517548331	55.7415993267662
NA	PS(14:0/18:4(6Z,9Z,12Z,15Z))	110.474277152864	241.551203637726	282.988092508693	239.084137413125	27.2220379550399	104.663160964578	37.876365618083	91.5533639974461
NA	Mucronine D	15.3809917808585	50.1459068177505	66.3128212042388	56.2714363137286	2.80011132337359	31.6718278703665	6.632540622105e-10	11.2431201806681
NA	Dimethyl C7	70.3944564283425	152.79427756345	196.357031691659	169.726505036842	7.11104834080811	96.8297596732473	12.1621319395854	68.4352714065724
NA	Saxagliptin	27.2158763588979	70.5757191212297	101.988001432614	75.6823133771645	6.632540622105e-10	46.1570525882048	1.74226805386834	24.476866713667
NA	Rigin	54.7604925190217	121.320852598939	165.414283425396	131.346763061929	6.632540622105e-10	71.975986133237	21.0115411742502	48.0709958691955
NA	dUMP	61.2968225811689	95.1061679116052	139.576099031239	97.6560032765371	6.632540622105e-10	33.0375498326164	15.0208199919642	23.003724959497
NA	Gly Tyr Leu	86.8697112605223	135.969333201555	177.822136925561	148.884576805311	6.632540622105e-10	63.284930577806	21.545194198836	23.9508919109455
NA	Lucidone B	165.685170203656	267.999630296065	324.379275720766	256.232982724264	18.6892935988704	146.064956088795	85.6743088408278	82.64379263433
NA	Pro Pro Gln	71.9760668011815	125.847434217517	138.517840923219	131.596844653107	37.2089730074244	58.6555951952167	38.4158301474473	57.0770871801123
NA	His Gln Leu Trp	105.784971700097	233.796636992462	246.97050908565	222.470282148111	3.60870922777043	46.7711087826288	9.41032879210412	43.9864062822398
NA	Rubiscolin-6	214.488198645788	484.422661589317	534.900589534288	450.103155894671	6.632540622105e-10	129.926558246696	9.12210921674014	92.5342309568138
NA	Tecastemizole	67.5032722475796	145.657286671786	185.800254897093	127.688973318866	27.7521282567654	54.9052164003611	25.6758978147503	38.6623114230535
NA	Lucidenic acid J	20.2597245133113	67.6058804257067	80.832188783754	58.370691781529	6.632540622105e-10	14.9102498709707	6.632540622105e-10	12.2037652535985
NA	Canesceol	172.483503753064	444.995477287021	517.162162648133	387.815603445627	15.8667547397562	102.726451998117	21.8910092173367	67.6322566865131
NA	Jubanine C	104.984941835078	295.645381862232	337.354078207782	252.78057559155	6.632540622105e-10	73.69611146975	11.5150874240579	37.6486673095681
NA	Monacolin L acid	66.0415833483745	153.441611670792	199.722677818539	152.07688012112	6.632540622105e-10	66.8169011945779	8.74909260693564	19.0144102746301
NA	Hovenidulcioside A2	159.59195588321	364.877361887916	444.01302905275	328.324914979159	6.632540622105e-10	143.991591611668	14.6970753033444	49.788188007094
NA	His Pro Pro Gly	81.9583945374412	197.687254131724	238.60575923286	176.603898800131	13.1597738548136	78.0380609931005	35.6750911139485	50.0568084922592
NA	Hesperetin 5-sulfate	22.3994032057747	52.8200541511399	65.4683112443598	55.3601244989423	5.20060108579285	22.0201926219914	7.52214711197424	13.5629211060973
NA	Aldosterone	162.920426176364	486.216822341176	549.019087076566	451.787849009992	6.632540622105e-10	171.485307372448	13.56451694786	70.789523068042
NA	Lipoyl-GMP	80.1163064507802	254.007502421013	267.722961301354	226.592317844232	16.4678379886452	114.975667342502	26.9336848908419	45.2806613775877
NA	Stevioside	90.4514506445254	250.055649995625	254.5778273807	197.460948195167	6.632540622105e-10	117.080138949991	1.64848976683861	32.2231774773958
NA	Mauritine A	214.257995626822	561.553695957571	596.553116801712	451.957064864266	6.632540622105e-10	247.187966519653	28.4360545811076	101.648766054148
NA	1-[(4R,4Ar,7S,7aR,12bS)-7,9-dihydroxy-3-methyl-1,2,4,4a,7a,13-hexahydro-4,12-methanobenzofuro[3,2-e]isoquinoline-7-yl]ethanone	105.154602108975	540.103822737519	538.828315533782	362.224906573097	6.632540622105e-10	230.581435841006	5.88885910298708	40.025445083572
NA	Melongoside O	1127.92976520856	3960.89855020593	4350.60342591818	3192.53925662866	159.549509681322	2001.27976120427	218.690687783108	373.633621136759
NA	Kanamycin	25.0144911885386	104.048537884964	118.252875972023	80.1343268821452	6.632540622105e-10	38.3265739617497	6.632540622105e-10	6.632540622105e-10
NA	UDP-L-Ara4N	15.494774119183	44.5716917618052	47.7725620352272	39.3185433727877	6.632540622105e-10	23.584510421824	4.71474874663413	0.967183954040287
NA	Globotriaosylsphingosine from porcine blood	33.183415942762	91.5134822934171	94.1725377621017	83.3250390053155	6.632540622105e-10	47.2984074328157	0.185120123515424	4.65969281533403
NA	Arg-His-Phe-Trp-Gln-Gln	212.967102954384	586.058950955367	652.580008940538	473.109500474052	13.6918403717131	357.112264944641	43.040648328028	112.359872673429
NA	20-COOH-leukotriene E4	23.810711996984	76.90465958177	79.7231359235224	66.655150113523	6.632540622105e-10	42.2648998248191	6.632540622105e-10	10.8215938068695
NA	Cilengitide	119.849718393094	313.788834361029	325.667352696056	271.812187855765	2.493403137709	186.020559945339	12.8247669779389	57.816980448538
NA	11,13-Dihydrotaraxinic acid glucosyl ester	20.629468916554	54.284138456772	51.5563918207782	32.9285812436701	6.632540622105e-10	32.2221230392188	6.632540622105e-10	8.1507730720419
NA	dUTP	18.3933131232199	76.2381884198161	78.6185565295804	51.5915691620982	6.632540622105e-10	41.0175518199065	6.632540622105e-10	6.632540622105e-10
NA	Ala Ile Met Phe	20.1100245274733	87.6209599728496	86.7993272668895	51.6591869214689	6.632540622105e-10	45.6980246422078	6.632540622105e-10	6.632540622105e-10
NA	Islatravir	160.794325122636	291.081194302916	274.750853238993	200.209728731436	35.6534807056457	154.459820538797	66.7437653034512	72.392166073949
NA	Arginyl-Gamma-glutamate	20.2210082884494	64.5651306219582	63.1606411565897	36.1848847463008	6.632540622105e-10	29.6716523112795	8.38911691373344	10.9057816737098
NA	L-Prolinamide, 5-oxo-L-prolyl-L-norvalyl-	4.20171914361221	9.55649951057331	12.68037923994	9.4965760574356	6.632540622105e-10	6.15922694051748	6.632540622105e-10	6.632540622105e-10
NA	DG(16:0e/18:0/0:0)	8.17656629724979	18.8481064501854	26.9444700963332	19.4845928293175	6.632540622105e-10	10.3601790736288	6.632540622105e-10	6.632540622105e-10
NA	(3R,4S)-2-[6-(Cyclohexylamino)purin-9-yl]-5-(hydroxymethyl)oxolane-3,4-diol	36.1491891162874	65.4196179932994	111.208685626708	62.5492070148014	6.632540622105e-10	39.5487796458335	6.632540622105e-10	2.08225561923948
NA	gamma-L-Glutamylputrescine	77.7377933561769	137.003324907524	204.242869843839	137.465264325616	6.632540622105e-10	113.917230322744	5.21153063399235	23.1068210401743
NA	Epioxylubimin	38.4700414140421	105.940654139827	147.237166736573	72.6180564924852	2.65131929339086	41.8289356587924	12.1261695862423	18.3762363203007
NA	3'-Carbamoyl-[1,1'-biphenyl]-3-yl cyclohexylcarbamate	73.5136911943667	199.836048831576	262.314439392082	123.619671673796	4.1609113632373	77.566755280495	6.632540622105e-10	52.5232828621347
NA	(2R,4S)-4-Carbamimidamido-3-acetamido-2-((1R,2R)-2-hydroxy-1-methoxy-3-(octanoyloxy)propyl)-3,4-dihydro-2H-pyran-6-carboxylic acid	421.621699120157	1267.70755673206	1662.06757236647	1033.10693556461	75.8123771040219	532.058786624002	85.1574044029786	267.896162635252
NA	Baccatin III	61.5067124739717	161.984083330237	189.75824094718	109.580608115534	6.632540622105e-10	64.7297126549833	6.632540622105e-10	14.0392276200292
NA	selamectin	56.1190157723011	219.707351289702	237.174668606721	143.769553540285	6.632540622105e-10	72.5768629523202	6.632540622105e-10	11.6779966634293
NA	Phenylbutyrylglutamine	21.5573785805232	38.0961497280339	53.8815744913149	47.2111570911888	6.632540622105e-10	36.2712516234439	6.632540622105e-10	6.632540622105e-10
NA	(1R,2R,4S,6R)-2,6-Fenchanediol 2-O-b-D-glucoside	41.6092204479814	81.3741903307916	110.125627601827	111.881395478851	6.632540622105e-10	71.8146548641016	6.632540622105e-10	22.4241279438334
NA	Scopolamine	238.649601357756	272.665043557216	388.511575224807	339.232094657725	37.8793304014239	276.08445316899	121.033778681794	149.301235438186
NA	Methylergonovine	83.8926937376587	144.394305215992	168.251502808423	159.91497647167	6.632540622105e-10	109.936478627571	39.7201306552395	51.2680022440125
NA	Cyclo(alanylalanylglycylleucylprolyltryptophylleucylisoleucyl)	25.039815321735	66.3981586009703	63.6113382673801	71.2332950209449	6.632540622105e-10	40.0780741453601	2.44619272316222	15.6054279587988
NA	Pro Arg	95.838831252616	196.872390057779	189.354371083486	175.710537655645	4.87644740410653	99.6684471238561	47.4363960488185	44.8309424025635
NA	Nefopam	256.639672792126	487.84376157565	520.408800385086	493.013433411602	12.8010846402035	253.282202653375	53.1398151140044	150.08340536362
NA	UDP-glucuronate	98.1332170548119	218.32661488226	248.161851413087	192.951128584245	6.632540622105e-10	172.330221367515	19.811986019704	42.0826270054329
NA	virginiamycin m1	127.942600990967	327.596452328388	358.495669869591	282.080215969677	6.50033870470783	246.261573901559	30.8321471267902	46.9349515990635
NA	N-Methyl-1-deoxynojirimycin	20.5067055011611	36.1150540314485	40.8124119017599	35.4383062001602	6.632540622105e-10	30.1580297831555	5.33063533248075	7.64929529898711
NA	6''-Acetylliquiritin	290.113519942308	573.380462761962	656.113991048049	594.710179270227	6.632540622105e-10	470.900555857633	5.65749424123564	64.7839399985123
NA	4-(Cytidine 5'-diphospho)-2-C-methyl-D-erythritol	15.8133224949603	36.1145008329699	32.7545083142427	34.2848580785072	6.632540622105e-10	21.146462627091	6.632540622105e-10	1.49632063831928
NA	PC(2:0/20:4(6Z,8E,10E,14Z)-2OH(5S,12R))	25.0534262037717	72.7225826503933	72.1168346736117	55.8340365059624	6.632540622105e-10	41.9947930802818	6.632540622105e-10	6.632540622105e-10
NA	Corchoionoside B	41.5363803338063	93.2373238911492	86.7911749419024	69.9667263446137	6.632540622105e-10	53.3291908776002	4.19264808499774	6.00484605553164
NA	Pelargonidin 3-arabinoside	14.0417199432627	52.149175783285	39.8300960299231	37.5819896079238	6.632540622105e-10	1.49835568668039	6.632540622105e-10	29.9947289120571
NA	3-keto Fusidic acid	436.652652704534	611.127626120157	704.271039404835	653.680701432294	362.80353238742	380.414929780494	372.648279362808	536.774613491488
NA	Digoxigenin bisdigitoxoside	97.9005009764378	330.553426229166	342.0477296277	267.428215921979	6.632540622105e-10	69.8221637669353	12.184563213365	37.981542707982
NA	PE(18:4(6Z,9Z,12Z,15Z)/TXB2)	13.8757353885348	55.6060170064402	52.489697009705	43.5411828157048	6.632540622105e-10	6.08602503210486	6.632540622105e-10	6.46231757278381
NA	Betavulgaroside X	16.989345958637	97.0371697090189	84.9533080788925	77.7421777722999	6.632540622105e-10	15.0782782466326	6.632540622105e-10	6.632540622105e-10
NA	3,4-Dihydro-7-methoxy-2-methylene-3-oxo-2H-1,4-benzoxazine-5-carbonyl-CoA	26.7303243215245	86.3361356263804	77.8527425156113	69.6260855804245	6.632540622105e-10	17.3139034177351	6.632540622105e-10	5.86093236363722
NA	6alpha,9alpha-Difluoroprednisolone-17-butyrate	45.9422571522501	257.156465222999	265.818057993417	194.448528487228	6.632540622105e-10	46.3218675925627	6.632540622105e-10	20.8469549692307
NA	Isonicotinoyl-NADP adduct	16.6227327568568	86.3081880169536	93.892981776567	72.503219496506	6.632540622105e-10	19.2383020271833	6.632540622105e-10	2.85705143281874
NA	6-Thioguanosine-5'- O- triphosphate	17.9564725867808	118.895771542478	125.310223148494	88.9571361039831	6.632540622105e-10	32.8882030791263	6.632540622105e-10	12.8322714101408
NA	Dynorphin B (10-13)	11.4855806765202	70.1944482539276	63.7435153927387	47.7917236269186	6.632540622105e-10	18.8066717992803	6.632540622105e-10	5.88421136362674
NA	Mannopine	18.605803418274	67.8273021286879	65.4156017036982	30.7715638127941	6.632540622105e-10	16.3125739942042	6.632540622105e-10	6.632540622105e-10
NA	CDP-DG(i-12:0/20:5(7Z,9Z,11E,13E,17Z)-3OH(5,6,15))	85.51984913806	313.529572462183	244.748507404252	127.77771129629	6.632540622105e-10	88.2378059752297	6.632540622105e-10	37.1956986052937
NA	PA(22:1(13Z)/20:4(6Z,8E,10E,14Z)-2OH(5S,12R))	35.4203755382281	120.326029699307	103.501259817179	67.5746118359628	2.7486764601643	37.1997632808161	18.6270881212848	23.4273845134083
NA	Licoricesaponin G2	51.2931143973281	148.902880408483	125.035261676119	88.3671608484806	3.99927251839042	56.6422923186478	18.818071579844	26.9976846210982
NA	7,8-Dihydrovomifoliol 9-[rhamnosyl-(1->6)-glucoside]	126.875030257655	297.889364496161	241.733716301721	159.928355148956	6.632540622105e-10	58.191099788671	6.632540622105e-10	54.4466210099906
NA	Rifampicin	136.310511025354	306.017848056073	230.288957518969	172.104433350076	6.632540622105e-10	47.7854173097626	6.632540622105e-10	47.5654499906754
NA	Myelopeptides	181.208548327587	408.278452675422	342.481438459942	272.373244123952	9.55352995332608	90.1107253198197	11.5764944809587	116.453070919214
NA	Oxyapramycin	466.196089154714	975.931221405033	824.451381316674	688.896487843572	6.632540622105e-10	205.856833001069	25.5801745273377	222.033954570538
NA	Elaterinide	298.586690139458	647.757804825164	519.672601010989	407.433804987436	6.632540622105e-10	140.767330405422	10.4653716724429	122.300690751611
NA	Creatinine aspartate	31.1886022457502	72.2928601887888	58.0307395082643	51.1467119153524	6.632540622105e-10	14.7867704764901	6.632540622105e-10	4.99084060959073
NA	His Ala His Leu	341.663271595406	793.915883383585	708.895426645452	514.007380741647	6.93018489827051	230.409264038753	44.5178632599769	168.698224339693
NA	3''-Oxoribostamycin	174.634368450802	383.673256744418	318.529566089564	245.990771257108	6.632540622105e-10	121.337862086462	8.86201639120118	47.0581538473148
NA	Gentamicin A	16.1294741717222	39.8552660241762	37.3303354110853	27.2744602467641	6.632540622105e-10	6.29628350938583	2.18820957970053	6.98937301557972
NA	m7G(5')pppm6Am	42.6546895262574	96.8773924152235	98.690615251322	62.9828146718538	6.632540622105e-10	15.8847633726138	1.43490593566446	4.47537742754692
NA	Camelliol A	247.7251888753	770.476756683289	731.507586408831	498.665091860228	6.632540622105e-10	160.231976023469	6.632540622105e-10	58.1589564249945
NA	Tobramycin	46.7585533503752	147.780727202557	115.280458659762	79.715845152056	6.632540622105e-10	31.6747605295609	1.39261199615314	1.91803241053422
NA	PG(i-12:0/20:4(8Z,11Z,14Z,17Z)-2OH(5S,6R))	63.3403557887022	200.235044506894	163.701334762032	102.576848708927	6.632540622105e-10	44.2140718776005	11.6091119701945	18.502316771448
NA	Glu Phe	266.320889100157	470.340246276806	394.339501403888	328.413946146393	86.8235970934576	190.133203100435	143.460942911506	123.879370004395
NA	20,26-Dihydroxyecdysone	89.9049676858169	230.206861558727	191.96012195499	151.913883196576	4.03995585650836	69.0943606297106	38.4768437267003	35.3406650492918
NA	UDP-N-acetylmuramoyl-L-alanyl-D-glutamate	43.0423546184469	187.490471895182	143.673427165565	103.291949885158	6.632540622105e-10	6.632540622105e-10	6.632540622105e-10	7.540743775193
NA	Pollenin B	8.48242534336307	57.2556275502206	44.4784067706829	34.1729206330507	6.632540622105e-10	2.06454296190066	6.632540622105e-10	2.41641485731865
NA	dTDP-3-amino-3,4,6-trideoxy-D-glucose	39.1350814783079	195.206592076995	152.132365842495	127.545583093601	1.14955037043101	15.8118999018063	0.245344559928413	13.8516477978981
NA	Angiotensin (5-7)	63.9286340304492	280.058951311673	235.944621760541	194.000242208109	6.632540622105e-10	39.6917279584113	2.3991421111601	27.6147623153612
NA	Saponin E	67.4165310461523	289.880492864737	265.771946428038	192.094901693526	6.632540622105e-10	50.634464912789	1.46553670390748	20.4254547996566
NA	(Z)-4-(1-{4-[2-(Dimethylamino)ethoxy]phenyl}-5-hydroxy-2-phenylpent-1-enyl)phenol	25.8717557377969	110.39974036494	89.1562874474143	64.2049537369084	6.632540622105e-10	17.3211969122852	6.632540622105e-10	18.9782689030934
NA	Midecamycin acetate	196.338051129148	695.123904713127	593.476320321202	412.257202595643	4.30903226534491	132.779416606766	13.7279390451551	113.320148408826
NA	Coenzyme F420-3	218.815312913729	726.71949845281	657.944449961086	449.154207239325	6.632540622105e-10	150.976650140097	14.1119956901255	107.924894825699
NA	Soybean saponin BG	23.0694595614681	102.918753586222	81.4784588269327	41.7794693346327	6.632540622105e-10	2.10312507554421	6.632540622105e-10	3.45914096016568
NA	Ser Phe Arg Gly	55.3089905480036	164.444587871166	126.014134602341	85.5658986467959	6.632540622105e-10	22.2058553574234	6.632540622105e-10	34.3006803033816
NA	Tert-butyl (2-{7-[(2S)-3-(4-cyanophenoxy)-2-hydroxypropyl]-9-oxa-3,7-diazabicyclo[3.3.1]non-3-yl}ethyl)carbamate	64.7437770240904	180.603641909082	149.205520615857	84.4273224235166	6.632540622105e-10	14.0605035723608	1.5839540845214	28.6259444317822
NA	Canarigenin 3-[glucosyl-(1->4)-6-deoxy-alloside]	67.0905050276886	217.509852655698	197.392926034522	131.484399046711	6.632540622105e-10	31.9297091782129	6.632540622105e-10	68.1269775835919
NA	7,8-Dihydroneopterin 3'-triphosphate	100.387414464985	329.112124342832	284.205381599353	186.595857921303	2.55587967724406	103.944383701185	6.632540622105e-10	136.704009918833
NA	Cobinamide	105.610048620383	334.157791954024	313.795843480226	176.963202476768	6.632540622105e-10	89.8158860578595	6.632540622105e-10	137.330924721936
NA	Allosamidin	24.6613707121686	66.5936935249086	57.3605890788187	53.9165996175703	6.632540622105e-10	29.383183203976	2.67171189709136	23.865476481202
NA	Capsoside A	91.1970853319952	234.038771859182	193.211711146597	156.103747821171	11.9456872914845	95.8894914543536	14.5140272153209	96.791084456318
NA	DG(PGJ2/2:0/0:0)	119.316315733379	309.013050817873	318.152041339216	239.743505444379	34.3352853664576	134.5703496935	42.8538806675144	129.524269954231
NA	(16-Benzyl-5,12-dihydroxy-5,7,14-trimethyl-13-methylidene-6,18-dioxo-17-azatricyclo[9.7.0.01,15]octadeca-3,9-dien-2-yl) acetate	41.4856114511349	142.30408283201	126.379541666164	93.0852199651827	6.632540622105e-10	45.2747096998103	1.80319970595896	46.9799586311566
NA	Dehydrocarpaine II	81.260028173139	202.570861530643	211.955918502239	165.344826234883	12.0826978316103	104.780277981268	23.120475437891	74.417219800486
NA	4-Methylene-L-glutamate	527.787463433728	1228.73751289144	1271.29521928481	923.947311086223	247.745923700515	667.923287161409	257.146907263782	456.002663568921
NA	5-O-Caffeoylshikimic acid	133.917525312409	343.427204232279	326.26795107928	243.822041170681	55.110595390596	175.558877906433	58.1544058322494	118.052510340702
NA	Donepezil	269.570377056364	689.52103124252	710.335636593697	555.144933966136	26.4398234380253	200.641458387622	31.9470944256655	166.606732836153
NA	Convalloside	282.807252429459	701.550462552927	733.551946074018	557.376758059718	49.8136273517512	222.416894514541	55.2575888381046	188.566231737875
NA	PGP(16:1(9Z)/PGE2)	30.1467590529301	70.4541511030801	76.4258153943982	56.6297349784681	6.632540622105e-10	22.9539813930689	2.21625184659325	9.32210040533241
NA	Lysyl-aspartyl-glutamyl-leucine	48.1960848815554	135.632940738415	156.290955240179	110.810094889205	6.632540622105e-10	39.8448783375025	2.36882325268454	12.866167932928
NA	Cyclo(aspartylleucylthreonylvalyltyrosylphenylalanylglycyl)	143.784555684662	333.318468845944	394.733782680269	279.80912141089	10.6796883612799	107.891004677549	10.8496990416254	67.5854241302995
NA	Cadabicine methyl ether	57.1054182388644	131.830444053089	128.021064070771	85.1516645954433	9.10285091808989	45.3396932764142	6.632540622105e-10	28.667522536794
NA	Nodularin	36.3317648945874	93.5364013055667	87.7550939281613	59.6879117774466	6.632540622105e-10	31.9426703129496	6.632540622105e-10	14.0372018247543
NA	Deoxypyridinoline	48.0177563370993	134.176142061572	148.79203224049	80.2559287868163	6.632540622105e-10	45.2216992216454	6.632540622105e-10	28.372003582641
NA	Calanolide A	271.887908913134	760.783880320116	834.844867103217	544.772723898379	11.6177064836578	256.822236875343	24.2519191027137	141.084656596113
NA	(1R,2R,4S)-p-Menthane-1,2,8-triol 8-glucoside	48.7286970553561	81.504743342146	98.0803369675967	63.1288650177139	6.632540622105e-10	31.4907294303854	6.632540622105e-10	6.00434548643371
NA	Cys-Arg-Glu-Lys-Ala	57.7019826495455	125.887303734423	122.850056501066	83.5413934470573	6.632540622105e-10	39.2505134937235	6.632540622105e-10	3.40862312358455
NA	L-Alanine, 3-(((3-(4-(aminoiminomethyl)phenyl)-4,5-dihydro-5-isoxazolyl)acetyl)amino)-N-(butoxycarbonyl)-, (R)-	62.836788665492	121.609401753822	120.277450402431	101.965203867185	7.97361694603298	59.6448483817989	1.52126640528571	18.1233002859896
NA	22-Deoxocucurbitacin D	210.845384373516	402.778380413706	419.405623067253	336.694808984717	6.632540622105e-10	176.388545112979	1.49958970069581	122.61657456753
NA	Prednicarbate	75.7453965075907	174.227717678784	187.687084984497	143.842099013681	6.632540622105e-10	69.4674797439266	3.1504761940033	46.9811093715225
NA	Leukotriene E3	214.139087488832	417.346180421628	462.935174929776	359.800821187774	4.36585018700776	223.323334103554	46.6274226439052	97.8594931835125
NA	Lercanidipine	620.247691433895	1093.24916333693	1267.37831771861	924.673316189526	29.9895190227374	560.852403609234	90.5031564827515	344.078654575482
NA	Gly Val Pro Trp	97.5887186046156	177.155489597582	175.563633346763	116.27230997126	6.632540622105e-10	57.4264055887328	10.0436521034212	44.9119603859583
NA	Ipamorelin	98.0624599474299	180.53606759426	169.228277932088	117.036842537184	6.632540622105e-10	28.4557955530581	4.65536214520368	31.1607606411968
NA	Cinncassiol C2	77.5779358781868	145.506896396056	132.693698630929	92.5241575771251	6.632540622105e-10	34.6105969939958	6.632540622105e-10	15.3805432118793
NA	2-Propylisonicotinic acid	34.378060079672	59.9048376502424	51.0131622423607	39.1161193304836	6.632540622105e-10	20.8616018955881	13.0037461147347	15.9328049369941
NA	Ganosporelactone A	136.36396369596	205.381207914497	217.33509501493	152.04093828904	12.4523255954257	76.1379088303676	53.4586680709587	67.3055977362015
NA	Jubanine B	145.12701537404	278.125236152859	276.508813757706	212.58987559676	3.00296540749202	51.5669546498366	4.00955009987451	69.9351424764692
NA	Pro Pro His Thr	94.2853653660668	163.177481274572	185.818449594977	140.515189433809	18.6685201648222	41.4796388172282	25.4392216012619	50.468124188399
NA	Prostaglandin G2 2-glyceryl Ester	120.945951967548	263.286726070735	263.339157019775	213.153313450104	6.632540622105e-10	81.3292970598815	6.632540622105e-10	52.2434901413142
NA	Vaniprevir	154.559308770971	378.230855554104	354.037626835484	331.617684442991	4.03045738547741	116.582915431727	2.04317033630145	86.6830264867182
NA	Etimicin	108.860628951227	312.098668862228	263.947401196437	243.6869234809	6.632540622105e-10	62.4639167031606	6.87857825454473	59.8473170571008
NA	Digitoxigenin bisdigitoxide	182.628132377307	533.745126718178	486.023089612172	404.938518412414	6.632540622105e-10	128.381843624988	3.35746458526448	125.589479387317
NA	Angiotensin IV	376.142602769306	944.414142250379	892.502928355279	745.853724436124	30.7937416134176	261.353117303962	42.4726038833144	216.38870919586
NA	Selexipag	158.890852541255	332.407028411514	308.384925631014	278.983796386662	26.740466585507	126.477504752482	42.5656717152538	133.199664767564
NA	herbimycin a	386.587053776211	830.88471309183	725.121253158155	646.862186054346	6.632540622105e-10	165.862136051851	2.62061124536252	258.073086159177
NA	S-(9-deoxy-delta12-PGD2)-glutathione	92.1529550626041	165.037361490811	110.015833688217	129.4132925602	6.632540622105e-10	35.9948406513861	17.8486395668231	17.9850531622668
NA	Valproic acid glucuronide	42.2392108704401	100.479459568031	66.9628621291551	76.5226867106831	6.632540622105e-10	13.8680159242292	1.91878614701564	13.8740859724254
NA	Fedratinib	89.316758221034	194.123750755185	136.680941182762	171.943352739797	6.632540622105e-10	39.2710793936507	19.8381168346622	30.8522500074743
NA	Trh-gly-lys	179.798047567293	380.925645725254	287.854001331777	287.158865750716	6.632540622105e-10	79.4516721221654	4.655577749366	77.0723551768733
NA	Arg Arg Arg Tyr	92.0710753932218	187.927022653459	130.552062670099	137.872742220349	6.632540622105e-10	51.2050448173072	6.632540622105e-10	46.1874637560615
NA	Cortivazol	106.561725389329	223.907727693667	187.065771499442	184.048658799477	6.632540622105e-10	72.6185149115869	5.28598138932023	23.8450862567742
NA	Streptomycin	147.767774123418	259.019396993063	216.635299501439	227.9600097833	6.632540622105e-10	81.1199267183516	1.62459074772686	39.0379643602021
NA	PA(20:4(5Z,8Z,11Z,14Z)/PGE2)	97.905911333078	188.73044121066	168.981874505813	187.958256808926	18.905243468698	24.0650929250398	46.7041665429792	44.0900895693467
NA	norerythromycin	132.371880351984	223.773584906453	210.464385423952	213.108335801866	6.632540622105e-10	33.9323971342921	4.43328578181041	45.8894952060033
NA	LEUCOGENENOL	96.3283215463872	153.684304518771	135.80548834536	140.66007610066	34.3164936770938	53.7745618897855	40.1534178852172	65.8924406788359
NA	Hypromellosum	56.298577037377	93.402013698866	73.0866308540188	74.5299934803267	6.632540622105e-10	8.86664411776371	1.98728654337028	23.1165306011343
NA	Vincristine	84.8463711052281	154.111644551429	139.271950845752	124.574821684821	6.632540622105e-10	13.9743219788101	6.632540622105e-10	36.655151486463
NA	Exherin	37.642484244491	67.5318743727267	66.4648682962812	85.4602705482992	3.96791202461512	22.2606803298001	8.17196991507539	30.553442067997
NA	(3a,5b,7a,12a)-24-[(carboxymethyl)amino]-1,12-dihydroxy-24-oxocholan-3-yl-b-D-Glucopyranosiduronic acid	22.0441813154748	47.3787253510916	35.8460034274098	51.1420291271886	6.632540622105e-10	6.4355575997011	6.632540622105e-10	12.163775372633
NA	Fluorometholone	15.6835728915021	45.1402636988049	37.8893544747853	54.1884105319108	6.632540622105e-10	2.79595984930166	6.632540622105e-10	13.2152306229806
NA	1,2,4-Benzotriazin-3-amine 1-oxide	30.1325014992427	77.5575457764788	75.4642965394179	102.969572464911	6.632540622105e-10	26.25459878807	6.632540622105e-10	6.632540622105e-10
NA	CDP-DG(i-19:0/20:5(6E,8Z,11Z,14Z,17Z)-OH(5))	16.455459855582	52.7465074385213	38.7790027079763	43.5699072072861	6.632540622105e-10	5.83589898259328	6.632540622105e-10	6.632540622105e-10
NA	Inosine 5'-tetraphosphate	12.3631138847413	42.1093422189188	36.5235785160057	39.2753270618127	6.632540622105e-10	12.2401644212136	6.632540622105e-10	2.08443152874861
NA	O-Desmethyltramadol glucuronide	106.065579430987	146.99118809154	108.588201453272	73.0514849133346	6.632540622105e-10	40.4970676823399	6.632540622105e-10	24.8960099194943
NA	6-hydroxy-2-cyclohexen-one-carboxylate	132.048323747719	176.597639246185	135.77283738474	116.761191676131	62.5376144688148	79.0706825971732	61.6535018584641	89.4378751315597
NA	Cytosine	70.2693289040159	99.8536643040206	77.641279097808	62.2198804885117	32.1255512501407	41.7123896750855	29.2646019626318	50.9117921823655
NA	Amphotericin B	165.156993171404	216.026608389587	166.78719497898	120.8270038236	6.632540622105e-10	29.2957227521623	3.20402382813858	77.2254319748788
NA	Cyclosomatostatin	96.4525866660148	145.489561073887	101.330816423349	71.7615514611433	6.632540622105e-10	7.85061253402598	6.632540622105e-10	42.5972704141891
NA	Neuromedin C 1-8	78.5811588580143	123.509721217897	107.892021483338	53.9933071051565	6.632540622105e-10	3.86906001216221	6.632540622105e-10	3.28614814879937
NA	Melleolide C	44.1936545860282	94.5099752121873	74.7737509029078	51.9827445068411	6.632540622105e-10	2.2105516202062	6.632540622105e-10	7.09404289646547
NA	Stemmadenine	58.0012255206174	110.151458535591	84.0611063747428	58.9228000867872	6.632540622105e-10	4.87297651307201	6.632540622105e-10	16.5242666654916
NA	Cortisol lactate	57.1872167724736	124.42914400835	91.2707402294992	56.5064145325793	6.632540622105e-10	25.1450945649927	1.34397464957904	30.2963588761054
NA	(R)-Mevalonate	20.0538351052279	38.2771791536402	34.6022400084774	17.8334297585839	6.632540622105e-10	8.7641087554697	0.605694684078493	10.7667372722621
NA	Bis(glutathionyl)spermine disulfide	110.702541876162	228.086214158346	157.448781703907	72.4438803166495	6.632540622105e-10	40.0939912897781	6.632540622105e-10	31.0896948907792
NA	Famitinib	41.2866739695723	88.987585732182	66.3536506551099	41.2291485844721	6.632540622105e-10	9.96678934476695	1.85135306619538	9.30904596351613
NA	Olitorin	132.351965818344	238.213014272142	190.518149580103	108.405254085583	0.0257911903015958	43.7160049485175	4.78156082322687	37.2947837270174
NA	Matsutakic acid A	45.0252008095404	72.5067223589893	46.8193401934061	47.4797366395041	6.632540622105e-10	16.4671211291545	1.13595934960748	15.7285666814795
NA	4-O-Deacetylvinflunine	277.645112410365	461.573655188062	323.664913614766	300.996117855698	11.401457450507	120.903869011957	22.8414679326872	122.599383865904
NA	PL	78.3039866242355	119.616153519404	86.8994578975044	78.4788412875152	6.632540622105e-10	41.1219752845285	3.84167352996934	42.3612382382326
NA	2'-Deoxy-5'-O-thiophosphonouridine	55.1533139077139	93.8517278868715	64.1535684866769	62.312917425783	6.632540622105e-10	31.831384153048	11.2759257253788	31.6151392069129
NA	Modithromycin	249.047905109617	406.088491687934	334.104087187898	250.40447731558	19.1080999312943	128.849346228563	26.6796159035176	138.266675888281
NA	Kanokoside D	240.047314698435	389.505187435726	291.3017546243	228.299413183605	2.73181200732507	102.309142674445	36.0074601465354	129.456997475713
NA	Tetrapeptide	159.259675765242	247.212503727179	199.496685094674	174.732673287592	6.50601691845491	71.3704423724923	4.0856523264629	118.630431591719
NA	milbemycin alpha9	102.340613287514	163.532464805655	131.943943061435	120.082159875951	6.632540622105e-10	38.6930687663566	6.632540622105e-10	58.2447519042391
NA	Avermectin B1b monosaccharide	150.646754331586	237.894048406999	207.556852846002	183.473120464458	7.46412964046099	63.1464679524708	11.5387412552663	87.8678700438952
NA	Gamma-Glu-Leu	691.810111072363	765.366241789971	743.507924008969	680.146258955164	423.82641193284	544.58595910978	366.694963222733	439.662202070154
NA	5-O-Desmethyldonepezil	140.127917732933	197.075380081167	191.392965481129	167.642819775538	6.632540622105e-10	59.1571950702478	23.2030671279158	57.0688679683777
NA	Cadabicine	121.374158203826	190.956729272626	168.579772698231	137.712468170724	6.632540622105e-10	51.6116707526368	14.7333346010485	53.668791432054
NA	Red chlorophyll catabolite	343.419135123741	552.315701477446	480.523196469943	415.391622684446	6.632540622105e-10	106.266762464747	21.1003661441618	118.608031423167
NA	Arg Tyr Pro His	135.913320120599	202.40737399814	196.513740385817	157.280028672574	6.632540622105e-10	56.150821105601	2.94070415611055	29.5265260435141
NA	CDP-DG(20:4(5Z,8Z,11Z,14Z)/PGJ2)	114.177920431267	159.158616444379	178.54160968266	123.060475559999	6.632540622105e-10	35.929955973631	6.632540622105e-10	30.5416313616513
NA	Calenduloside G methyl ester	470.938541534466	732.05377811924	780.577259353063	488.91193125205	89.1573977114705	366.766688343426	6.632540622105e-10	284.419504705933
NA	N,N,O-Tridesmethyltramadol	121.328280453299	172.805404948525	173.131621388367	110.699610872784	4.3593076316946	45.835822291723	17.4887292823078	61.5537926450837
NA	Isepamicin	27.9274652604079	42.1754739318887	39.1843986021555	21.9064823172113	6.632540622105e-10	13.4411955234397	6.632540622105e-10	16.0986193531134
NA	Tetrahydroaldosterone-3-glucuronide	80.5935077249307	97.0718730630345	114.154081260474	45.1274895526762	6.632540622105e-10	38.9853175646625	6.632540622105e-10	21.3741032741619
NA	(E)-4-[[(1R)-2-[[(2R)-2-(2-Adamantyloxycarbonylamino)-3-(1H-indol-3-yl)-2-methylpropanoyl]amino]-1-phenylethyl]amino]-4-oxobut-2-enoic acid	14.9155166059336	28.8527003248031	34.7941163625834	10.7648669020032	6.632540622105e-10	5.48346897793901	6.632540622105e-10	5.79428897032473
NA	Leucylhydroxyproline	20.6327928087814	22.0067752548864	22.8199743335775	18.5365893690469	14.229245351947	13.9897427451608	13.9763247083705	17.1574717901119
NA	Lariciresinol	146.550871628149	191.561340334668	147.642788715844	84.955793339692	15.5374566897475	43.7914918857267	6.632540622105e-10	98.3216521800256
NA	2'-Deoxyinosine triphosphate	152.590519535945	232.778537440179	162.768724638434	81.206426097326	6.632540622105e-10	26.0311295576056	13.2893015860699	79.2067239214665
NA	Ganosporelactone B	44.4009167387373	58.0475958139703	46.9769630580465	38.1751819265592	6.632540622105e-10	10.9419164765235	6.632540622105e-10	34.4900696974546
NA	2,4-Bis(acetamido)-2,4,6-trideoxy-beta-L-altropyranose	103.683671867894	119.023663571398	100.529065375035	112.006576259544	23.0381462964388	55.9594256143441	38.764135496752	92.1465972219352
NA	3-[4-Hydroxy-3-(3-methyl-2-butenyl)phenyl]-2-propenal	254.681893094083	297.142476016063	301.307315250121	304.468443249115	38.90594161238	104.395361792206	59.4923249348058	214.220917299629
NA	(3x,5x,10x)-9,10-Didehydroisohumbertiol O-[rhamnopyranosyl-(1->4)-rhamnopyranosyl-(1->2)-[(E)-feruloyl-(->4)-rhamnosyl-(1->6)]-glucoside]	27.5649845091361	61.4396191398591	33.9392354418553	47.562452406821	6.632540622105e-10	6.632540622105e-10	6.632540622105e-10	21.4382805818396
NA	SENECIPHYLLINE	41.0887272459368	107.527433709004	67.9838737103263	85.0625470203107	6.632540622105e-10	7.42937827173186	6.632540622105e-10	36.2463108484668
NA	2-Azetidinecarboxylic acid, 3-(3-((aminoiminomethyl)amino)propyl)-1-((4-(((1,1-dimethylethyl)amino)carbonyl)-1-piperazinyl)carbonyl)-4-oxo-, (2S,3R)-	34.8898031926021	71.210112288848	47.9767275034262	57.4954765090582	6.632540622105e-10	6.01746317668918	6.632540622105e-10	25.96776571719
NA	Xanthine	5279.5584000475	7317.13265372897	5036.44995015962	6130.42797740435	1818.19982702428	2274.94430503584	1463.58708944482	3694.93599204968
NA	Fumonisin B1	323.229231742493	513.730451480583	366.949826767788	422.259086038898	6.632540622105e-10	89.1129901127404	3.01223379303265	167.621148439537
NA	Tryptophyl-Alanine	35.236515488665	46.6269567373081	33.9122347308601	39.4347706378578	12.4875411636029	20.0693113240357	16.1299230834459	37.9063976852547
NA	Tyr Asp	70.4417027071275	107.267392518434	54.5538590892812	73.7733162057647	3.16462080080956	21.59530846832	1.93436015442753	40.9149575985105
NA	Jesaconitine	261.633081695003	357.523664508909	221.90719843536	229.771332333214	5.46192464202487	35.2385071126171	18.8366281903693	155.681750529625
NA	Pisumionoside	25.4362140008746	42.3410244193506	29.7435621649157	26.3287843987269	6.632540622105e-10	20.8276611896365	11.4648405884256	20.4337910147944
NA	9-peroxy-5Z,7E,11Z,14Z-eicosatetraenoate	16.5424244818341	37.8770384115238	19.3300500366521	17.3485998333874	6.632540622105e-10	10.9337439502045	6.52272216756908	12.5526209773845
NA	Ser Ala Val Phe	199.891205993275	285.789203605503	251.855491118806	224.002965969753	118.993060892237	161.200936634703	95.5258731813534	179.044691388574
NA	Glutathionylspermine	91.3704066774309	193.795282971908	169.391765608825	131.992334387107	6.632540622105e-10	53.037077439479	3.41661192253768	76.8385122544233
NA	PA(10:0/LTE4)	101.174085300476	247.455371561937	195.643653926995	168.444183470898	6.632540622105e-10	76.104693233944	6.632540622105e-10	96.078882752057
NA	Kiwiionoside	175.274129460935	401.56907105512	299.383709478313	184.45728708278	3.40714558989871	65.7189484531365	6.632540622105e-10	168.257287478873
NA	Leucyl-Methionine	80.7975421130811	136.335299332832	101.370178935939	97.3630797094125	20.6280903951524	57.6243319496563	31.8094417245654	84.6189329828791
NA	Leu Ala Tyr	53.6428051028412	126.812948331282	104.683246012289	85.7228784756719	4.35133026972773	34.8785208340699	3.89428567295751	73.1523834256131
NA	Galnon	20.1327063196203	55.0648789017787	36.6976296103866	26.9935584864156	6.632540622105e-10	3.53125419690064	6.632540622105e-10	14.0513757166773
NA	alpha,beta-Methylene ATP	108.151869815447	328.849636288025	225.136255517446	188.242103460137	6.632540622105e-10	53.6810092773111	2.09476665846382	86.5104964600391
NA	4-Thiouridine	218.958598573088	455.909923277482	271.289422425484	290.990376960606	53.6647924828037	86.3729291748944	63.1370102056799	154.808499448028
NA	2'''-N-Acetyl-6'''-deamino-6'''-hydroxyneomycin C	47.8882740695946	113.053457285993	69.233049291935	64.7451015111372	6.632540622105e-10	25.5875446831044	6.632540622105e-10	30.7386928631622
NA	GDP-valienol	81.0206522940254	172.117434635603	114.424724633614	103.578939918959	6.632540622105e-10	32.6195206579114	6.632540622105e-10	64.4791416565111
NA	Cortisol	23.1600930465489	56.4515607391919	38.9612236382882	34.2235650051929	1.70429864086994	18.9955072926348	11.3722093154121	24.7807814456507
NA	Histidylprolineamide	49.4849508974071	133.794732605195	95.7409446476815	98.2480821724292	1.28370808662052	19.8093009994667	11.1578828153906	46.6017147788347
NA	Pyridin-3-ylmethyl N-[(2S,4S,5S)-4-hydroxy-5-[[(2S)-3-methyl-2-[[methyl(1,3-thiazol-4-ylmethyl)carbamoyl]amino]butanoyl]amino]-1,6-diphenylhexan-2-yl]carbamate	98.478642698969	256.871574558193	184.742681007116	190.877192105893	6.632540622105e-10	61.4416300257485	1.96942717394748	96.293283517047
NA	Linalool oxide D 3-[apiosyl-(1->6)-glucoside]	13.5312566107048	81.6781835209131	48.9108313076993	44.7848667468875	6.632540622105e-10	5.49278529649827	6.632540622105e-10	1.70340552373193
NA	dTDP-3-amino-2,3,6-trideoxy-4-keto-D-glucose	86.3120343764526	463.711131434114	303.273996850807	268.450535052777	5.13282034372879	39.0844042827665	6.632540622105e-10	31.4404275638176
NA	Xanthosine dihydrate	344.658520907206	1957.82220822099	1021.29358669469	1128.1108436389	6.632540622105e-10	96.2704318179167	29.7697781762705	124.653294468232
NA	Azacridone A	36.2999012453952	143.345563497294	80.3884347584222	83.3504401438998	6.632540622105e-10	13.5539661713069	1.10754329193401	9.20109526614804
NA	PGP(i-12:0/PGF1alpha)	75.6815431984681	318.373985978596	189.720710988642	139.733787877463	6.632540622105e-10	42.2848013111497	6.632540622105e-10	14.6711517394918
NA	(+)-Setoclavine	28.9109206416439	90.2969037829589	58.6181063221186	55.5184953798258	6.632540622105e-10	13.8338158802054	6.632540622105e-10	12.4915299525612
NA	latrunculin a	16.2496721953589	47.165696526197	33.1994065288916	25.9871903736001	6.632540622105e-10	5.86087894975149	6.632540622105e-10	5.90747308928421
NA	Cyclosquamosin B	27.7624717418143	102.403934226882	44.521502877274	55.76819635914	6.632540622105e-10	18.7909305264713	6.632540622105e-10	15.1558002657415
NA	Panax ginseng Tetrapeptide	257.362391384667	906.463746493056	550.915958092081	617.941212546186	79.1805622615441	258.973694203001	57.7330499308376	108.690687778362
NA	PI(18:3(6Z,9Z,12Z)/20:5(7Z,9Z,11E,13E,17Z)-3OH(5,6,15))	37.952526287325	236.201242707894	127.40487841727	163.539784795802	6.632540622105e-10	35.1964287621229	6.632540622105e-10	5.63186730841307
NA	Kinetensin 4-7	404.867920282495	1427.51842575125	865.423495300674	1086.33022641977	147.707294262546	432.604741912322	132.265903004004	169.324592689829
NA	N,N-Dimethyl-4-(3-pyridin-4-ylprop-1-enyl)aniline	64.3829168446217	148.336335344743	106.193507742209	82.1348175812018	0.956044198982842	47.3555874290022	18.4379226667399	38.8826078074323
NA	DG(2:0/20:4(6E,8Z,11Z,14Z)+=O(5)/0:0)	87.9510253348338	209.767183537301	174.182743010779	112.484270979514	3.14384948464076	71.1725399218469	10.4744469349028	54.6925286063934
NA	Cytochalasin Npho	30.9719598241864	93.3195780225498	74.0143385986359	51.7132554706891	6.632540622105e-10	25.5514546510077	6.632540622105e-10	20.9398137704437
NA	Lucidenic acid D1	63.0009058891182	147.048590542233	108.690915221845	107.256821552908	6.632540622105e-10	50.1422706033451	6.632540622105e-10	3.88651449840703
NA	BQ 123	103.326804350476	277.00477948807	178.903585405168	158.732698075328	6.632540622105e-10	79.1783287613754	6.632540622105e-10	10.1140615305476
NA	Phenylalanylhistidine	93.686567505547	230.953080587728	197.81089593963	177.439964337846	19.3225420955212	96.9118471070736	28.5052568103514	46.5266451340825
NA	2-Amino-N-[1-[[2-[[1-(2-hydroxyethylamino)-1-oxo-3-phenylpropan-2-yl]-methylamino]-2-oxoethyl]amino]-1-oxopropan-2-yl]-3-(4-hydroxyphenyl)propanamide	126.493375555942	377.68776725361	260.31664239507	249.673252243391	6.632540622105e-10	112.184583477982	1.26564364307447	58.6354336730336
NA	E-64	27.170905913357	46.2178968783953	30.143459932873	32.0128200180423	6.632540622105e-10	15.5625548162578	6.632540622105e-10	7.24792070400302
NA	(S)-4',5,7-Trihydroxy-6-prenylflavanone	104.286408126636	173.632116501045	129.14795234975	126.875060470464	6.632540622105e-10	70.7796238403474	17.953104126923	22.9174743011997
NA	Hydroxyprolyl-Arginine	28.4178817494955	43.2481734883369	33.247181304838	32.9160248568834	6.632540622105e-10	17.3410421903156	3.073985980203	8.87580906076271
NA	Amikacin	292.295306814963	443.733572182679	364.554122885066	276.592076717195	6.632540622105e-10	146.620912386234	11.8422480419484	74.1270027138643
NA	Angiotensin (1-5)	231.692313699234	387.148616344221	322.460043052427	272.971877744682	6.632540622105e-10	124.509815346287	2.809182697107	67.5035331696141
NA	alpha-Solamarine	65.125976295842	126.341177782578	99.3011440677198	87.0347461453129	6.632540622105e-10	36.8856693803016	6.632540622105e-10	13.590432924077
NA	D-Urobilin	90.2577125875458	166.810077889541	130.984370152477	114.406714527951	6.632540622105e-10	43.83202559569	3.84788013451487	35.2876587984029
NA	gamma-L-Glutamyl-butirosin B	73.1508113861167	130.470583592811	112.186476576977	89.0223644554274	6.632540622105e-10	40.1573079636106	6.632540622105e-10	32.7748528852981
NA	Proctolin	280.214176696703	479.339392808369	434.935400345286	323.738282986826	9.04039457687639	208.068604949292	18.0029942203047	162.015175280343
NA	D-Phenylalanyl-L-2-piperidinecarbonyl-N-(4-nitro phenyl)-L-argininamide	96.2469145301565	170.905171234912	151.855803654905	125.436818248612	2.57350721262895	78.8229217092237	12.0575872664366	37.8335274946143
NA	Periplocin	338.885974754986	732.373481132101	650.662943324978	512.193397126226	10.0745515840314	297.770626609681	20.3269616345641	162.461492693459
NA	Arginyl-glycyl-glutamyl-serine	91.0223050514687	171.931721454801	133.735912966484	149.338089117006	6.632540622105e-10	68.0521003731688	7.76137670066204	53.14633863431
NA	Homotrypanothione disulfide	99.3924372207262	185.150928466507	151.623639950789	161.037326190989	2.98951951255099	81.5650248719924	1.75699934197178	52.6689579418247
NA	25-Acetyl-6,7-didehydrofevicordin F 3-glucoside	98.9466635448324	179.655536312693	126.97693359357	130.41784359402	6.632540622105e-10	64.9506833456617	6.632540622105e-10	46.3439568398183
NA	Jubanine A	110.021043579051	197.784590868596	156.364666334513	142.899210586036	6.632540622105e-10	82.3223990030089	9.96873661080192	60.1908797333769
NA	Nebramycin factor 4	24.0304115249283	25.5590000370616	38.3143791596427	27.1102733114207	8.70592694251439	7.80791444387679	24.3178092248481	3.83813226799384
NA	Peridinin	45.7874673655361	66.1115351813912	87.7724020280057	70.4682529090224	24.108154971171	34.7639749069075	52.700822389088	29.1879500750168
NA	2-Nonenoic acid	10.9090346527662	7.7589602750968	10.8584231501784	5.31353728301611	6.632540622105e-10	3.70798250159773	4.89818575164598	6.632540622105e-10
NA	Actodigin	40.6976830375501	44.2258686398649	41.4707281798705	32.3170280156282	8.17464968450213	12.7421407544062	16.3604751843882	7.735654434478
NA	Rubraflavone C	41.9085200478262	42.2430152607609	42.8681952970401	29.4578543554405	6.632540622105e-10	21.0908143118818	14.3854600764201	9.83036934155468
NA	3,4-Difluoro-2-[(2-Fluoro-4-Iodophenyl)amino]-N-(2-Hydroxyethoxy)-5-[(3-Oxo-1,2-Oxazinan-2-Yl)methyl]benzamide	7.13965016801567	9.02136007241297	9.84650846564957	17.5420319102905	6.632540622105e-10	2.46989597648846	5.89101346511159	4.06727075805414
NA	Cyclohexenyl	11.7962211750511	16.3758908702159	18.7590394331286	21.4049944462726	0.848843412745957	7.82771949240002	14.0112198865002	8.77193733360351
NA	Pixantrone	76.7642543234787	112.696318762005	99.7134522499943	141.976416103642	22.7591807120454	68.782847651813	79.5311785030132	60.5151030169568
NA	5-OxoETE	13.7715940859578	15.7485072790183	7.68121408710223	20.9912043902531	6.632540622105e-10	4.93127674986799	8.00038983928441	4.17677878739311
NA	9(S)-HpODE	44.9386453376155	58.545404434363	28.5838966481173	54.5389655177447	1.90873960846307	11.5032328924794	10.2071430578807	7.75928327060649
NA	Fumarate	75.8364813114085	86.7629733127824	70.4780587535055	103.656156804125	27.7737816651702	32.2381105441132	36.3400004194581	37.6104509273954
NA	L-Malic acid	657.035323412832	724.816063727337	590.263893406138	857.548129138611	221.191333770777	337.963608277964	369.666637226828	323.023805893095
NA	Nebramine	118.03219627653	127.162710983854	107.103010682083	145.606106013025	40.5063209209445	105.351197246611	65.5205626617436	100.623792803181
NA	D-Glucono-1,5-lactone 6-phosphate	20.5989103215057	31.708238604285	16.2249610657998	29.5443432487177	0.184670957583618	12.8466702493377	3.0285371543268	3.21184617157034
NA	Prednisolone Acetate	28.3443290133472	51.3650078189131	30.413896597383	50.3803974275329	2.04949022069037	25.0841218322804	9.61711873639882	14.6481076210097
NA	Annomuricatin B	53.6603699944674	62.3055322823516	57.0595470591173	81.9051090905322	6.632540622105e-10	27.9992404508788	14.1802978740917	31.3581834648351
NA	Arginylphenylalanine	76.9577305259572	108.747308155222	98.4235946040306	108.295443489761	5.19428641940629	49.0056332825678	41.1674674902207	40.57436439917
NA	Cinnamoside	140.639289651909	227.935489899407	196.886181681016	236.210268941881	2.12980167707284	119.546792727728	29.6387424281663	79.7818543535975
NA	L-Tryptophan	2163.20191055611	2460.16356638078	2276.17268894879	2433.30754966641	897.404853210132	1785.5254416382	1252.59834056996	1644.91805708953
NA	Taraxacolide 1-O-b-D-glucopyranoside	653.498595342389	901.815905342518	781.265309280172	860.795736732354	126.557250437317	530.065163224658	293.804964479073	520.781513725627
NA	Glucosylgalactosyl hydroxylysine	23.9982571982001	24.5934910804601	24.9385887459345	30.946990333772	18.3815071189607	11.3099574938615	12.3250395494901	13.8026289694815
NA	Sebacil	6.42919705253804	6.96236157807972	9.79070444212931	14.15831018701	6.632540622105e-10	6.632540622105e-10	6.632540622105e-10	3.40806269930549
NA	Metabolite A	50.1431552516451	72.4836133487448	70.1622167014977	110.770855550605	6.632540622105e-10	6.632540622105e-10	6.632540622105e-10	24.5756710316691
NA	N-Acetylkynurenine	42.8214993658056	64.2022883123552	66.5323856166642	95.5845753409729	12.17462575401	51.1211901746854	22.2554891722538	35.7290907806148
NA	PA(8:0/20:4(5Z,8Z,11Z,14Z)-OH(20))	12.9231807082115	42.8908618367584	42.3542425404305	64.1824261131877	6.632540622105e-10	14.6371831660609	1.47229981849273	16.3679644405485
NA	Thiazole, 4,5-dihydro-2,4,4-trimethyl-	62.491127856582	58.1229404761385	86.5871451978928	100.378929385402	33.7912602378596	46.02689347097	42.2132982428649	39.720053241979
NA	Phenylalanylarginine	206.671825198266	242.364109169544	412.837336611429	406.161441613453	51.5895157747672	205.336494024797	120.809411290996	92.1327985577855
NA	CMP	105.985601501152	138.94806279222	182.472083437541	189.38346676621	62.7673666252332	107.595411388253	54.0728224431018	100.794666088347
NA	Zonampanel	27.0544416177445	32.7288030421885	45.679872176399	49.8759546730035	6.632540622105e-10	20.4571934753508	9.95438012236374	14.1923680862458
NA	2-[[2-(4-Hydroxyphenyl)ethylamino]methyl]-3,4-dihydro-2H-naphthalen-1-one	39.2728606990439	56.8304758489044	75.2921836645401	89.5127252237526	6.632540622105e-10	39.3666004956359	1.55711569855896	8.98538431148307
NA	DHAP(6:0)	7.7007682101445	9.12858242907289	12.1874085067195	13.1810503668903	6.632540622105e-10	5.82779917218896	6.632540622105e-10	1.55643962766855
NA	Trichocarposide	85.7763191053251	81.4206283714472	105.952445014061	94.341699902537	8.33897463437065	30.6133691597369	17.418777070692	45.7256950793932
NA	N-Trifluoroacetyladriamycinol	449.452431594804	502.857758177666	579.38918036153	587.862920245954	60.3638005944433	221.657756605839	62.9063397168175	124.158286979007
NA	L-Glutamic acid 5-phosphate	13.4805845184581	15.7841534950646	19.2636861820356	22.0209533926539	6.632540622105e-10	6.20462030299426	2.95338575585178	5.06309206207328
NA	Integerrimine	83.3233346529408	93.7898509962972	98.7356454048359	121.379114481787	2.19162284213448	42.8770062580141	25.6954302935095	38.0137460777341
NA	L-2-Aminoadipate adenylate	60.8618559478718	46.1418627225819	94.8382498587029	82.7241505264069	6.632540622105e-10	43.5141426318504	9.24813768142625	52.9681089209507
NA	Flurithromycin	53.3662523887259	39.8957442888693	55.0200551051243	80.9565534083449	5.01665716328847	29.3947079682369	8.98963552634517	39.9296517241726
NA	Cysteineglutathione disulfide	311.90991677136	313.196721565272	206.17066726601	299.093409787011	193.57806484035	87.8029391713609	79.6865810344932	168.488893116297
NA	L-beta-Ethynylserine	938.52688461419	845.221218333309	610.431661002865	762.348029512039	486.279505121545	340.879609344939	385.680876943404	481.700546767805
NA	L-Glutamate	4036.43294370777	3669.48602369509	2715.39175824734	3259.05174766458	2592.93906837603	1821.25396071807	1931.57106141612	2358.04110822385
NA	[(2S,3S,4S,5S,6R)-4,5-Dihydroxy-2,6-dimethyloxan-3-yl] hydrogen sulfate	32.0562789408693	38.8272937901585	26.8212673199362	26.8941454428617	22.6427603796768	17.21708309562	13.1228147197799	19.8039716733634
NA	2-Dehydro-3-deoxy-D-arabino-heptonate 7-phosphate	151.433327413474	140.066572638565	117.117697780844	116.405492323311	115.185610018462	74.7179093507931	64.7530861310363	92.70835679716
NA	4-O-Methyl-a-D-glucosyl-(1->2)-b-D-xylosyl-(1->4)-D-xylose	42.2421985928386	53.1643031840792	35.0391579597398	38.6802749338014	28.4266807835018	12.9442371276567	25.2811368148546	32.4362012561733
NA	16-Oxopalmitate	16.8918259521033	20.1557191497195	16.2971317295063	15.5646847570136	14.509492396373	11.6588689374275	13.1739771195607	10.6055824790703
NA	1-(4-Methyl-5-thiazolyl)-1-phenylmethylamine	31.7467994749744	42.3037439437849	31.5868360745541	31.9511338898227	32.4759469571419	19.6759568638015	22.6766725790453	20.6595011941836
NA	Epoxyeicosatrienoic acid	33.4701733708175	35.1657020046608	14.968790546244	19.3713959656559	1.57051161939178	16.5154300545157	8.7546025771616	13.6577434234607
NA	5(S)-Hydroperoxyeicosatetraenoic acid	49.1531620013074	42.7343196929141	16.4727221461726	31.6752750379271	6.632540622105e-10	23.9318427466364	3.43260746866207	19.691450776226
NA	Octadecenoic acid	19.665176088146	13.6072146786501	5.83234605488284	12.3945136343157	6.632540622105e-10	4.57192270584904	6.632540622105e-10	6.632540622105e-10
NA	5-Amino-1-[(2R,3R,4S,5R)-5-[(benzylamino)methyl]-3,4-dihydroxyoxolan-2-yl]imidazole-4-carboxamide	616.092154559155	575.369743100081	423.896161656003	513.296319600716	72.8680122735728	330.763888986357	44.1699948426245	197.880820031366
NA	2,4-Dihydroxy-1,4-benzoxazin-3-one glucuronide	142.306355598762	136.12673345108	74.4101475501136	117.816952520568	15.1450880324016	63.4906006760174	19.4061363676685	27.2533387717482
NA	Cyclosquamosin E	8.73502931698398	16.7547378981759	4.66487849040254	9.013418179178	6.632540622105e-10	3.49786692904782	6.632540622105e-10	2.25002300588536
NA	PGP(i-14:0/PGE1)	44.0710362880346	59.8630119139459	39.4456547545758	37.8884504847946	6.632540622105e-10	5.07707993646689	6.632540622105e-10	2.61675178740226
NA	CDP-DG(i-12:0/18:1(12Z)-O(9S,10R))	24.4337444139988	39.4520922940362	25.2322066892086	27.3276772709028	6.632540622105e-10	11.3850404592635	6.632540622105e-10	6.632540622105e-10
NA	xi-3-Hydroxy-5-phenylpentanoic acid O-beta-D-Glucopyranoside	14.9247958864813	24.370698008343	13.0746400285582	15.8796134852858	6.632540622105e-10	4.44484260058483	6.632540622105e-10	6.632540622105e-10
NA	Antcin K	154.385120624363	205.883150977051	91.0297031669669	91.6532264907087	0.0318877363019572	79.9093675805624	72.1171086966951	38.0626064855221
NA	Azvudine	31.2587462502474	34.6417353552736	26.034868964616	21.0610970071512	13.1065192659948	16.6176119149952	8.79549413177546	7.64795485588917
NA	Deoxyloganin	16.7051797222335	17.3165174628159	9.88019762370905	6.82404592639944	1.37436379342065	4.67623001626624	6.632540622105e-10	4.3697844630127
NA	4-Coumaryl alcohol	18.2141992129929	24.9134839752652	22.174927359086	24.2803444576184	3.42548956832688	17.9348305023856	13.9526639993463	3.99562934576788
NA	3-Hydroxy-2-methylpyridine-5-carboxylate	266.402802066929	402.121352031531	301.046832752798	335.164078070489	141.094452332884	290.690628272475	249.050007745722	177.490170607981
NA	3-Oxo-alpha-ionol 9-[apiosyl-(1->6)-glucoside]	24.6592734626388	27.5682230137182	24.8241941532359	33.1612728189791	7.93210839450811	24.6067632662328	7.00399719946408	6.632540622105e-10
NA	Phenylglyoxylyl-CoA	39.115844360163	43.9957961751769	61.6005286727133	52.7742880399036	6.632540622105e-10	36.968268975179	6.632540622105e-10	6.89179708355027
NA	SM(d20:1/PGF1alpha)	106.044397670343	118.679305004274	130.457501834493	120.28460691424	11.4137976555488	68.8099390324816	1.98470809747562	15.851067896393
NA	1,2,3,6-Tetrahydromethylphthalic anhydride	352.010382823208	364.532125259728	397.759804902249	390.667625486092	59.9295066612056	257.035294288565	118.241058140875	113.181359933962
NA	Calcein	125.703241850459	134.116358575159	152.957236682831	168.584990304835	6.632540622105e-10	82.8458925675536	7.28264086641548	32.4314496530466
NA	L-Tyrosine	2394.87235615363	2840.11686311936	2466.13218152395	2957.70174400033	861.216078634787	1731.90784435778	821.234964324992	1146.59391680772
NA	Methyl (1-(4-fluorobenzyl)-1H-indazole-3-carbonyl)-L-valinate	464.899400060955	503.010243682638	483.454768974396	511.466523570478	31.8394149313147	377.858635136671	64.6684533242036	138.037436757364
NA	Lacosamide-glucuronide	34.6709994866993	28.8727248689749	30.5089600945043	36.6950490863472	6.632540622105e-10	22.6197526639335	2.50839467471118	6.2508990440188
NA	Gly Tyr	218.000475777546	201.521011254032	217.646069551318	264.516581002836	9.96638989746775	157.350486585638	39.384890999571	82.7805185131194
NA	5-(3'-Carboxy-3'-oxopropyl)-4,6-dihydroxypicolinate	84.4829453089741	101.176197969347	89.748646307709	81.9402239643997	72.7356618663956	83.0993166816978	56.841167714746	73.4835579463223
NA	2,5-Dioxopyrrolidin-1-yl 2-(acetylthio)acetate	188.690624145034	221.342816211601	186.734273652865	181.30609156495	73.3330136462825	162.87987763713	86.0598584448914	98.701623767263
NA	(4E)-2-Hydroxyundec-4-enoylcarnitine	18.5116532796833	22.501171846656	13.6383773505352	12.6944046371931	6.632540622105e-10	13.3187856496954	6.632540622105e-10	6.632540622105e-10
NA	Threonylhistidine	18.997826608021	32.5545196965974	22.9209605804487	19.4063042181286	6.632540622105e-10	18.4607628193025	7.60182487925152	7.19453938736102
NA	2-O-Feruloylhydroxycitric acid	164.274199512861	242.003546809822	182.038381790898	108.257035486734	12.9058332498543	123.435607429347	41.7489583145556	66.1020175525853
NA	Trigoneoside XIb	36.8121744783037	54.2013628223014	48.516505947232	21.3975517663553	6.632540622105e-10	29.881715499351	6.632540622105e-10	1.17201172884718
NA	Cyclo((2R)-2-aminobutanoyl-N2-methyl-L-arginylglycyl-L-alpha-aspartyl-3-(aminomethyl)benzoyl)	50.7204203740188	36.7231489599693	48.4073465521258	26.5356417476444	6.632540622105e-10	25.4496772060001	2.10841598677	4.17226621686987
NA	Glutamylvaline	298.510841868687	252.567428911743	266.899321990366	259.288890853095	58.9442719439641	247.260919812467	72.2644022731229	99.8166810281074
NA	Styrene	51.267069266528	48.4103189501456	47.0606710616927	44.3437692925791	17.7399884397829	44.1609944754446	18.321731136021	31.2830103306446
NA	Propanoyl phosphate	113.271602421077	118.504978165323	112.879340755115	104.687502269872	38.9187831532094	98.2367281917709	42.3000836902658	62.9123245195957
NA	N-Dihydroferuloyltyramine	53.2534156859922	52.2629910558764	61.024286925714	47.304968375453	6.632540622105e-10	45.8736252271613	16.8287748573585	11.6905837179823
NA	2-Phosphoglycolate	58.7028791978113	54.9243966872407	67.1230127529637	55.5800458357738	10.7038869814552	51.9514853928714	27.2329559553447	33.2523905352523
NA	Strophanthin	263.224324870251	263.951300086317	229.929327080364	220.953035193578	22.7842081089115	185.890345033785	86.7729543833094	121.709935269801
NA	trans-Cinnamic acid	99.1164302761748	114.77830490812	114.534715492201	96.410620810521	28.0092964852031	77.7753116667318	35.9710572610918	56.1081335264701
NA	2-Amino-6-(2-hydroxypropanoyl)-2,3-dihydro-1H-pteridin-4-one	38.6237791974029	40.3232298753277	39.3439431802437	30.5489937785781	5.91964210612344	24.320179365295	11.1301356447495	18.4827663473133
NA	Goshonoside F5	404.03782029248	408.490561228202	407.455581775467	459.589119098256	41.6679513515528	369.451862960461	95.2066482869263	234.573411299348
NA	Ceanothine D	83.9509607563281	82.5924878912258	78.2308895960523	80.6000461565384	11.8748264097704	65.4131925042823	14.6772366339894	46.299874778301
NA	Benzeneacetonitrile	1301.39171098987	1358.56627378762	1369.28304806329	1297.28075512918	426.696087839251	1175.6315482921	566.448206394106	940.091337584948
NA	Oxepin	322.403102142629	349.552075945689	339.492280742074	332.237953954964	103.001882741993	280.316683189922	118.767217491294	214.389740195984
NA	Glu Arg Ser	195.63970936962	178.289033670951	207.345984200856	188.866127973207	61.3539471004295	142.28653577401	82.7520328693207	138.394965475169
NA	Tyr Cys Gly Val	172.197500651815	146.83102033942	177.183470857997	157.290197107244	54.5780006487416	134.971945348049	75.1974247942734	107.924972879027
NA	Tyr-ile-gly-ser-arg	186.930664620754	188.639003882643	242.787302396732	222.85323902642	6.632540622105e-10	142.281186882657	12.3364073631393	120.090080660301
NA	Asparaginylglycine	141.326587307358	144.292666023587	148.030905775879	141.815638153089	59.5473498508334	119.917300129546	77.4865349255956	105.455205126967
NA	Isoquinoline N-oxide	3381.21637093278	3434.56339772259	3650.67119142555	3569.22992828009	1634.57972921899	3057.07147735574	1994.017004759	2841.13497503576
NA	6-Methylquinoline	1841.49764124655	1876.19412200982	1961.78002928686	1886.97538187634	891.612959070838	1642.62095466187	1071.31249010712	1526.64119843835
NA	Cinnamoylglycine	19733.1216343405	20330.7844024476	20860.8605592207	20469.1385534105	9769.38185064455	17941.5681343794	11756.2771300982	16493.8113461984
NA	2,4-Dihydroxy-6-pentylbenzoate	42.7170637704741	42.1638109168739	51.876769762895	26.8945229403016	6.632540622105e-10	29.0585569210273	6.58934939676903	25.7684462788728
NA	L-Phenylalanine	2628.96655310341	2928.81703544393	2695.75118751428	2483.93478280758	1308.8062511277	2228.2660404673	1519.48282572202	2139.25080940029
NA	Toluene	277.560234029318	296.001144868542	304.086450026601	276.021765979871	130.856626352592	259.802334498046	139.963843637137	226.451458298314
NA	xi-4-Hydroxy-4-methyl-2-cyclohexen-1-one	440.96318783822	448.49598579485	447.278457120424	417.34817787335	238.504612034336	391.140780544021	227.573470137154	361.918793124902
NA	Hydralazine acetone hydrazone	28.1449596500346	31.5677094982067	18.5990115340963	18.4938040637149	48.2220370300527	33.1363560166761	43.3700738246473	42.6113016309263
NA	Cer(d18:0/12:0)	3452.22169880345	3653.32975930215	2972.72877611944	2358.62790382629	5469.64140386126	3975.54246294481	4026.15815938455	4546.86523023972
NA	beta-Tocopheryl quinone	12433.3638804413	12888.3853478062	10710.9701813394	9815.43920426161	15797.2879409204	14036.3005429701	13501.7425671812	15644.2745162938
NA	25-Ethoxy-24-methoxycylcoartanol	381.197314353306	414.546455811814	310.56531856173	239.919033125398	542.739450307785	518.006355488986	513.557077270941	450.027655122187
NA	MG(18:0/0:0/0:0)	1411.00839501534	1497.93234391918	1412.62290525298	1071.94654392252	1986.87648573944	2033.76407398342	1828.8512826594	1935.54128196715
NA	Sphingosine	488.160065571736	516.570398377387	446.449984337596	349.657303849294	604.148505022565	584.542034697025	609.267140629745	639.084350408918
NA	MG(21:0/0:0/0:0)	16059.3739389896	17837.3904995722	13692.9163872947	11253.2065458	23349.7937846735	22242.9968000753	23488.5233158789	22682.447742255
NA	13'-Carboxy-gamma-tocopherol	160.341402939242	146.938599628717	86.1430861960338	96.2175646866712	197.309250518694	157.584901903654	238.052770862901	165.616151693681
NA	Tylactone	1472.40950887512	1538.93798022002	1209.51118580956	1150.76633496669	1626.51143766264	1505.10205983731	1980.14358461291	1664.71743218339
NA	N-Succinyl-ala-ala-pro-phe-p-nitroanilide	61.6173135987506	63.6690331307794	31.4822982796258	39.9266904527447	80.3581933527784	72.9136911486663	86.5178239683749	76.4575036045204
NA	Stearamide	42428.1992781564	42470.8160015851	37427.0064473147	37915.2118016819	51852.8912054171	49402.8496624824	54594.4954486123	50090.7275201874
NA	3-[[5-Methyl-2-(1-methylethyl)cyclohexyl]oxy]-1,2-propanediol	101.058403286226	94.6966651547257	71.5381834694566	56.5552606780703	128.709276751031	121.733136247169	151.844888207382	127.706824632941
NA	MG(0:0/18:1(9Z)/0:0)	1160.27546218138	1236.24917580568	1132.22993956017	924.021528746055	1594.19838034634	1728.0674191821	1981.54241067545	1539.61476288408
NA	N-(2-fluro-ethyl)-eicosanoyl amine	49.9619117206004	61.8072629227275	47.2613625377355	46.6933567035298	76.0051071209961	78.8257306759974	88.8404877839884	81.2076816190146
NA	N,N-dimethyl-Safingol	115556.946977251	138199.197458075	122628.451776577	89770.2485933866	189257.348010037	180639.840869204	198517.49579315	193904.364795705
NA	Octadecanol	2958.47836264013	3673.30925759349	2944.16752002292	2164.31364076315	4408.2795833744	4748.57078123107	4906.17253404968	4832.07613789292
NA	Glycochenodeoxycholate	67.0272889608067	96.7658953706874	68.6692307833762	65.7067552823204	107.084014633586	95.0680783697962	117.083408008694	95.662302312171
NA	Spisulosine	2939.79123242329	3842.71235133001	3193.19944433301	2059.58959584827	6440.18619050751	4768.0590583922	5928.8149167476	4777.19574252451
NA	2-amino-14,16-dimethyloctadecan-3-ol	750.49657745051	985.007348700155	789.287839912495	569.544414192255	1423.6892579642	1149.12944438344	1615.15947401074	1203.12395500726
NA	Glycocholate	165.377010041987	138.295611344887	138.107197587522	143.248412817148	189.383792477156	151.898168260593	222.826282916039	216.308253714198
NA	PE-NMe(18:3(9Z,12Z,15Z)/20:1(11Z))	18977.0227395802	13986.2611288982	12548.4429571782	19995.9057473511	29641.7439714165	18157.0628357504	31470.29633567	29599.9913190619
NA	PE(18:3(9Z,12Z,15Z)/24:0)	3005.59746279722	2567.55187522915	2311.16289229335	3032.27221115914	5122.2818163172	3200.35040753182	5961.4460297358	5843.97827318895
NA	13-(3,4-Dimethyl-5-pentylfuran-2-yl)tridecanoylcarnitine	124.021005984511	88.2802842092725	91.1024132666417	70.9831082983362	185.384114452326	132.264149731525	224.456107060113	155.971866143904
NA	Phosphorylcholine	205.295768286365	172.629102495524	138.291187855706	145.120029622599	291.524439036524	231.286753512197	322.314517195943	256.470831608387
NA	Camelledionol	1044.5759695516	917.802641553233	779.904678550105	901.749604888906	1313.29074397105	1071.23918594577	1387.49075533109	1184.62552823103
NA	LysoPI(16:0/0:0)	653.487273503382	594.984852673037	353.315659646811	459.625645242879	2153.22359236818	1567.16106166305	2347.45943741101	2128.15285868721
NA	N-Palmitoyl phenylalanine	230.032158865572	230.957731991123	208.381378345509	224.066950425777	330.60192441046	273.878544532613	332.941758959842	299.904442203206
NA	Persicaxanthin	137.32972243299	91.7669168779637	81.559569331268	87.8100891860052	416.643559669882	133.322131107113	447.294295647937	379.238679868607
NA	Estreptoquinasa	30.1167448674125	28.5909015364738	22.2344758399028	23.6153600576804	46.0580562360556	32.5362414930772	45.3900376413943	43.0286998378836
NA	3alpha,7alpha,26-Trihydroxy-5beta-cholestane	56.5641290778325	56.8650915176543	45.0220561566803	46.7559634230726	85.7792892782853	64.3682492961465	92.0786608014686	85.3127507561944
NA	1-(2,4,6-Trimethylphenoxy)propan-2-amine	1359.62247572062	1221.1887006791	1125.2952634687	1171.4752719108	1606.66982381843	1610.10224419681	1486.62632627681	1625.00181126605
NA	Glutaminylglutamine	488.429025859292	406.768623084915	367.03180320727	356.526706415057	615.138864836988	545.252503960317	545.259322717526	603.353525006748
NA	1-Oleoyl Lysophosphatidic Acid (sodium salt)	57.0551842357334	44.5136014145049	39.0900001687578	38.3823346486739	64.7697782906312	64.6170404609907	58.5059540158389	58.4261799192476
NA	Cholesteryl oleate (Lipids)	6316.73071986386	5498.96081496206	4315.41395733828	4009.61864095296	7525.29766871387	6747.60999347072	6372.55722536215	6696.14350081136
NA	Ethylphosphate	28.5629077612762	15.6354617435001	10.0709736510105	14.5960522800111	27.8235875819785	30.7439563627595	26.5416744192697	37.330989731417
NA	(25R)-3beta,4beta-dihydroxycholest-5-en-26-oate(1-)	1365.91181586522	1251.43624199554	853.504551833738	1112.96115698565	1528.35281621327	1592.96112732537	1506.04415018059	1753.28494118732
NA	delta-Tocopherol	882.61944436614	869.771746914442	692.868423273977	734.846325197735	965.036150474178	961.365976527013	925.389193787377	970.397755632928
NA	Phosphocholine	424.206051176729	348.37816790048	294.644096942509	294.34915323281	471.382155619831	502.075422885285	548.474320129027	514.292622130372
NA	Didemethylcitalopram	537.836122335483	438.530140856166	358.041621519784	349.168982263696	560.353395890251	632.998779598126	650.947476102609	647.60995605073
NA	Tryptophyl-Valine	138.755767843765	110.832372856059	96.0797407846228	94.2317526066641	158.2067051985	156.632517730667	166.570279483717	164.587616589918
NA	SC-66	365.476230205318	305.27464058082	256.681782278443	247.277177718228	444.557289466094	440.508678128828	434.035221152496	456.917211075871
NA	Streptidine	32.9474414259161	35.8766278804801	10.3921642655581	18.9440070618939	53.9878402558733	82.3782294108796	81.7498650132552	81.8842875666854
NA	14-Demethyllanosterol	138.196704642614	142.353464138925	111.809986009808	98.8887936856971	163.441945144162	167.925719876276	187.453305265495	184.467099268518
NA	Demethylzeylasteral	1796.31583806184	1863.89864076131	1357.84337582905	1241.10016135548	2060.35382261811	2305.5939544192	2539.63956214753	2595.48746814729
NA	(8R,9S,10S,13S,14S,17R)-17-Ethyl-3,17-dihydroxy-10,13-dimethyl-3,4,5,6,7,8,9,11,12,14,15,16-dodecahydro-1H-cyclopenta[a]phenanthren-2-one	732.747299368873	747.040005519326	570.717846583057	683.772297476461	751.614156058456	798.1701266561	865.699730118962	884.34709175662
NA	1-Heptadecanoylglycerophosphoethanolamine	316.595042682847	282.263751550854	194.34260265522	233.310616003592	358.267188144448	388.782772586811	521.555264241892	441.845470187627
NA	MG(20:3(8Z,11Z,14Z)-O(5,6)/0:0/0:0)	824.982427881564	735.332634800888	547.751814242165	714.890037380267	996.924815822212	996.461170660696	1386.84715423347	1149.41900791687
NA	8,9-EET	76.3624503341674	79.6191139136228	48.6983649890698	67.8325948803095	98.7245223036225	110.646462575262	131.706424552458	116.642981247065
NA	MG(0:0/16:1(9Z)/0:0)	154.885179351894	144.614174382633	103.159199255753	121.591826986482	224.579101430256	242.291961160918	304.685730452935	241.442020360283
NA	Leu-Arg-Asn-Arg	96.9882878181878	84.6659490439868	70.7195843756835	68.5763018695768	97.9453737802107	104.315280624692	125.905807679622	103.820499154947
NA	Sandaracopimarinal	1193.39722542723	955.07530084234	745.756797038867	863.698831665162	1311.21367550568	1458.77801698875	1655.32696232754	1353.95623239816
NA	(5E)-7-{4,6-Dihydroxy-2-[(1E,5E)-3-hydroxyocta-1,5-dien-1-yl]oxan-3-yl}hept-5-enoylcarnitine	3353.40932061111	2844.56641396321	2243.77208951802	2429.66915261167	3411.09932870655	3637.44481597545	3838.10929457154	3736.00892528064
NA	Cholyl-L-dopa	584.563004031979	486.300673760757	358.001357890268	398.935339117612	558.925699856293	642.240827099263	674.876278701105	613.14662421585
NA	Cholic Acid Methyl Ester	2240.37711787757	1816.74625887325	1408.67020818227	1568.51379269052	1985.16689918605	2447.20758988493	2687.9050646504	2444.19632912901
NA	LysoPC(16:0/0:0)	9712.2901484303	8791.90013092127	6518.37701924681	6545.66165466188	9845.54003318886	11660.2339477012	13227.1471870821	11550.0111000261
NA	Choline	276.353250730567	225.696729535219	172.370271012789	168.393851545659	269.843781331143	342.777648039397	349.379821875085	321.405388797079
NA	Levorphanol	515.747697654062	419.713315716359	341.54125401871	324.91717070787	471.554166920399	605.703190449698	654.092278236748	585.016300708187
NA	N-(14-Methylhexadecanoyl)pyrrolidine	269.220284060049	290.621048366061	298.712126695759	251.922925021176	300.058170904192	336.859426549604	345.634472362731	298.338149906466
NA	Behenic acid	33459.2435756855	47592.7278916617	42116.5641244088	27347.6496745455	48224.9032955416	64808.1589372921	79839.7339086907	65692.1699034331
NA	PE(18:1(9Z)/0:0)	33783.6673984431	36748.0769101541	23183.8734688813	25839.8716872654	34087.0833359248	53329.5719736152	63194.9263766712	47690.5967256209
NA	Cholylglutamic acid	45.2684670568394	42.5508932790124	24.6329833370498	31.106102361344	48.976052078645	81.4504423834595	87.3838432392547	70.6497012736784
NA	3,N(4)-Ethenodeoxycytidine	51.5283360638863	54.3972468358088	31.2835803662965	29.9003311891333	48.2268101383237	91.7500529131278	96.7606210500519	78.6855644862157
NA	Dodecyl-beta-D-maltoside	41.8092017152556	24.9133269963042	17.4975258265847	17.8504064260976	33.5270530412049	71.634375997376	85.5837237293203	53.6636098893404
NA	Colforsin daropate	327.502677286802	264.755631016204	166.986098252032	243.056335708144	315.03066925916	524.439708824419	562.979889090645	403.937931983721
NA	PGF2�� isopropyl ester	3934.56057596516	2902.05675698537	2048.34548672666	2719.93475177206	3710.75975241068	5309.80881362931	5749.49931058128	4539.85196688452
NA	Adrenic acid	308.871060092625	338.652318850955	279.876898175852	298.247652613371	337.111792234682	375.110817730543	417.101615388147	397.00070933209
NA	N-Stearoyl Asparagine	510.53424760417	661.528146869506	444.783435200171	508.021368958206	590.922414018085	737.132733491639	858.154239935968	731.078529833554
NA	LysoPE(20_3(8Z,11Z,14Z)_0_0)	120.587221779138	134.650243130306	97.0945862717226	137.14534288715	160.591367705054	202.50621661636	231.417821733033	183.694157413444
NA	Cytochalasin Opho	94.5163321999967	133.918907591203	59.0525039499292	67.3420053228493	135.92330794843	240.943581071706	333.128432431803	201.435802696121
NA	LysoPE(16:1(9Z)/0:0)	185.986925110265	240.089254801572	134.814690694982	126.328969834904	277.819143064854	427.17570277933	595.06646065613	380.095006448128
NA	N-Oleoyl Glutamine	34.6628464496958	66.7609059872786	30.1749936758812	26.3994275832752	69.7430588638891	83.7949823162048	83.875278207258	75.555527233508
NA	(15Z)-Tetracosenoic acid	413.756606479521	515.134956054474	382.966887703794	324.318348191239	443.334533541395	647.863091716903	622.424085661171	658.101112981793
NA	Sambutoxin	8617.0065396087	11547.2294007226	7165.05711229561	6709.37863497726	10276.1343075314	14552.6853301427	12930.0408331018	13793.281484934
NA	PE(16:0/0:0)	13528.2413759311	16860.2578359008	10705.7667931975	9227.47652433273	15849.1856099921	24066.5807981607	20670.1281912683	22502.7243177792
NA	(2E,6E)-Farnesol	3201.85613299373	3450.82702543358	2369.87942771241	2112.0054647236	3153.25419307254	3975.86770990459	4216.04840191017	4063.05663227921
NA	Lyso-PAF C-16	5463.32257531284	5816.23572418717	4234.82762629984	4021.31539267821	5464.19967186032	7009.90403563792	7089.52137441404	7003.08039222592
NA	Palmitoyl Ethanolamide	1304.54449647952	1456.65675274968	1108.46896652778	981.861059989927	1445.42227300004	1694.77553524262	1844.42797812271	1718.82800901988
NA	MG(P-18:0/0:0/0:0)	214.071016171102	261.458817881061	190.530789397371	136.385673997104	239.602902569904	310.173321333003	332.252810722725	319.256978137349
NA	Oleyl alcohol	953.830793194624	1098.55787238253	897.471875975001	791.120926974771	1238.81192400693	1321.28514380345	1199.60710595247	1392.05255773197
NA	Hexadecanoic acid	1163.8633341973	1165.80142915179	1042.63903000543	915.181770804803	1273.61136196918	1394.05920657296	1301.62296565342	1482.58033689746
NA	6,10,14-Trimethyl-2-methylenepentadecanal	471.423623173077	524.935023422594	358.437973784083	400.670915208106	515.781752902359	618.211127295944	497.794856304842	656.04161858901
NA	Campestanol	1217.04013602086	1277.90372723593	900.680163171556	1001.66640939287	1264.55511642003	1509.12121610998	1269.95963561591	1620.9153525003
NA	Cholestenone	291.041995851803	337.430245800282	204.730612371084	190.320181520964	321.029902277355	450.583110388991	361.867588281392	405.250166435175
NA	Glycidyl stearate	4016.58300981018	4799.99256206394	3832.52516740283	3211.20017812695	4755.53453862465	6186.96294550645	5191.05480216402	6150.01686362747
NA	N-Arachidonyl dopamine	1376.1406029497	1715.90516596039	1120.80211363164	1079.85555688736	1567.4627872492	2624.43596410718	1779.08566127992	2418.09144758926
NA	Levonantradol	102.979118332002	99.3735560906986	64.100211802118	61.3210192831059	126.533446346927	207.166707856797	162.725870228591	148.262537739889
NA	Cyclacillin	51.0746366465678	40.6617284101361	15.1906146694164	8.74516399655509	45.1580894046318	105.601783341276	64.5239824219866	76.2713162696339
NA	4-Chrysenecarboxylate	3200.19358104562	2281.96240506022	1407.24840356244	2175.86526924299	3244.80882036705	5459.42748616717	4327.40429021596	5061.11028236238
NA	N-OCTANOYL-L-HOMOSERINE LACTONE	1709.14204881206	1757.67207098319	1014.22704388498	1502.04391517088	2795.73794921801	4122.57942055719	3156.10831213287	3614.42917465174
NA	(2S,3S,4S,5R)-6-[4-(5,7-Dihydroxy-4-oxo-2,3-dihydrochromen-2-yl)phenoxy]-3,4,5-trihydroxyoxane-2-carboxylic acid	166.204797195128	117.477647353931	43.9388683654422	146.728619705038	275.355312650307	722.111695468851	488.062788764746	520.762612665629
NA	Anigorufone	291.812574502124	146.372828985599	232.344419316584	190.765693445069	449.391226401954	822.198411273428	389.938006053989	481.185576572568
NA	LysoPI(18:1(9Z)/0:0)	463.58249899804	313.002410860722	231.209477218346	314.102991201427	963.321230557026	1346.27570252266	1108.13710251327	891.849629500744
NA	Cucurbitacin A	172.953408581739	133.092924234301	89.0479860051878	116.699063713013	312.997747443345	554.96958915046	440.047445608652	337.137103221753
NA	Aplysiatoxin, 17-debromo-	64.5254161442762	43.4658147082853	51.6814177746055	38.4356439147847	125.908296275089	216.090498692932	168.130345322625	122.474169266117
NA	2-(4-Methyl-5-thiazolyl)ethyl octanoate	232.500659957422	147.276404771162	90.3099827877119	135.466290099009	352.181565171654	649.391086376375	439.683102048214	337.368053454762
NA	Falecalcitriol	1185.69994556616	501.522553986537	446.192356442279	741.628642917521	1422.00386761228	2587.67909481305	1946.87105641564	1653.58447200167
NA	Isoleucyl-Methionine	389.494767048872	120.536404853719	122.197361421834	209.0167953832	398.091212479416	884.229881662799	583.035520918068	464.97928729224
NA	PC(18:1(9E)/0:0)[U]	191725.09183199	125586.338496696	106648.529402188	128176.666651463	166357.087574327	246934.882628181	235843.342414754	222602.699685596
NA	LysoPC(18:1(9Z)/0:0)	69901.4405753789	47965.8211060341	36224.6057033615	50954.6145346504	59312.0190225645	81751.3400313412	79265.0891509961	73489.3158886373
NA	Gymnodimine	15819.2798928616	10815.4533481643	8471.90782919294	11845.2284563659	13566.1631019196	18388.8926042912	17909.9977934555	16862.180942771
NA	XANOMELINE	144.839370381013	95.675142216164	77.9947023931291	106.453623626248	159.335421190942	190.149435424866	182.447566941796	168.373894799207
NA	PC(14:0/0:0)	5333.75882610136	4026.15384023843	2911.55069703211	3931.93225179545	5290.08837142165	6180.95449001066	6758.13702650821	6007.88298226359
NA	1-Myristoyl-sn-glycero-3-phosphocholine	13663.0492462492	9360.00400395181	7868.18454678221	9588.43915324584	13240.1912897049	16377.620547208	17597.3845058142	16545.8754264547
NA	3''-Hydroxy-geranylhydroquinone	11.3992649027986	6.02115538791733	3.49834934722869	9.50375853097368	11.2139072020212	16.0477704689164	13.8923664958169	12.622170630052
NA	3,4-Dimethyl-2-(1-pyrrolidinyl)-2-cyclopenten-1-one	78.8991024365423	37.6413475977348	40.1392569092991	62.0677992996617	82.6723344058711	105.064125241793	117.21898476913	79.2325585066307
NA	Oxyglutinosone	51.1695816615059	37.1164222490821	40.3477172164977	55.3858799386866	87.419880511668	118.680534578474	97.0973147651668	125.053940209592
NA	(S)-2,3-Dihydro-6-hydroxy-5-(hydroxyacetyl)-2-isopropenylbenzofuran	68.3487408160372	45.3334953032466	57.0334333779311	63.5493942144882	94.2397272529421	98.5290536069161	100.960930367875	106.362047855604
NA	Cholic acid glucuronide	175.951971532531	105.806626485194	122.204772556573	96.2617492685094	167.950292561099	224.281360891912	188.457956702476	208.565341486092
NA	Cholylcitrulline	178.633749648379	71.6432116694406	112.219169427826	126.805727608958	184.745467134735	215.157660040593	189.794882121311	205.457879290647
NA	2-Isopropylmaleate	89.6287346970385	83.4372793885487	117.370486947808	90.075593424944	213.965006266409	104.961529299285	209.308648690973	169.92367840317
NA	Cyclooctyne	260.546155304083	240.369165023867	256.20304131464	241.386139994621	421.38962276799	298.168195465049	418.799523059176	309.849366820207
NA	2-Hydroxydodecyl methacrylate	1207.92019816554	1030.93188574603	967.802934359304	944.91708118325	1818.99805263525	1205.11081665994	1771.16738615628	1326.3288945063
NA	5-Oxooctadecanoic acid	615.468082294592	562.104384301355	541.556022828249	467.20122489963	1188.14360764126	712.772434858162	1053.98154892839	788.742347353273
NA	AS 1-2	11355.6331432452	9233.96024842726	8785.92407216694	10538.4678482456	17419.4604879388	13020.2462011521	16134.857581381	16035.7775108159
NA	Tulathromycin A	64562.9874127162	50333.0003610533	43168.5877159603	66554.9435639211	146242.103471688	86447.4549701853	138834.754958358	110998.711403423
NA	(1beta,2beta,5beta)-p-Menth-3-ene-1,2,5-triol	279.197621340249	231.292183219251	249.81037263942	268.610414323747	380.263234438801	298.116319800752	364.335229572956	334.968893708998
NA	PE(24:0/18:3(9,11,15)-OH(13))	5776.69775331553	4313.08962143974	3569.58769481486	5630.5477055573	8808.82075451477	5549.80358138587	9256.99005826379	6561.91787545578
NA	PC(P-16:0/22:6(5Z,7Z,10Z,13Z,16Z,19Z)-OH(4))	5159.43642460678	4384.96031912936	4783.89067721951	6846.26929436836	10457.686790478	6471.67921679822	10485.0469656548	8540.0360539044
NA	PS(18:3(6Z,9Z,12Z)/24:1(15Z))	342110.844990016	279851.582942556	283457.477163709	357472.818748741	547104.605077227	354289.646089244	514895.287911196	445310.803412443
NA	PE(20:0/18:1(12Z)-2OH(9,10))	87443.6885826723	60373.5815687633	56985.5991608423	82591.6307783776	152817.26964132	87397.1680168537	139397.736140493	130652.620410492
NA	Cerebroside B	46550.8502946413	32584.5242980074	36893.7551037119	47538.1301857744	75681.0576090088	44857.0990186418	70578.0225913388	65451.3867114612
NA	Methyl furfuracrylate	42.7371137777154	31.6279795708201	35.7901999924175	32.1147673195202	61.1386526674086	45.7712324540852	48.7732587539142	43.3314558372933
NA	PC(16:0/20:2(11Z,14Z))	1775579.14189311	976910.917900643	1368365.54686122	1001840.94840536	2700118.04475072	1673828.73178191	2411087.6382114	1650618.53693916
NA	PE(P-18:1(11Z)/PGE1)	86366.0677623708	63653.3392105183	82844.4115373364	80450.4711595298	200618.371754264	116492.978120506	165638.856583865	164431.400998368
NA	CE(LTE4)	483033.375768972	368172.509438369	383019.882602523	427176.761374756	878872.961628274	545401.604975576	717054.833971824	694835.359902048
NA	Desisobutyrylciclesonide	609.062140831786	478.601551062772	504.772497660797	561.47664792747	1100.66339538086	618.636742675645	836.504443169259	887.650292706963
NA	Ricinoleic Acid methyl ester	367.868248883877	350.772610615938	343.283918057186	335.971787488728	674.408242798624	410.91479636283	519.252165830085	561.840296225681
NA	PS(14:0/24:1(15Z))	2487599.82732174	1617805.36423765	2070063.9643765	1965318.91995361	3867035.20968106	2344031.06225003	3336066.5580941	3247429.60609562
NA	PE(P-18:0/18:3(10,12,15)-OH(9))	108806.928691451	73193.5841879793	94416.1602868005	76973.3917786017	196915.901644167	109551.117817021	134642.456796982	140667.091897408
NA	PC(18:0/18:3(6Z,9Z,12Z))[U]	1307659.06348547	1004471.06306886	1351505.6511646	1163664.02899398	2343290.90324868	1366267.79398985	1786838.2530493	1924911.42104986
NA	N-Docosahexaenoyl Arginine	1031.22291519902	767.178870287459	1123.90119319538	784.77848051485	2188.42481648118	1130.27525612145	1693.34264131076	1680.90217164121
NA	1,2,5,6-Tetrahydro-4H-pyrrolo[3,2,1-ij]quinolin-4-one	29.1618762804639	23.5775340089331	25.974703159243	29.4759491457665	44.984741478081	33.6355347842162	35.042126214565	38.2529691908927
NA	alpha-Butyl-omega-hydroxypoly(oxyethylene) poly(oxypropylene)	83.0327829725966	61.0264220247903	69.4637844998013	79.3899163516061	128.516222125392	84.9513033740828	98.7491792404159	100.288320409711
NA	16-Hydroxypalmitate	342.184476066642	253.988559784319	288.283060802591	329.879480723724	536.167338382825	353.169324509021	405.14424993584	440.988274284429
NA	PC(18:0/20:4(5Z,8Z,11Z,14Z)-OH(20))	212923.15714699	177872.929828726	192220.516001737	224330.654790092	420963.980211639	269515.139720981	338381.351302057	311261.590790816
NA	12-oxo-PDA	94.7254149686107	80.405543339104	88.4472733671118	91.2270739058881	145.151468587719	107.855471955597	127.545715577956	113.12904486786
NA	4,7-Epoxyisobenzofuran-1,3-dione, hexahydro-, (3aR,4S,7R,7aS)-rel-	185.318466052942	149.820829167366	143.985838238427	153.518667355985	264.010610201846	192.02148501605	210.357904263466	208.523447984679
NA	Azithromycin	11589.175931133	10094.7022614778	9972.12004824198	10155.4207708625	16027.0505824124	11518.8337402247	12946.5217772828	12844.7160581583
NA	(R)-14-Methyloxacyclotetradecan-2-one	81.7685481936097	68.9080966084353	63.7709201784647	70.3762078245231	131.772990111271	86.8909037773942	100.135720039706	93.2422432088029
NA	PC(P-18:0/PGJ2)	374.549887984573	341.017941998149	316.559219343954	315.353450852801	580.743585133597	418.030042786516	483.92361098887	465.560011049488
NA	Heliannuol B	915.402791576705	765.801174978731	826.96092242208	813.396355667441	1568.49029164592	1036.6260855297	1249.45903139229	1131.44174193339
NA	Protobassic acid	1804.26559617051	1369.29306173719	1383.48073918114	1436.3775022404	2820.08737549301	1884.73258417087	2277.48856014888	1977.93973814642
NA	5-Nonyltetrahydro-2-oxo-3-furancarboxylic acid	168.301130971309	129.670726650489	137.365035073718	145.186269606368	197.157500250096	163.267983708877	169.936242060654	189.988296931122
NA	Lysyllysine	88.2095524566863	61.7773992144367	62.1800986266243	67.8053338964061	108.515801929723	88.1407633270302	83.0158925407809	95.1449934117867
NA	1��-fluoro-25-hydrovitamin D3 / 1��-fluoro-25-hydrocholecalciferol	1101.25767352789	897.508783845201	825.59758478026	814.812105315895	1359.72435267931	1127.70326941292	1106.48297986848	1169.04858628373
NA	Gentamicin	22796.0500686029	16896.1379737744	17654.0298947058	15643.9725511577	31083.2213505904	21504.502944861	23911.2219113553	25139.8667022555
NA	20-Hydroxyeicosatrieneoic acid	742.416251856842	579.60208049745	527.526311782063	580.735206804179	1020.39503067869	725.018585734049	763.405794987773	840.997467597923
NA	Ophthalmate	163.497746634152	130.749012779275	128.773024744524	128.64318469073	225.438599140481	163.725913860793	167.844108794137	198.255077384434
NA	1-Hydroxyvitamin D3 diacetate	864.656535217626	704.167551178017	698.528880374839	657.960715994337	1192.0346632864	873.112265953068	862.904785885746	1017.69394418825
NA	Esculeogenin A	4606.90747143031	3793.62839944156	3672.38199497542	3625.21582902354	6287.73374359037	4661.75514868245	4697.81384000418	5258.77612856967
NA	Nopalinic acid	1569.31097667	1257.84176210948	1255.36117525445	1217.80091563772	2182.3006145045	1613.28451314029	1618.18247080495	1829.50955628376
NA	1,2-O-Isopropylidene-D-glucofuranose	83.9042687577921	81.717630089798	54.1568065447399	69.6570006067092	140.295898962996	94.4058037000688	91.9805811444213	112.406146859868
NA	N-Eicosapentaenoyl Arginine	2954.81669623734	2762.12793645289	2329.40272445749	2536.03108248543	3752.50000837979	3003.88321963095	3031.30054499149	3314.4661838595
NA	trans-3-Hydroxy-L-proline	617.085434138281	542.770298145193	542.637516900889	531.175616847191	875.980119120213	676.289440875869	639.666742402655	736.285144915293
NA	Tacrolimus	1989.67463906932	1850.59353309489	1744.35765723141	1989.34485385303	3242.72724715288	2272.17555756845	2280.46221067418	2736.13728374148
NA	1-Octen-3-yl primeveroside	417.686150385029	368.162579072936	338.829490371295	370.601406950928	627.136628058633	435.337215184821	472.457155702316	553.994905629435
NA	PC(18:0/PGJ2)	56619.7276647895	48198.5628326694	50965.8833497391	53944.3642541198	127765.920322796	71881.9268809995	81769.4521248447	92904.6207881724
NA	Diplodiatoxin	322.588394786321	263.282474180765	273.311458486238	292.662047118093	536.757929454134	369.163224432265	383.505788554454	419.335096922694
NA	Galabiosylceramide (d18:1/16:0)	28499.6222301518	25285.2856339164	25150.6068274105	25527.997786483	49328.5634980487	33833.5534919473	35006.1835757163	37959.0228672681
NA	4'-Oxolividamine	319.302227305026	244.078417536356	260.427113330364	266.808203930792	502.635216286356	312.749328190983	358.042273500732	416.063397981497
NA	IDP	44.168730314576	33.3569254607942	35.6056871383646	37.9772926723163	66.9177290995969	43.4955504220677	47.9416458413069	54.8129034935022
NA	Traumatic acid	30.4561198198829	24.3718303178934	26.2595691780936	25.4806377842649	52.1798745647884	33.1083941020157	36.1740275929042	41.2688133769799
NA	Dexelvucitabine	151.160654967623	124.275814796431	124.08509842394	127.823127433438	250.250651504182	162.246150381764	165.914707171962	198.419765562518
NA	Alisol A 24-acetate	2555.15742671552	2196.86273665187	2065.89319459114	2048.47486801968	2990.4037721119	2504.12519047631	2914.28191735961	2980.30597698827
NA	Neurosporaxanthin	1279.43569364277	1078.40063265576	967.444295135147	1032.61210242557	1752.82184945114	1318.22238667284	1743.76715646907	1918.89334254066
NA	(10S,11S)-Pterosin C	2136.39172361716	1969.76615697139	1696.15557631573	1637.80472312168	3128.61028853589	2060.48004025574	2626.47141673923	2904.61019366612
NA	Neamine	92.4821163220128	82.2486795224522	71.791956454186	64.0437475462338	116.614314941584	88.6732214016138	103.339719403743	120.359138575655
NA	(R)-2-Amino-N-(2,2,4,4-tetramethyl-3-thietanyl)propanamide	88.8172248807556	77.3478169314966	46.4681902548382	80.5452086810467	122.378000835568	87.5393177906782	104.997401203872	109.508228187595
NA	N2-Succinyl-L-arginine	438.901963131612	375.85270313709	312.864678733225	346.67366806378	595.497246659353	422.098752131647	516.436513901402	507.731410036182
NA	Glutaminylarginine	3798.23331676484	3299.17120625541	2383.41068696788	3117.14687940834	5871.22060802479	3762.80929212715	4336.41425133905	4572.81681496619
NA	Nepetariaside	647.266308982143	553.543879264194	381.264570476931	502.590579817331	940.896611324719	623.056714567044	725.39152929707	733.126685025975
NA	24-Nor-5��-cholane-3��,7��,12��,22,23-pentol	1017.6117494569	924.401800062419	745.326902068626	926.800915755323	1492.13182215823	982.002039026924	1216.04355942422	1292.35764443676
NA	Zeatin	337.190604072025	260.843012685822	205.701877182298	261.05472673462	578.941922067067	305.69287363276	427.635631193687	478.744955466439
NA	7',8'-Dihydro-8'-hydroxyreticulataxanthin	6131.88889306455	5034.72494947319	4801.50713530623	5034.28985626373	9175.04966999909	5964.75488537277	7488.69235192285	7275.5922601378
NA	Vetiveryl acetate	6305.98636804046	4729.80088251087	4781.19244704406	5290.83958539907	9433.6187511742	5866.57629904232	7642.65496243118	7415.86894752506
NA	(+-)-Ethyl 3-hydroxy-2-methylbutyrate	7378.87171862273	5634.01378832639	5534.51247054048	6149.521408024	10981.8114856501	6913.66306862528	8504.35579324637	8690.51141969802
NA	Abscisic aldehyde	88.386620849213	63.5214082618069	61.3607577703404	79.0506638888987	98.1281776954998	81.6638079928917	101.10507581614	93.574974241012
NA	APGPR Enterostatin	614.019119987123	439.243178816926	417.46235694948	505.129780195831	689.441560035082	600.707038135494	642.98027791963	640.384966296464
NA	Cyclododecanone	18414.679956965	17322.1256312324	11081.2647787508	14187.482429821	27109.4585249838	20957.6980765522	21979.9694409154	20332.6036532097
NA	5-O-beta-D-Mycaminosyltylactone	378.239173662925	339.731257336054	272.189124430622	301.17979205792	425.85313050323	359.427299174704	412.238615948967	377.659152453096
NA	Aminopentol	9541.03507021127	8574.25521974036	6861.14854019982	6764.88507020134	12578.8583321992	10491.2289548368	11212.5850975788	10109.184161812
NA	Ocotillol	129.806422930455	115.469122020423	79.4905937298936	80.1050694994092	179.839697986414	146.378130891979	174.06845250748	136.653265382442
NA	Ganglioside GM3 (d18:1/16:0)	194.640753808992	496.598865561958	274.977278324352	605.318180133704	1590.82180568745	1024.05715389913	732.002657780366	723.37555717992
NA	PE(P-18:0/20:4(5Z,8Z,11Z,14Z))	4894.22145797838	5700.69656183745	4897.32314763623	7671.62424367199	12076.4819577913	7617.2890122418	8757.57010979124	9261.35562151546
NA	PS(15:0/20:0)	8783.97322414551	9039.4214190023	9148.8695958324	11563.0321374693	22798.5656194429	14093.9868337666	15924.6409841083	13275.179904837
NA	SM(d17:1/20:3(5Z,8Z,11Z)-O(14R,15S))	246159.611923869	234137.668447026	219452.833099896	269477.27061811	411478.50003339	281498.817285731	332347.535300575	298916.027318032
NA	Docosanoic acid	89.8124707114263	111.888842481188	91.4545157281738	70.9901716225136	200.065839086028	157.770889599994	133.341786823392	124.311347790522
NA	12-amino-octadecanoic acid	1401.1056329516	1414.51463223868	1124.65579957524	1018.57968862975	2845.20907891517	1827.84686710175	1957.5654894035	1748.17236997783
NA	Solutol HS 15	52344.0106862604	51197.835238751	42563.4574837549	37841.3271062073	105081.958279825	66633.46763697	71260.738510667	65661.3117653979
NA	Palmitic amide	4426.95302584031	4532.79216674426	3882.02048377904	3229.85389256278	9459.58144724056	5799.75251384684	6122.04932191401	5776.37486609417
NA	MG(19:0/0:0/0:0)	14119.3069156553	15042.7650116404	12602.6607157688	10328.9216505632	32751.200949302	19860.6294736977	21797.4263972695	19686.7729774239
NA	Anandamide (20:l, n-9)	1613.94840427337	1843.11118848888	1613.24465664068	1151.18404483671	4616.12866139894	2804.57979065093	2736.76370967638	2455.3545316058
NA	4-(3-Hydroxybutyl)-3,3,5-trimethylcyclohexanone	92.3535403548947	103.329136213165	86.508266479446	68.5797454342869	216.712381829	140.935640895834	146.719295304249	125.955102054184
NA	1-Octadecanol (Drug)	1228.53641950515	1537.54760106975	1279.3228720148	915.309135583441	3253.36231698573	2065.77179197416	2243.25542481571	1836.46729598228
NA	4,4-Dimethyl-14alpha-hydroxymethyl-5alpha-cholesta-8-en-3beta-ol	3676.592980164	4113.27759835282	3405.87062787111	2661.39040774368	7295.00043491223	5488.59526881831	5210.63866887055	5021.84438465932
NA	1-Hexadecanol	3207.07694967917	3454.74014089887	2913.49381919657	2342.79443118737	6413.82711757811	4532.27232805598	4830.78562699246	4682.76170346033
NA	Eicosanoyl-EA	48101.5500695519	54414.9229669254	48106.5883178968	35570.158736004	100657.183307525	74638.3149944023	75776.575096342	74817.7442816689
NA	Campesterol	19961.4442118059	21803.3012492476	19204.2365435334	14765.1568509061	37951.1068720951	29460.3955840459	28064.2739237423	28211.454433803
NA	Icosenoic acid	668.303015081905	683.006022815723	599.662396866632	517.09162725354	1359.80981095056	897.439394266088	1059.96717714484	945.548748882473
NA	Octylguanidine	70.9588264425896	73.57701411572	55.3724265100254	53.9210124846453	133.981975430686	88.7029779838504	98.5667787467465	90.7945191618697
NA	6-deoxoteasterone	1890.41511497573	1956.29932235989	1510.51006509882	1254.09791469981	3484.5152946133	2477.7184655489	2775.29284802159	2453.00717669266
NA	1-Cyclohexene-1-carboxylic acid	51.4924109842282	45.5510796993928	44.3964180481439	48.7354741702623	61.5637212852277	61.0225575734028	53.9126248865207	54.0729700361988
NA	Glyceryl lactooleate	1386.84504478565	1271.53518109459	1329.81865793291	1293.32096171616	1993.44689378798	1669.99780950987	1581.40202929139	1621.54771219895
NA	4-beta-Hydroxymethyl-4-alpha-methyl-5-alpha-cholest-7-en-3-beta-ol	202.904195081647	178.945212266519	189.76744591801	178.923760556285	315.388444518602	243.756567807884	247.984726933408	253.905875456056
NA	1,17-Heptadecanediol	1362.44868431963	1210.52651328113	1143.29288343987	1245.30870523657	2220.7336959956	1811.14431959438	1791.47763780518	1912.30445350248
NA	PE-NMe2(14:1(9Z)/20:0)	388747.762552808	406431.094436913	313754.66909025	377680.505794398	753076.274680705	574574.68145803	540959.422957889	556345.10241374
NA	Dibutyl sulfide	39.3015974368467	28.6574245098919	38.310791844194	44.9208431937769	108.485273390589	74.7795594107968	57.801542475158	61.0845918889327
NA	CE(22:6(5Z,7Z,10Z,13Z,16Z,19Z)-OH(4))	186187.035947889	148219.568970571	161709.132735947	185401.244656569	305933.109414418	234145.594780186	219305.203561514	210633.621432136
NA	SM(d17:2(4E,8Z)/18:1(12Z)-2OH(9,10))	291291.998268881	241102.458575915	256398.327553015	263581.480715104	723547.988935202	497433.61133356	512781.022232825	441641.39105919
NA	2-Hydroxy-1-naphthylaldehyde isonicotinoyl hydrazone	61.0319042555291	58.3508662567907	64.4089600384734	68.0087749800435	156.59941450761	105.583231877907	97.8228936919552	98.8685241645707
NA	SM(d18:0/18:3(10,12,15)-OH(9))	1933857.72659726	1691541.9016144	1772931.6789528	2148925.44531209	4831155.64866268	3350663.03952727	3164950.96450548	2819180.52564296
NA	Ala Ile Arg	5984.65088528767	4905.76353045562	6007.71150839061	5472.13348478871	8043.00245849566	6688.28445560517	6277.76701007435	7204.835082881
NA	4-Hydroxycyclohexylcarboxylic acid	71.4025563964971	57.20622718542	85.0109220437261	69.76706595882	115.423955236309	98.3200949342147	82.9450681481712	100.82455989495
NA	PE(22:4(7Z,10Z,13Z,16Z)/P-18:1(11Z))	2653.68687848925	2810.70035098126	3653.86263946714	2964.6015506237	5620.97360545169	4286.83671348464	3953.98757624616	4826.59111520682
NA	Coniferyl alcohol	438.637546576769	377.622362995213	574.758749033516	411.489761025819	828.790166188199	577.433253900491	626.374838733963	636.806372889103
NA	7-[(1R,2R,3R)-3-Hydroxy-2-[(1E,3S)-3-Hydroxyoct-1-en-1-yl]-5-oxocyclopentyl]heptanoylcarnitine	87.6690217356422	89.2456075402217	103.767030493742	99.7103844793941	170.090434758192	105.441963457618	134.216757782473	143.490685018458
NA	PS(15:0/22:1(13Z))	271580.543951744	221569.459071895	308488.623736513	299128.16884203	550164.568513513	350818.643668048	396533.556711847	470548.487498131
NA	Catalpol	206.591082851385	138.79309660957	193.753042953258	191.889631270199	538.557356518506	279.376311315398	360.51873050076	423.531575027087
NA	D-Gluconic acid	939.513587935921	948.542092689542	946.405861448826	960.55647296056	1687.28845911505	1197.90728351528	1348.93918099036	1399.80323685461
NA	PC(P-18:0/22:6(4Z,7Z,10Z,12E,16Z,19Z)-OH(14))	49547.8658227782	47609.704589411	50998.647323643	55156.4514701945	89738.7111983712	65465.4060285066	70310.509888214	76357.3798327326
NA	Threonylarginine	178.437886755893	162.220977752882	167.201560207066	193.220913455597	310.469617546483	220.335312052332	238.649047161107	253.301490102057
NA	Tetraethylene glycol monododecyl ether	58035.2278130506	57675.4561037739	60247.0938665442	58590.5972881451	104273.838576412	71361.2936256567	75420.6270597411	79922.5980526254
NA	7alpha-Hydroxycholesterol	6222.36802621089	5755.0362252529	6161.50493219985	6688.03900331249	16104.588196945	8470.00766432675	9897.64922274502	12519.5973988509
NA	DG(21:0/LTE4/0:0)	204.047698764042	214.007176913595	197.983918705419	206.707716139319	418.091591435318	260.103372063535	290.864717321683	340.119271185604
NA	Octanoic acid	123.037640191282	100.796106743637	110.786198104856	135.142971703337	210.844643738576	150.104714461356	159.074398950534	199.125089810466
NA	Soyacerebroside I	2205.30941478896	2220.71682851455	2755.12287431065	3136.11110088275	6000.46549340416	3611.75722519074	3386.89403003931	4506.56971449434
NA	SM(d17:1/PGE2)	28171.222153472	27500.9454452306	32436.8732956862	34083.5914102708	57719.2425741837	41803.4998062658	39878.3285747694	46127.7341839516
NA	Prizidilol	93.9062727896919	104.882258618734	119.53533957507	83.2143901319856	169.739431810153	139.924980403814	136.350151686912	165.224657983128
NA	p-Menthan-1-ol	46.4588350005454	54.6541785259508	59.1399306740745	37.6467183938298	88.5930911371097	63.8632946658469	69.4375091014386	90.6507205430777
NA	Diethylcarbamazine N-oxide	149.032421311958	172.38007041798	157.419923631335	147.830105328473	205.566214708067	178.757231667069	188.037031891449	190.37458049995
NA	D-Fructose 1,6-bisphosphate	26.3761170525626	31.7270103595646	30.6333379816401	23.7105955582816	50.4291849505903	34.6620869417987	41.6556080634418	39.794598048266
NA	Armillaramide	4229.61723240602	3927.23738963442	4134.42907057957	2977.90443351017	7335.71780388702	4125.75343090135	6605.79665495821	6552.12619361773
NA	L-Proline, 1-(N-((3-((propylamino)carbonyl)oxiranyl)carbonyl)-L-isoleucyl)-, (2S-trans)-	537.975662555231	504.573878115151	608.613892650246	436.083828126488	822.377280337935	558.647770852931	691.579452119135	797.451029067517
NA	DG(22:0/20:5(7Z,9Z,11E,13E,17Z)-3OH(5,6,15)/0:0)	53574.3644927658	50281.675206497	48805.3975941391	42427.0021222086	68835.8178413734	54775.3201813017	57111.3126828866	73329.3489719814
NA	Phe Leu	102.77601187213	85.9599108817524	87.4193000254069	70.4421208948681	149.927095134335	109.826298194438	107.301373350317	128.466821516605
NA	Cyclosporin A	1515.33108540094	1251.39622156503	1311.40460376474	1164.98839269091	2417.61407651922	1577.65847808199	1760.97277113442	2057.17901662266
NA	C16 Sphingosine	2592.94927141179	2410.72188077202	2243.15901110099	1893.44231293852	3895.34424797898	2751.30190993229	2950.75306763411	3482.44840142813
NA	Amitraz	58.2586359960866	57.0604171891106	52.1993296190877	45.9397721081523	92.9641857011677	63.4514296840537	64.8335423718319	79.7087139049337
NA	DIMBOA-Glc	471.064283447757	229.577831384912	404.337642409765	518.997790313302	725.602287265939	763.768561824759	556.479211590638	934.553261662498
NA	4-Aminophenylmannoside	55.6397799502722	20.7156845014568	34.6710115565798	38.3937881430925	96.8423584382863	90.817916009602	52.8074279290426	102.823388135188
NA	Matricarin	45.7401431380973	25.8752194730187	33.1372501028532	42.3955903312681	67.4375009609733	55.8764518119237	42.345780396865	70.5483632237109
NA	3-Hydroxyeicosanoylcarnitine	723.513731146236	709.822359842335	731.058924549284	705.223794406247	1010.21671496245	953.197458742094	833.625100164337	1086.34845958857
NA	Araliacerebroside	1797832.17279076	1937390.12352763	1443396.25698839	1627919.06469332	2747261.11937032	2228055.92183785	2024659.07238323	2696993.88845749
NA	Dieporeticenin	263.097766151716	256.037967356056	228.28719774856	259.628651263041	391.128200985898	299.743212434223	301.527779458825	421.549409866293
NA	L-Pyrrolysine	43.3630119376093	35.5228337320043	35.8420429725751	40.0089841205799	49.4655567544784	43.4876285249338	48.3805682199087	56.9030871006772
NA	1-docosene	227.61832928448	216.590375046578	178.572599933526	179.851617481157	246.639493945444	233.397647351713	266.907375439523	310.872252465697
NA	DG(18:1(11Z)/18:3(9Z,12Z,15Z)/0:0)	18.3572257192719	13.5212248864662	22.3462377185852	37.6496673936698	91.5275477877313	63.3276919806775	90.4073620482012	102.484837614973
NA	PE(22:0/PGF1alpha)	4202.29356133705	4595.48966396676	4588.74580303581	4169.85014834665	6562.56769822667	5223.68031350381	6005.97108733469	6590.79937993807
NA	PS(16:0/20:1(11Z))	109920.422513318	109194.356591332	93733.5449539993	103770.540054098	178649.987422769	136061.905182627	161610.394995234	171812.667626272
NA	PC(PGE1/P-16:0)	91836.4849096106	96129.9608780225	89951.8181098538	94920.5657180551	161610.485234303	124138.235492661	136233.859323625	153360.045443568
NA	5,6-Dihydrouridine	35.5495368592325	46.0000996513533	37.3061676036498	35.3431162375637	66.7604416759399	42.0424365027193	61.252445613877	74.4149382651697
NA	1-Palmitoylglycerol	9232.70726290037	9423.8801024851	8401.23638471104	7417.79253801128	12033.9206024513	11215.1427910585	13019.1469876209	14416.1125135453
NA	Prosaikogenin A	447.107164851482	490.061545194802	423.55338970467	439.181761324949	602.572076552064	530.537037685818	645.405980312682	646.851714672534
NA	Atamestane	48.1521795980245	68.1226173531813	102.650960545099	67.3998733471313	141.615470042492	275.098112233798	181.436855315473	280.900656167233
NA	Flavonol 3-O-D-glucoside	93.2025430841307	111.522703262911	122.757437746755	116.299461309366	122.836722857079	154.850810858417	141.147629271578	140.751106043203
NA	Methyl 7-epi-12-hydroxyjasmonate glucoside	217.897348856968	218.273833068362	229.461340401538	187.548103806431	292.844854180551	301.077175802857	259.328213006206	252.175340948506
NA	Prostaglandin B2	171.269697100439	192.067472564105	192.268869758675	168.966954269653	240.938606784718	240.625139334024	183.950901071032	229.310672976532
