# Supplementary material for: Quiescence preconditioned nucleus pulposus stem cells alleviate intervertebral disc degeneration by enhancing cell survival via adaptive metabolism pattern in rats
Source: Front Bioeng Biotechnol. 2023 Feb 10;11:1073238. doi: 10.3389/fbioe.2023.1073238 (PMC9950514; doi:10.3389/fbioe.2023.1073238)
Supplement: Supplementary file 2 [file DataSheet1.zip › Supplementary File S4_Proliferating_vs_Quiescent.zscore.xls]

name	P-1	P-2	P-3	P-4	Q-1	Q-2	Q-3	Q-4
Actodigin	0.198588731383718	0.885605187849006	0.349117868517609	-1.43331178775033	-5.2449790858338	-4.54040864125128	-6.21985367536854	-6.13437150547396
N-Trifluoroacetyladriamycinol	-1.22138077092401	-0.410468955432465	0.75159180659614	0.880257919760337	-4.68023787889433	-7.09073525655933	-6.16067956858019	-7.12934142466288
Docetaxel anhydrous	-0.114141734122942	1.13739324310368	0.253157368282942	-1.27640887726369	-10.0889149613652	-11.28391871825	-7.31208761331511	-11.28391871825
5-O-Desmethyldonepezil	-1.30677808455753	0.886373456314877	0.667533216169644	-0.247128587926994	-4.42510957556078	-5.80976918717374	-4.50553489413433	-6.70336198876199
Arg Tyr Pro His	-1.16589822328481	0.922871322199336	0.737735333583969	-0.494708432498492	-3.67146780580819	-5.3429506725384	-4.50781351572819	-5.43532665090016
Hypromellosum	-1.18851490791924	1.2571983607082	-0.0819121328612461	0.0132286800722942	-4.31504220932555	-4.76850252495151	-3.37574548684734	-4.89949667275529
Red chlorophyll catabolite	-1.16973451112362	1.16872711712533	0.36505656817215	-0.364049174173858	-3.82450157212092	-4.77788416374627	-3.6863490672382	-5.01408908290721
Avermectin	0.437353372231917	1.06465871833657	-0.227936412653785	-1.27407567791471	-4.70058513888614	-4.70058513888614	-3.01007368378855	-4.70058513888614
N-(2-fluro-ethyl)-eicosanoyl amine	-0.207995209138935	1.46911353029402	-0.590348974642987	-0.670769346512098	3.87865129019105	5.29657773091101	4.21589673570534	3.47929694990828
CDP-DG(20:4(5Z,8Z,11Z,14Z)/PGJ2)	-0.976147866289106	0.509395455439614	1.14954286782842	-0.682790456978932	-3.56038402406272	-4.74701542100887	-3.73834013306333	-4.74701542100887
Endalin	0.531420510301963	0.594038982195973	-1.49315448641743	0.367694993919498	-3.9940295341952	-6.07912915815296	-4.85010707745952	-7.03481457734897
Stearamide	0.856053590149859	0.871460634095012	-0.952006521554131	-0.775507702690734	3.37756947236358	5.25448323623815	3.62625504764693	4.26332263878416
Trichocarposide	-0.563820735362006	-0.966649782443684	1.30213579603296	0.228334721772726	-5.6654773768591	-6.88575798964936	-4.26783823731832	-7.7254889041206
DL-Glyceraldehyde	1.07336045971784	-1.05193131954825	-0.619446127687809	0.598016987518218	-2.92593220280236	-4.07769848111701	-4.38619144210403	-5.14810991328546
Cadabicine	-1.06927407656866	1.16627908296118	0.447350834088505	-0.544355840481027	-3.31060760079216	-4.49543707224659	-3.24451629999993	-4.96879056020171
Fumonisin B1	-1.01417904175566	1.30481722952901	-0.481962518515556	0.191324330742215	-3.86410668071253	-4.91222245201679	-2.90841659812107	-4.94889076806404
Integerrimine	-0.995470985621736	-0.343610352289529	-0.0355834434577922	1.37466478136906	-3.51449148667075	-4.58456987975295	-3.81737811648898	-6.04840047136108
Streptomycin	-1.38641964910513	0.983687007407282	0.0807354009136556	0.321997240784189	-2.80628663803039	-4.49985676389213	-3.70280155198378	-4.53446707558381
norerythromycin	-1.4859289533447	0.685130922807895	0.368998208204641	0.431799822332164	-3.82415681555888	-4.52484765444104	-3.54014049458049	-4.63015125819638
LysoPI(16:0/0:0)	1.02219626643802	0.589276111881009	-1.19908517149198	-0.41238720682705	7.78341728892956	13.5576551518211	11.9347780706862	12.1203024600358
(S)-2,3-Dihydro-6-hydroxy-5-(hydroxyacetyl)-2-isopropenylbenzofuran	0.981550769052323	-1.32774541533777	-0.153800851572252	0.499995497857701	4.00977313291733	4.25378198878064	4.79571755053355	3.57939210668273
DG(18:1(11Z)/18:3(9Z,12Z,15Z)/0:0)	-0.442068030516824	-0.90567093193113	-0.0596616578559634	1.40740062030392	3.86902275658839	6.4650135445723	7.62281994454915	6.57240007673462
Gonyautoxin V	0.610428432391916	-0.037877970502162	-1.3957875951331	0.823237133243351	-7.52802572333868	-10.2156048951692	-6.37815373509606	-10.7056213169418
L-Glutamic acid 5-phosphate	-1.10342651416307	-0.491936035947069	0.431718140824536	1.1636444092856	-3.03485677858292	-3.89790841203272	-3.33787946078892	-4.68189503719425
CDP-DG(i-12:0/18:1(12Z)-O(9S,10R))	-0.668149499761161	1.47703556675799	-0.554099048763438	-0.254787018233392	-2.53199531587352	-4.15820739782755	-4.15820739782755	-4.15820739782755
Angiotensin (1-5)	-1.0736573041916	1.24849514348885	0.282199623457454	-0.457037462754699	-2.67471237023931	-4.49263430188294	-3.52625248432546	-4.53459690078397
Avermectin B1b monosaccharide	-1.19720600415796	1.16353003326064	0.342666628910731	-0.308990658013411	-3.56478750371805	-4.96118863586129	-2.8958761588883	-5.07143941875939
Edoxudine	0.734963840583619	-1.1808837993421	-0.471993004885294	0.917912963643774	-3.27434192024418	-5.35085927415251	-3.41097726612462	-5.36082167401127
Vincristine	-1.37158927276221	0.953803232142869	0.455601019094923	-0.0378149784755792	-3.75092488563384	-4.22007460485573	-2.98947793945104	-4.22007460485573
Amikacin	-0.679150728419897	1.29878097624344	0.264620008120527	-0.884250255944069	-2.58180064717445	-4.34214168562622	-3.52864193585279	-4.496813015217
