# Supplementary material for: Quiescence preconditioned nucleus pulposus stem cells alleviate intervertebral disc degeneration by enhancing cell survival via adaptive metabolism pattern in rats
Source: Front Bioeng Biotechnol. 2023 Feb 10;11:1073238. doi: 10.3389/fbioe.2023.1073238 (PMC9950514; doi:10.3389/fbioe.2023.1073238)
Supplement: Supplementary file 2 [file DataSheet1.zip › Supplementary File S5_KEGG_pathway_enrich.xlsx]

## Sheet: Pathway
ko_ID	#Pathway	Classification_level_2	Classification_level_1	Diff_Metabolites_in_Pathway	All_metabolites_in_Pathway	Diff_Mtabolites_in_All_pathways	All_Metabolites_in_All_pathways	P-value	rich_factor	Metabolite_id	KEGG_Orthology	Up	Down
ko00020	Citrate cycle (TCA cycle)	Carbohydrate metabolism	Metabolism	1	2	59	317	0.345099	1.34322	neg_990	C00149		neg_990
ko00030	Pentose phosphate pathway	Carbohydrate metabolism	Metabolism	1	2	59	317	0.18612	5.37288	pos_3591	C01236		pos_3591
ko00053	Ascorbate and aldarate metabolism	Carbohydrate metabolism	Metabolism	1	5	59	317	0.18612	5.37288	neg_1085	C05422		neg_1085
ko00071	Fatty acid degradation	Lipid metabolism	Metabolism	1	1	59	317	0.18612	5.37288	pos_8612	C00823	pos_8612
ko00073	Cutin, suberine and wax biosynthesis	Lipid metabolism	Metabolism	1	5	59	317	0.158822	2.68644	pos_9977	C18218	pos_9977
ko00120	Primary bile acid biosynthesis	Lipid metabolism	Metabolism	2	7	59	317	0.18612	5.37288	pos_10202;pos_10313	C03594+C05466	pos_10202;pos_10313
ko00121	Secondary bile acid biosynthesis	Lipid metabolism	Metabolism	1	1	59	317	0.0901206	3.58192	pos_10313	C05466	pos_10313
ko00130	Ubiquinone and other terpenoid-quinone biosynthesis	Metabolism of cofactors and vitamins	Metabolism	1	5	59	317	0.645484	1.07458	neg_1122	C00082		neg_1122
ko00140	Steroid hormone biosynthesis	Lipid metabolism	Metabolism	2	13	59	317	0.338079	2.68644	pos_3618;pos_8796	C00735+C18043		pos_3618;pos_8796
ko00230	Purine metabolism	Nucleotide metabolism	Metabolism	4	21	59	317	0.18612	5.37288	neg_1137;pos_4281;pos_3267;neg_1051	C00262+C01345+C00147+C00385		neg_1137;pos_4281;pos_3267;neg_1051
ko00232	Caffeine metabolism	Biosynthesis of other secondary metabolites	Metabolism	1	3	59	317	0.122745	2.30266	neg_1051	C00385		neg_1051
ko00240	Pyrimidine metabolism	Nucleotide metabolism	Metabolism	4	15	59	317	0.338079	2.68644	pos_4312;neg_2190;pos_4770;pos_921	C00365+C00460+C05822+C00380	-	pos_4312;neg_2190;pos_4770;pos_921
ko00260	Glycine, serine and threonine metabolism	Amino acid metabolism	Metabolism	1	5	59	317	0.338079	2.68644	neg_1998	C00078		neg_1998
ko00261	Monobactam biosynthesis	Biosynthesis of other secondary metabolites	Metabolism	1	4	59	317	0.645484	1.07458	neg_1122	C00082		neg_1122
ko00270	Cysteine and methionine metabolism	Amino acid metabolism	Metabolism	2	6	59	317	0.572819	1.02341	pos_9553;pos_109	C21016+C21015	pos_9553	os_109
ko00290	Valine, leucine and isoleucine biosynthesis	Amino acid metabolism	Metabolism	1	2	59	317	0.338079	2.68644	pos_25	C02631	pos_25
ko00330	Arginine and proline metabolism	Amino acid metabolism	Metabolism	2	11	59	317	0.338079	2.68644	pos_5069;neg_839	C15699+C03287		pos_5069;neg_839
ko00332	Carbapenem biosynthesis	Biosynthesis of other secondary metabolites	Metabolism	1	2	59	317	0.563136	1.34322	neg_839	C03287		neg_839
ko00350	Tyrosine metabolism	Amino acid metabolism	Metabolism	2	4	59	317	0.158822	2.68644	neg_1122;pos_1147	C00082+C04368		neg_1122;pos_1147
ko00360	Phenylalanine metabolism	Amino acid metabolism	Metabolism	1	4	59	317	0.456727	1.34322	neg_1122	C00082		neg_1122
ko00380	Tryptophan metabolism	Amino acid metabolism	Metabolism	3	11	59	317	0.338079	2.68644	pos_4864;neg_1997;neg_1998	C00331+C00780+C00078		pos_4864;neg_1997;neg_1998
ko00400	Phenylalanine, tyrosine and tryptophan biosynthesis	Amino acid metabolism	Metabolism	3	4	59	317	0.563136	1.34322	neg_1122;pos_727;neg_1998	C00082+C04691+C00078		neg_1122;pos_727;neg_1998
ko00401	Novobiocin biosynthesis	Biosynthesis of other secondary metabolites	Metabolism	1	1	59	317	0.3853	1.53511	neg_1122	C00082		neg_1122
ko00402	Benzoxazinoid biosynthesis	Biosynthesis of other secondary metabolites	Metabolism	1	1	59	317	0.233743	2.14915	neg_1098	C04831	neg_1098
ko00404	Staurosporine biosynthesis	Biosynthesis of other secondary metabolites	Metabolism	1	1	59	317	0.310285	1.79096	neg_1998	C00078		neg_1998
ko00460	Cyanoamino acid metabolism	Metabolism of other amino acids	Metabolism	3	5	59	317	0.18612	5.37288	neg_833;pos_1229;neg_1122	C00302+C16074+C00082		neg_833;pos_1229;neg_1122
ko00480	Glutathione metabolism	Metabolism of other amino acids	Metabolism	1	3	59	317	0.0724765	1.79096	neg_1085	C05422		neg_1085
ko00521	Streptomycin biosynthesis	Biosynthesis of other secondary metabolites	Metabolism	1	1	59	317	0.462057	1.79096	pos_4443	C00413		pos_4443
ko00524	Neomycin, kanamycin and gentamicin biosynthesis	Biosynthesis of other secondary metabolites	Metabolism	2	6	59	317	0.0214189	4.02966	pos_5460;pos_7011	C01917+C01822		pos_5460;pos_7011
ko00552	Teichoic acid biosynthesis	Glycan biosynthesis and metabolism	Metabolism	1	3	59	317	0.0464413	3.22373	pos_9452	C00588	pos_9452
ko00564	Glycerophospholipid metabolism	Lipid metabolism	Metabolism	1	2	59	317	0.811395	0.67161	pos_9452	C00588	pos_9452
ko00590	Arachidonic acid metabolism	Lipid metabolism	Metabolism	2	12	59	317	0.338079	2.68644	pos_10142;pos_8731	C05356+C14732		pos_10142;pos_8731
ko00591	Linoleic acid metabolism	Lipid metabolism	Metabolism	1	8	59	317	0.645484	1.07458	pos_8945	C14833		pos_8945
ko00592	alpha-Linolenic acid metabolism	Lipid metabolism	Metabolism	2	8	59	317	0.811395	0.67161	pos_7672;pos_8572	C16308+C06427	pos_7672	pos_8572
ko00620	Pyruvate metabolism	Carbohydrate metabolism	Metabolism	1	3	59	317	0.712524	0.89548	neg_990	C00149		neg_990
ko00623	Toluene degradation	Xenobiotics biodegradation and metabolism	Metabolism	1	3	59	317	0.297979	1.43277	pos_1226	C01455		pos_1226
ko00630	Glyoxylate and dicarboxylate metabolism	Carbohydrate metabolism	Metabolism	2	6	59	317	0.338079	2.68644	pos_699;neg_990	C00988+C00149		neg_990；pos_699
ko00642	Ethylbenzene degradation	Xenobiotics biodegradation and metabolism	Metabolism	1	1	59	317	0.310285	1.79096	pos_1227	C19506		pos_1227
ko00643	Styrene degradation	Xenobiotics biodegradation and metabolism	Metabolism	2	3	59	317	0.462057	1.79096	pos_1227;pos_1229	C19506+C16074		pos_1227;pos_1229
ko00680	Methane metabolism	Energy metabolism	Metabolism	2	7	59	317	0.18612	5.37288	neg_990;neg_1122	C00149+C00082		neg_990;neg_1122
ko00710	Carbon fixation in photosynthetic organisms	Energy metabolism	Metabolism	1	2	59	317	0.0656159	2.38795	neg_990	C00149		neg_990
ko00720	Carbon fixation pathways in prokaryotes	Energy metabolism	Metabolism	1	3	59	317	0.3853	1.53511	neg_990	C00149		neg_990
ko00730	Thiamine metabolism	Metabolism of cofactors and vitamins	Metabolism	1	1	59	317	0.338079	2.68644	neg_1122	C00082		neg_1122
ko00740	Riboflavin metabolism	Metabolism of cofactors and vitamins	Metabolism	1	8	59	317	0.456727	1.34322	pos_6025	C01727		pos_6025
ko00790	Folate biosynthesis	Metabolism of cofactors and vitamins	Metabolism	1	5	59	317	0.462057	1.79096	pos_5735	C04895		pos_5735
ko00860	Porphyrin metabolism	Metabolism of cofactors and vitamins	Metabolism	1	1	59	317	0.18612	5.37288	pos_1413	C00931		pos_1413
ko00900	Terpenoid backbone biosynthesis	Metabolism of terpenoids and polyketides	Metabolism	2	6	59	317	0.338079	2.68644	pos_9044;pos_3836	C06081+C00418	pos_9044	pos_3836
ko00901	Indole alkaloid biosynthesis	Biosynthesis of other secondary metabolites	Metabolism	1	2	59	317	0.688986	0.89548	neg_1998	C00078		neg_1998
ko00906	Carotenoid biosynthesis	Metabolism of terpenoids and polyketides	Metabolism	2	5	59	317	0.18612	5.37288	pos_11392;pos_8749	C08607+C13455	pos_11392;pos_8749
ko00908	Zeatin biosynthesis	Metabolism of terpenoids and polyketides	Metabolism	2	5	59	317	0.0901206	3.58192	pos_3267;pos_9707	C00147+C00371	pos_9707	pos_3267
ko00909	Sesquiterpenoid and triterpenoid biosynthesis	Metabolism of terpenoids and polyketides	Metabolism	1	2	59	317	0.18612	5.37288	pos_9044	C06081	pos_9044
ko00940	Phenylpropanoid biosynthesis	Biosynthesis of other secondary metabolites	Metabolism	3	5	59	317	0.279165	1.61186	neg_1122;pos_1211;pos_5482	C00082+C02646+C10434		neg_1122;pos_1211;pos_5482
ko00941	Flavonoid biosynthesis	Biosynthesis of other secondary metabolites	Metabolism	1	2	59	317	0.18612	5.37288	pos_5482	C10434		pos_5482
ko00945	Stilbenoid, diarylheptanoid and gingerol biosynthesis	Biosynthesis of other secondary metabolites	Metabolism	1	2	59	317	0.18612	5.37288	pos_5482	C10434		pos_5482
ko00950	Isoquinoline alkaloid biosynthesis	Biosynthesis of other secondary metabolites	Metabolism	1	3	59	317	0.18612	5.37288	neg_1122	C00082		neg_1122
ko00965	Betalain biosynthesis	Biosynthesis of other secondary metabolites	Metabolism	1	1	59	317	0.0191238	2.47979	neg_1122	C00082		neg_1122
ko00966	Glucosinolate biosynthesis	Biosynthesis of other secondary metabolites	Metabolism	2	4	59	317	0.223724	1.79096	neg_1122;neg_1998	C00082+C00078		neg_1122;neg_1998
ko00970	Aminoacyl-tRNA biosynthesis	Translation	Genetic Information Processing	2	4	59	317	0.233743	2.14915	neg_1122;neg_1998	C00082+C00078		neg_1122;neg_1998
ko00981	Insect hormone biosynthesis	Metabolism of terpenoids and polyketides	Metabolism	1	1	59	317	0.18612	5.37288	pos_9044	C06081	pos_9044
ko00982	Drug metabolism - cytochrome P450	Xenobiotics biodegradation and metabolism	Metabolism	1	6	59	317	0.338079	2.68644	pos_9581	C16609	pos_9581
ko00984	Steroid degradation	Xenobiotics biodegradation and metabolism	Metabolism	1	2	59	317	0.338079	2.68644	pos_9131	C00599	pos_9131
ko00996	Biosynthesis of various alkaloids	Biosynthesis of other secondary metabolites	Metabolism	1	2	59	317	0.462057	1.79096	neg_1998	C00078		neg_1998
ko00997	Biosynthesis of various other secondary metabolites	Biosynthesis of other secondary metabolites	Metabolism	2	4	59	317	0.18612	5.37288	neg_1998;neg_1122	C00078+C00082		neg_1998;neg_1122
ko00998	Biosynthesis of various antibiotics	Biosynthesis of other secondary metabolites	Metabolism	1	5	59	317	0.338079	2.68644	neg_1122	C00082		neg_1122
ko00999	Biosynthesis of various plant secondary metabolites	Biosynthesis of other secondary metabolites	Metabolism	1	7	59	317	0.645484	1.07458	neg_1122	C00082		neg_1122
ko01040	Biosynthesis of unsaturated fatty acids	Lipid metabolism	Metabolism	2	11	59	317	0.18612	5.37288	pos_8572;pos_11261	C06427+C16527	pos_11261	pos_8572
ko01052	Type I polyketide structures	Metabolism of terpenoids and polyketides	Metabolism	1	5	59	317	0.639556	0.976888	pos_5848	C06573		pos_5848
ko01055	Biosynthesis of vancomycin group antibiotics	Metabolism of terpenoids and polyketides	Metabolism	1	1	59	317	0.233743	2.14915	neg_1122	C00082		neg_1122
ko01059	Biosynthesis of enediyne antibiotics	Metabolism of terpenoids and polyketides	Metabolism	1	1	59	317	0.645484	1.07458	neg_1122	C00082		neg_1122
ko01060	Biosynthesis of plant secondary metabolites	Chemical structure transformation maps	Metabolism	7	21	59	317	0.310285	1.79096	neg_1998;neg_1051;pos_3836;pos_9707;pos_8572;neg_990;neg_1122	C00078+C00385+C00418+C00371+C06427+C00149+C00082	pos_9707	neg_1998;neg_1051;pos_3836;pos_8572;neg_990;neg_1122
ko01061	Biosynthesis of phenylpropanoids	Chemical structure transformation maps	Metabolism	3	9	59	317	0.18612	5.37288	pos_1211;neg_1998;neg_990	C02646+C00078+C00149		pos_1211;neg_1998;neg_990
ko01062	Biosynthesis of terpenoids and steroids	Chemical structure transformation maps	Metabolism	2	8	59	317	0.18612	5.37288	neg_990;pos_3836	C00149+C00418		neg_990;pos_3836
ko01063	Biosynthesis of alkaloids derived from shikimate pathway	Chemical structure transformation maps	Metabolism	4	9	59	317	0.462057	1.79096	neg_1997;neg_1122;neg_990;neg_1998	C00780+C00082+C00149+C00078		neg_1997;neg_1122;neg_990;neg_1998
ko01064	Biosynthesis of alkaloids derived from ornithine, lysine and nicotinic acid	Chemical structure transformation maps	Metabolism	1	5	59	317	0.563136	1.34322	neg_990	C00149		neg_990
ko01065	Biosynthesis of alkaloids derived from histidine and purine	Chemical structure transformation maps	Metabolism	2	7	59	317	0.18612	5.37288	neg_990;neg_1051	C00149+C00385		neg_990;neg_1051
ko01066	Biosynthesis of alkaloids derived from terpenoid and polyketide	Chemical structure transformation maps	Metabolism	1	6	59	317	0.639556	0.976888	neg_990	C00149		neg_990
ko01070	Biosynthesis of plant hormones	Chemical structure transformation maps	Metabolism	6	13	59	317	0.3853	1.53511	neg_990;neg_1998;pos_9707;pos_8572;pos_727;pos_3836	C00149+C00078+C00371+C06427+C04691+C00418	pos_9707	neg_990;neg_1998;pos_8572;pos_727;pos_3836
ko01523	Antifolate resistance	Drug resistance: antineoplastic	Human Diseases	1	2	59	317	0.338079	2.68644	pos_4312	C00365		pos_4312
ko02020	Two-component system	Signal transduction	Environmental Information Processing	1	4	59	317	0.563136	1.34322	neg_990	C00149		neg_990
ko04024	cAMP signaling pathway	Signal transduction	Environmental Information Processing	1	3	59	317	0.18612	5.37288	neg_1997	C00780		neg_1997
ko04075	Plant hormone signal transduction	Signal transduction	Environmental Information Processing	1	2	59	317	0.3853	1.53511	pos_9707	C00371	pos_9707
ko04080	Neuroactive ligand-receptor interaction	Signaling molecules and interaction	Environmental Information Processing	2	8	59	317	0.0464413	3.22373	neg_1997;pos_3618	C00780+C00735		neg_1997;pos_3618
ko04216	Ferroptosis	Cell growth and death	Cellular Processes	2	6	59	317	0.712524	0.89548	pos_3836;pos_11261	C00418+C16527	pos_11261	pos_3836
ko04361	Axon regeneration	Development and regeneration	Organismal Systems	2	3	59	317	0.338079	2.68644	neg_1997;neg_1998	C00780+C00078		neg_1997;neg_1998
ko04540	Gap junction	Cellular community - eukaryotes	Cellular Processes	1	1	59	317	0.310285	1.79096	neg_1997	C00780		neg_1997
ko04614	Renin-angiotensin system	Endocrine system	Organismal Systems	1	1	59	317	0.18612	5.37288	pos_5906	C15849		pos_5906
ko04721	Synaptic vesicle cycle	Nervous system	Organismal Systems	1	1	59	317	0.18612	5.37288	neg_1997	C00780		neg_1997
ko04726	Serotonergic synapse	Nervous system	Organismal Systems	3	10	59	317	0.0901206	3.58192	neg_1997;neg_1998;pos_10142	C00780+C00078+C05356		neg_1997;neg_1998;pos_10142
ko04728	Dopaminergic synapse	Nervous system	Organismal Systems	1	1	59	317	0.338079	2.68644	neg_1122	C00082		neg_1122
ko04742	Taste transduction	Sensory system	Organismal Systems	2	5	59	317	0.462057	1.79096	neg_1997;neg_990	C00780+C00149		neg_1997;neg_990
ko04750	Inflammatory mediator regulation of TRP channels	Sensory system	Organismal Systems	1	4	59	317	0.18612	5.37288	neg_1997	C00780		neg_1997
ko04913	Ovarian steroidogenesis	Endocrine system	Organismal Systems	1	3	59	317	0.18612	5.37288	pos_10142	C05356		pos_10142
ko04916	Melanogenesis	Endocrine system	Organismal Systems	1	1	59	317	0.18612	5.37288	neg_1122	C00082		neg_1122
ko04917	Prolactin signaling pathway	Endocrine system	Organismal Systems	1	1	59	317	0.338079	2.68644	neg_1122	C00082		neg_1122
ko04922	Glucagon signaling pathway	Endocrine system	Organismal Systems	1	3	59	317	0.335825	1.46533	neg_990	C00149		neg_990
ko04927	Cortisol synthesis and secretion	Endocrine system	Organismal Systems	1	2	59	317	0.18612	5.37288	pos_3618	C00735		pos_3618
ko04934	Cushing syndrome	Endocrine and metabolic disease	Human Diseases	1	2	59	317	0.645484	1.07458	pos_3618	C00735		pos_3618
ko04960	Aldosterone-regulated sodium reabsorption	Endocrine system	Organismal Systems	1	1	59	317	0.158822	2.68644	pos_3618	C00735		pos_3618
ko04964	Proximal tubule bicarbonate reclamation	Excretory system	Organismal Systems	1	2	59	317	0.18612	5.37288	neg_990	C00149		neg_990
ko04974	Protein digestion and absorption	Digestive system	Organismal Systems	2	7	59	317	0.338079	2.68644	neg_1998;neg_1122	C00078+C00082		neg_1998;neg_1122
ko04976	Bile secretion	Digestive system	Organismal Systems	4	16	59	317	0.158822	2.68644	neg_1997;pos_10313;pos_3635;pos_3618	C00780+C05466+C11231+C00735	pos_10313	neg_1997;pos_3635;pos_3618
ko04978	Mineral absorption	Digestive system	Organismal Systems	1	2	59	317	0.462057	1.79096	neg_1998	C00078		neg_1998
ko04979	Cholesterol metabolism	Digestive system	Organismal Systems	1	1	59	317	0.645484	1.07458	pos_10313	C05466	pos_10313
ko05012	Parkinson disease	Neurodegenerative disease	Human Diseases	1	3	59	317	0.732833	0.826597	neg_1122	C00082		neg_1122
ko05030	Cocaine addiction	Substance dependence	Human Diseases	1	1	59	317	0.767061	0.767554	neg_1122	C00082		neg_1122
ko05031	Amphetamine addiction	Substance dependence	Human Diseases	1	1	59	317	0.310285	1.79096	neg_1122	C00082		neg_1122
ko05034	Alcoholism	Substance dependence	Human Diseases	1	1	59	317	0.456727	1.34322	neg_1122	C00082		neg_1122
ko05143	African trypanosomiasis	Infectious disease: parasitic	Human Diseases	1	2	59	317	0.462057	1.79096	neg_1998	C00078		neg_1998
ko05200	Pathways in cancer	Cancer: overview	Human Diseases	2	3	59	317	0.338079	2.68644	pos_3618;neg_990	C00735+C00149		neg_990
ko05207	Chemical carcinogenesis - receptor activation	Cancer: overview	Human Diseases	1	2	59	317	0.18612	5.37288	neg_1997	C00780		neg_1997
ko05211	Renal cell carcinoma	Cancer: specific types	Human Diseases	1	1	59	317	0.645484	1.07458	neg_990	C00149		neg_990
ko05215	Prostate cancer	Cancer: specific types	Human Diseases	1	1	59	317	0.462057	1.79096	pos_3618	C00735		pos_3618
ko05230	Central carbon metabolism in cancer	Cancer: overview	Human Diseases	3	7	59	317	0.462057	1.79096	neg_1122;neg_1998;neg_990	C00082+C00078+C00149		neg_1122;neg_1998;neg_990
ko05231	Choline metabolism in cancer	Cancer: overview	Human Diseases	1	1	59	317	0.563136	1.34322	pos_9452	C00588	pos_9452
ko07034	Eicosanoids	Cancer: overview	Human Diseases	1	4	59	317	0.338079	2.68644	pos_10142	C05356		pos_10142
ko07211	Serotonin receptor agonists/antagonists	Target-based classification: G protein-coupled receptors	Drug Development	1	1	59	317	0.18612	5.37288	neg_1997	C00780		neg_1997
ko07225	Glucocorticoid and mineralocorticoid receptor agonists/antagonists	Target-based classification: Nuclear receptors	Drug Development	1	1	59	317	0.462057	1.79096	pos_3618	C00735		pos_3618

## Sheet: Metabolite
#ID	name	Quie-1	Quie-4	Quie-3	Quie-2	Q-ND-4	Q-ND-3	Q-ND-2	Q-ND-1	Quie_Mean	Q-ND_Mean	Fold_change	log2FC	Pvalue	VIP	regulated	KEGG_annotation	KEGG_pathway_annotation	LM_ID(lipidmaps)	CATEGORY(lipidmaps)	MAIN_CLASS(lipidmaps)	SUB_CLASS	HMDB_ID	CAS	kingdom(HMDB)	super_class(HMDB)	HMDB_taxonomy	sub_class(HMDB)	species
pos_9707	Zeatin	337.191	261.055	205.702	260.843	578.942	478.745	427.636	305.693	266.198	447.754	1.68204	0.750209	0.0411882	1.31965	up	C00371	Zeatin biosynthesis(ko00908);;Biosynthesis of plant secondary metabolites(ko01060);;Biosynthesis of plant hormones(ko01070);;Metabolic pathways(ko01100);;Biosynthesis of secondary metabolites(ko01110);;Plant hormone signal transduction(ko04075)	--	--	--	--	HMDB0012204	1637-39-4	Organic compounds	Organoheterocyclic compounds	Imidazopyrimidines	--	Animals,Plants,Microbe
pos_25	2-Isopropylmaleate	89.6287	90.0756	117.37	83.4373	213.965	169.924	209.309	104.962	95.128	174.54	1.83479	0.875613	0.0460365	1.36541	up	C02631	Valine, leucine and isoleucine biosynthesis(ko00290);;Biosynthesis of secondary metabolites(ko01110);;2-Oxocarboxylic acid metabolism(ko01210)	--	--	--	--	HMDB0012241	44976-69-4	Organic compounds	Lipids and lipid-like molecules	Fatty Acyls	--	Microbe,Animals
neg_1122	L-Tyrosine	2394.87	2957.7	2466.13	2840.12	861.216	1146.59	821.235	1731.91	2664.71	1140.24	0.427904	-1.22464	0.00155038	1.62144	down	C00082	Ubiquinone and other terpenoid-quinone biosynthesis(ko00130);;Monobactam biosynthesis(ko00261);;Tyrosine metabolism(ko00350);;Phenylalanine metabolism(ko00360);;Phenylalanine, tyrosine and tryptophan biosynthesis(ko00400);;Novobiocin biosynthesis(ko00401);;Cyanoamino acid metabolism(ko00460);;Methane metabolism(ko00680);;Thiamine metabolism(ko00730);;Phenylpropanoid biosynthesis(ko00940);;Isoquin…	--	--	--	--	HMDB0000158	60-18-4	Organic compounds	Organic acids and derivatives	Carboxylic acids and derivatives	--	Microbe,Animals
pos_1147	3-Amino-3-(4-hydroxyphenyl)propanoate	137.967	121.716	114.404	110.501	10.5688	66.2546	29.7666	83.5965	121.147	47.5466	0.392471	-1.34934	0.0160101	1.4903	down	C04368	Tyrosine metabolism(ko00350)	--	--	--	--	HMDB0003831	--	Organic compounds	Organic acids and derivatives	Carboxylic acids and derivatives	--	Animals
pos_5848	Amphotericin B	165.157	120.827	166.787	216.027	6.63254e-10	77.2254	3.20402	29.2957	167.199	27.4313	0.164063	-2.60768	0.00188095	1.55286	down	C06573	Type I polyketide structures(ko01052)	LMPK06000002	Polyketides [PK]	Polyenes [PK06]	-	HMDB0014819	1397-89-3	Organic compounds	Organic oxygen compounds	Organooxygen compounds	--	Animals
pos_4864	Indolepyruvate	66.1744	44.5029	28.6893	28.3996	3.2266	6.63254e-10	3.71249	25.4241	41.9415	8.0908	0.192907	-2.37403	0.0234545	1.3861	down	C00331	Tryptophan metabolism(ko00380);;Metabolic pathways(ko01100)	--	--	--	--	HMDB0060484	392-12-1	Organic compounds	Organoheterocyclic compounds	Indoles and derivatives	--	Microbe,Animals,Plants
neg_1997	Serotonin	41.0148	68.1714	66.9743	66.4022	9.60281	42.9961	22.5247	41.5234	60.6407	29.1618	0.480894	-1.05621	0.0239177	1.34711	down	C00780	Tryptophan metabolism(ko00380);;Biosynthesis of alkaloids derived from shikimate pathway(ko01063);;Metabolic pathways(ko01100);;Biosynthesis of secondary metabolites(ko01110);;cAMP signaling pathway(ko04024);;Neuroactive ligand-receptor interaction(ko04080);;Axon regeneration(ko04361);;Gap junction(ko04540);;Synaptic vesicle cycle(ko04721);;Serotonergic synapse(ko04726);;Taste transduction(ko0474…	--	--	--	--	HMDB0000259	50-67-9	Organic compounds	Organoheterocyclic compounds	Indoles and derivatives	--	Animals,Plants,Microbe
pos_1226	Toluene	277.56	276.022	304.086	296.001	130.857	226.451	139.964	259.802	288.417	189.269	0.656231	-0.607723	0.0497665	1.3436	down	C01455	Toluene degradation(ko00623);;Metabolic pathways(ko01100);;Microbial metabolism in diverse environments(ko01120);;Degradation of aromatic compounds(ko01220)	--	--	--	--	HMDB0034168	108-88-3	Organic compounds	Benzenoids	Benzene and substituted derivatives	--	Animals,Plants
pos_9044	(2E,6E)-Farnesol	3201.86	2112.01	2369.88	3450.83	3153.25	4063.06	4216.05	3975.87	2783.64	3852.06	1.38382	0.468655	0.0401664	1.28032	up	C06081	Terpenoid backbone biosynthesis(ko00900);;Sesquiterpenoid and triterpenoid biosynthesis(ko00909);;Insect hormone biosynthesis(ko00981);;Biosynthesis of secondary metabolites(ko01110)	LMPR0103010001	Prenol Lipids [PR]	Isoprenoids [PR01]	C15 isoprenoids (sesquiterpenes) [PR0103]	HMDB0004305	4602-84-0	Organic compounds	Lipids and lipid-like molecules	Prenol lipids	--	Microbe,Animals,Plants
pos_3836	(R)-Mevalonate	20.0538	17.8334	34.6022	38.2772	6.63254e-10	10.7667	0.605695	8.76411	27.6917	5.03414	0.181792	-2.45964	0.0134871	1.4425	down	C00418	Terpenoid backbone biosynthesis(ko00900);;Biosynthesis of plant secondary metabolites(ko01060);;Biosynthesis of terpenoids and steroids(ko01062);;Biosynthesis of plant hormones(ko01070);;Metabolic pathways(ko01100);;Biosynthesis of secondary metabolites(ko01110);;Ferroptosis(ko04216)	LMFA01050352	Fatty Acyls [FA]	Fatty Acids and Conjugates [FA01]	Hydroxy fatty acids [FA0105]	HMDB0000227	17817-88-8	Organic compounds	Lipids and lipid-like molecules	Fatty Acyls	--	Microbe,Animals
pos_9452	Phosphorylcholine	205.296	145.12	138.291	172.629	291.524	256.471	322.315	231.287	165.334	275.399	1.66571	0.73614	0.00541972	1.51298	up	C00588	Teichoic acid biosynthesis(ko00552);;Glycerophospholipid metabolism(ko00564);;Metabolic pathways(ko01100);;Choline metabolism in cancer(ko05231)	--	--	--	--	HMDB0001565	3616-04-04	Organic compounds	Organic nitrogen compounds	Organonitrogen compounds	--	Microbe,Animals,Plants
pos_4443	Streptomycin	147.768	227.96	216.635	259.019	6.63254e-10	39.038	1.62459	81.1199	212.846	30.4456	0.143041	-2.8055	0.00109327	1.61002	down	C00413	Streptomycin biosynthesis(ko00521);;Metabolic pathways(ko01100);;Biosynthesis of secondary metabolites(ko01110)	--	--	--	--	HMDB0015214	57-92-1	Organic compounds	Benzenoids	Benzene and substituted derivatives	--	Microbe,Animals
pos_3618	Cortisol	23.1601	34.2236	38.9612	56.4516	1.7043	24.7808	11.3722	18.9955	38.1991	14.2132	0.372082	-1.42631	0.034138	1.29921	down	C00735	Steroid hormone biosynthesis(ko00140);;Metabolic pathways(ko01100);;Neuroactive ligand-receptor interaction(ko04080);;Cortisol synthesis and secretion(ko04927);;Cushing syndrome(ko04934);;Aldosterone-regulated sodium reabsorption(ko04960);;Bile secretion(ko04976);;Pathways in cancer(ko05200);;Prostate cancer(ko05215);;Glucocorticoid and mineralocorticoid receptor agonists/antagonists(ko07225)	LMST02030001	Sterol Lipids [ST]	Steroids [ST02]	C21 steroids (gluco/mineralocorticoids, progestogins) and derivatives [ST0203]	HMDB0000063	50-23-7	Organic compounds	Lipids and lipid-like molecules	Steroids and steroid derivatives	--	Animals
pos_8796	Cholesterol sulfate	217.014	119.514	114.471	109.087	8.38066	53.0657	3.24774	94.6083	140.021	39.8256	0.284425	-1.81388	0.0252593	1.33875	down	C18043	Steroid hormone biosynthesis(ko00140);;Metabolic pathways(ko01100)	LMST05020016	Sterol Lipids [ST]	Steroid conjugates [ST05]	Sulfates [ST0502]	HMDB0000653	1256-86-6	Organic compounds	Lipids and lipid-like molecules	Steroids and steroid derivatives	--	Animals,Plants
pos_9131	Cholestenone	291.042	190.32	204.731	337.43	321.03	405.25	361.868	450.583	255.881	384.683	1.50337	0.588197	0.030004	1.30561	up	C00599	Steroid degradation(ko00984);;Microbial metabolism in diverse environments(ko01120)	LMST01010015	Sterol Lipids [ST]	Sterols [ST01]	Cholesterol and derivatives [ST0101]	HMDB0000921	601-57-0	Organic compounds	Lipids and lipid-like molecules	Steroids and steroid derivatives	--	Animals
pos_6025	Lumichrome	663.504	409.415	495.469	441.634	207.81	345.294	289.342	325.047	502.505	291.873	0.580836	-0.783796	0.0247701	1.36123	down	C01727	Riboflavin metabolism(ko00740)	--	--	--	--	HMDB0254199	--	Organic compounds	Organoheterocyclic compounds	Pteridines and derivatives	--	Animals,Plants,Microbe
pos_5906	Angiotensin IV	376.143	745.854	892.503	944.414	30.7937	216.389	42.4726	261.353	739.728	137.752	0.18622	-2.42492	0.0116145	1.49635	down	C15849	Renin-angiotensin system(ko04614)	--	--	--	--	HMDB0001038	12676-15-2	Organic compounds	Organic acids and derivatives	Carboxylic acids and derivatives	--	Animals
pos_4312	dUMP	61.2968	97.656	139.576	95.1062	6.63254e-10	23.0037	15.0208	33.0375	98.4088	17.7655	0.180528	-2.46971	0.00938428	1.51001	down	C00365	Pyrimidine metabolism(ko00240);;Metabolic pathways(ko01100);;Nucleotide metabolism(ko01232);;Antifolate resistance(ko01523)	--	--	--	--	HMDB0001409	964-26-1	Organic compounds	Nucleosides, nucleotides, and analogues	Pyrimidine nucleotides	--	Microbe,Animals
neg_2190	dUTP	18.3933	51.5916	78.6186	76.2382	6.63254e-10	6.63254e-10	6.63254e-10	41.0176	56.2104	10.2544	0.182429	-2.4546	0.0415178	1.27243	down	C00460	Pyrimidine metabolism(ko00240);;Metabolic pathways(ko01100);;Nucleotide metabolism(ko01232)	--	--	--	--	HMDB0001191	1173-82-6	Organic compounds	Nucleosides, nucleotides, and analogues	Pyrimidine nucleotides	--	Microbe,Animals
pos_921	Cytosine	70.2693	62.2199	77.6413	99.8537	32.1256	50.9118	29.2646	41.7124	77.496	38.5036	0.496846	-1.00913	0.009383	1.47435	down	C00380	Pyrimidine metabolism(ko00240);;Metabolic pathways(ko01100);;Nucleotide metabolism(ko01232)	--	--	--	--	HMDB0000630	71-30-7	Organic compounds	Organoheterocyclic compounds	Diazines	--	Microbe,Animals
pos_4770	CMP	105.986	189.383	182.472	138.948	62.7674	100.795	54.0728	107.595	154.197	81.3076	0.527296	-0.923316	0.0256061	1.3562	down	C05822	Pyrimidine metabolism(ko00240);;Metabolic pathways(ko01100)	--	--	--	--	HMDB0240312	84-52-6	Organic compounds	Organic oxygen compounds	Organooxygen compounds	--	Animals
pos_3267	Adenine	634.573	465.197	516.432	349.096	187.333	272.219	236.375	343.059	491.325	259.746	0.528665	-0.919573	0.0208593	1.39208	down	C00147	Purine metabolism(ko00230);;Zeatin biosynthesis(ko00908);;Metabolic pathways(ko01100);;Biosynthesis of secondary metabolites(ko01110);;Nucleotide metabolism(ko01232)	--	--	--	--	HMDB0000034	73-24-5	Organic compounds	Organoheterocyclic compounds	Imidazopyrimidines	--	Microbe,Animals,Plants
pos_4281	2'-Deoxyinosine triphosphate	152.591	81.2064	162.769	232.779	6.63254e-10	79.2067	13.2893	26.0311	157.336	29.6318	0.188334	-2.40863	0.0173221	1.40506	down	C01345	Purine metabolism(ko00230);;Nucleotide metabolism(ko01232)	--	--	--	--	HMDB0003537	16595-02-1	Organic compounds	Nucleosides, nucleotides, and analogues	Purine nucleotides	--	Animals
neg_1137	Hypoxanthine	768.884	738.371	453.619	316.203	34.5511	60.0765	55.2544	398.607	569.269	137.122	0.240874	-2.05365	0.0233556	1.37381	down	C00262	Purine metabolism(ko00230);;Metabolic pathways(ko01100);;Nucleotide metabolism(ko01232)	--	--	--	--	HMDB0000157	68-94-0	Organic compounds	Organoheterocyclic compounds	Imidazopyrimidines	--	Microbe,Animals,Plants
neg_1051	Xanthine	5279.56	6130.43	5036.45	7317.13	1818.2	3694.94	1463.59	2274.94	5940.89	2312.92	0.389321	-1.36097	0.00222947	1.5645	down	C00385	Purine metabolism(ko00230);;Caffeine metabolism(ko00232);;Biosynthesis of plant secondary metabolites(ko01060);;Biosynthesis of alkaloids derived from histidine and purine(ko01065);;Metabolic pathways(ko01100);;Biosynthesis of secondary metabolites(ko01110);;Microbial metabolism in diverse environments(ko01120);;Nucleotide metabolism(ko01232)	--	--	--	--	HMDB0000292	69-89-6	Organic compounds	Organoheterocyclic compounds	Imidazopyrimidines	--	Microbe,Animals,Plants
pos_10313	Glycochenodeoxycholate	67.0273	65.7068	68.6692	96.7659	107.084	95.6623	117.083	95.0681	74.5423	103.724	1.39148	0.476625	0.021363	1.36962	up	C05466	Primary bile acid biosynthesis(ko00120);;Secondary bile acid biosynthesis(ko00121);;Bile secretion(ko04976);;Cholesterol metabolism(ko04979)	LMST05030008	Sterol Lipids [ST]	Steroid conjugates [ST05]	Glycine conjugates [ST0503]	HMDB0000637	640-79-9	Organic compounds	Lipids and lipid-like molecules	Steroids and steroid derivatives	--	Animals
pos_10202	7alpha-Hydroxycholesterol	6222.37	6688.04	6161.5	5755.04	16104.6	12519.6	9897.65	8470.01	6206.74	11748	1.89278	0.920503	0.0446306	1.38627	up	C03594	Primary bile acid biosynthesis(ko00120);;Metabolic pathways(ko01100)	LMST01010013	Sterol Lipids [ST]	Sterols [ST01]	Cholesterol and derivatives [ST0101]	HMDB0001496	566-26-7	Organic compounds	Lipids and lipid-like molecules	Steroids and steroid derivatives	--	Animals
pos_1413	Porphobilinogen	51.9545	20.6	40.4803	31.1752	10.0011	21.6209	6.63254e-10	25.2897	36.0525	14.2279	0.394644	-1.34138	0.0489356	1.20512	down	C00931	Porphyrin metabolism(ko00860);;Metabolic pathways(ko01100);;Biosynthesis of secondary metabolites(ko01110);;Microbial metabolism in diverse environments(ko01120);;Biosynthesis of cofactors(ko01240)	--	--	--	--	HMDB0000245	487-90-1	Organic compounds	Organic nitrogen compounds	Organonitrogen compounds	--	Microbe,Animals
pos_5482	5-O-Caffeoylshikimic acid	133.918	243.822	326.268	343.427	55.1106	118.053	58.1544	175.559	261.859	101.719	0.38845	-1.3642	0.03574	1.3133	down	C10434	Phenylpropanoid biosynthesis(ko00940);;Flavonoid biosynthesis(ko00941);;Stilbenoid, diarylheptanoid and gingerol biosynthesis(ko00945);;Metabolic pathways(ko01100);;Biosynthesis of secondary metabolites(ko01110)	--	--	--	--	HMDB0033999	73263-62-4	Organic compounds	Phenylpropanoids and polyketides	Cinnamic acids and derivatives	--	Animals
pos_1211	4-Coumaryl alcohol	18.2142	24.2803	22.1749	24.9135	3.42549	3.99563	13.9527	17.9348	22.3957	9.82715	0.438796	-1.18838	0.0327678	1.39126	down	C02646	Phenylpropanoid biosynthesis(ko00940);;Biosynthesis of phenylpropanoids(ko01061);;Metabolic pathways(ko01100);;Biosynthesis of secondary metabolites(ko01110)	--	--	--	--	HMDB0003654	20649-40-5	Organic compounds	Phenylpropanoids and polyketides	Cinnamyl alcohols	--	Animals,Plants
pos_727	2-Dehydro-3-deoxy-D-arabino-heptonate 7-phosphate	151.433	116.405	117.118	140.067	115.186	92.7084	64.7531	74.7179	131.256	86.8412	0.661618	-0.595929	0.021216	1.36295	down	C04691	Phenylalanine, tyrosine and tryptophan biosynthesis(ko00400);;Biosynthesis of plant hormones(ko01070);;Metabolic pathways(ko01100);;Biosynthesis of secondary metabolites(ko01110);;Biosynthesis of amino acids(ko01230)	--	--	--	--	HMDB0304124	--	Organic compounds	Organic oxygen compounds	Organooxygen compounds	--	Microbe,Animals
pos_3591	D-Glucono-1,5-lactone 6-phosphate	20.5989	29.5443	16.225	31.7082	0.184671	3.21185	3.02854	12.8467	24.5191	4.81793	0.196497	-2.34742	0.00606341	1.53332	down	C01236	Pentose phosphate pathway(ko00030);;Metabolic pathways(ko01100);;Biosynthesis of secondary metabolites(ko01110);;Microbial metabolism in diverse environments(ko01120);;Carbon metabolism(ko01200)	--	--	--	--	HMDB0001127	2641-81-8	Organic compounds	Organic oxygen compounds	Organooxygen compounds	--	Microbe,Animals
pos_5460	Gentamicin A	16.1295	27.2745	37.3303	39.8553	6.63254e-10	6.98937	2.18821	6.29628	30.1474	3.86847	0.128318	-2.9622	0.0127047	1.51945	down	C01917	Neomycin, kanamycin and gentamicin biosynthesis(ko00524);;Biosynthesis of secondary metabolites(ko01110)	--	--	--	--	--	--	--	--	--	--	--
pos_7011	Kanamycin	25.0145	80.1343	118.253	104.049	6.63254e-10	6.63254e-10	6.63254e-10	38.3266	81.8626	9.58164	0.117045	-3.09486	0.0304392	1.36912	down	C01822	Neomycin, kanamycin and gentamicin biosynthesis(ko00524);;Biosynthesis of secondary metabolites(ko01110)	--	--	--	--	HMDB0015303	8063-07-08	Organic compounds	Organic oxygen compounds	Organooxygen compounds	--	Microbe,Animals
pos_8945	9,12,13-TriHOME	44.8839	35.7931	42.4418	30.6374	21.384	24.3135	29.6773	34.4442	38.4391	27.4548	0.714242	-0.485516	0.0450627	1.22528	down	C14833	Linoleic acid metabolism(ko00591)	LMFA02000014	Fatty Acyls [FA]	Octadecanoids [FA02]	Other Octadecanoids [FA0200]	HMDB0004708	--	Organic compounds	Lipids and lipid-like molecules	Fatty Acyls	--	Animals
pos_699	2-Phosphoglycolate	58.7029	55.58	67.123	54.9244	10.7039	33.2524	27.233	51.9515	59.0826	30.7852	0.521053	-0.940497	0.0390353	1.35866	down	C00988	Glyoxylate and dicarboxylate metabolism(ko00630);;Metabolic pathways(ko01100);;Biosynthesis of secondary metabolites(ko01110);;Carbon metabolism(ko01200)	--	--	--	--	HMDB0000816	13147-57-4	Organic compounds	Organic acids and derivatives	Organic phosphoric acids and derivatives	--	Microbe,Animals
neg_1998	L-Tryptophan	2163.2	2433.31	2276.17	2460.16	897.405	1644.92	1252.6	1785.53	2333.21	1395.11	0.597936	-0.741936	0.013606	1.51792	down	C00078	Glycine, serine and threonine metabolism(ko00260);;Tryptophan metabolism(ko00380);;Phenylalanine, tyrosine and tryptophan biosynthesis(ko00400);;Staurosporine biosynthesis(ko00404);;Indole alkaloid biosynthesis(ko00901);;Glucosinolate biosynthesis(ko00966);;Aminoacyl-tRNA biosynthesis(ko00970);;Biosynthesis of various alkaloids(ko00996);;Biosynthesis of various other secondary metabolites(ko00997…	--	--	--	--	HMDB0000929	73-22-3	Organic compounds	Organoheterocyclic compounds	Indoles and derivatives	--	Microbe,Animals
pos_5735	7,8-Dihydroneopterin 3'-triphosphate	100.387	186.596	284.205	329.112	2.55588	136.704	6.63254e-10	103.944	225.075	60.8011	0.270137	-1.88824	0.0427389	1.25839	down	C04895	Folate biosynthesis(ko00790);;Metabolic pathways(ko01100);;Biosynthesis of cofactors(ko01240)	--	--	--	--	HMDB0000980	20574-65-6	Organic compounds	Organoheterocyclic compounds	Pteridines and derivatives	--	Microbe,Animals
pos_8612	1-Hexadecanol	3207.08	2342.79	2913.49	3454.74	6413.83	4682.76	4830.79	4532.27	2979.53	5114.91	1.71669	0.779626	0.00921135	1.50093	up	C00823	Fatty acid degradation(ko00071)	LMFA05000061	Fatty Acyls [FA]	Fatty alcohols [FA05]	-	HMDB0003424	36653-82-4	Organic compounds	Lipids and lipid-like molecules	Fatty Acyls	--	Animals,Plants
pos_1227	Styrene	51.2671	44.3438	47.0607	48.4103	17.74	31.283	18.3217	44.161	47.7705	27.8764	0.58355	-0.777073	0.046799	1.36127	down	C19506	Ethylbenzene degradation(ko00642);;Styrene degradation(ko00643);;Metabolic pathways(ko01100);;Microbial metabolism in diverse environments(ko01120);;Degradation of aromatic compounds(ko01220)	--	--	--	--	HMDB0034240	100-42-5	Organic compounds	Benzenoids	Benzene and substituted derivatives	--	Microbe,Animals,Plants
pos_9581	Didemethylcitalopram	537.836	349.169	358.042	438.53	560.353	647.61	650.947	632.999	420.894	622.977	1.48013	0.565722	0.0120977	1.49268	up	C16609	Drug metabolism - cytochrome P450(ko00982)	--	--	--	--	HMDB0060472	--	Organic compounds	Benzenoids	Benzene and substituted derivatives	--	Animals
pos_109	gamma-L-Glutamyl-L-2-aminobutyrate	14.5674	10.9151	14.7637	12.6158	0.809205	9.56819	5.13764	3.24673	13.2155	4.69044	0.35492	-1.49444	0.0120646	1.45201	down	C21015	Cysteine and methionine metabolism(ko00270);;Metabolic pathways(ko01100)	--	--	--	--	HMDB0240645	16869-42-4	Organic compounds	Organic acids and derivatives	Carboxylic acids and derivatives	--	Animals
pos_9553	Ophthalmate	163.498	128.643	128.773	130.749	225.439	198.255	167.844	163.726	137.916	188.816	1.36907	0.453193	0.0298941	1.35005	up	C21016	Cysteine and methionine metabolism(ko00270);;Metabolic pathways(ko01100)	--	--	--	--	HMDB0005765	495-27-2	Organic compounds	Organic acids and derivatives	Carboxylic acids and derivatives	--	Animals
pos_1229	Benzeneacetonitrile	1301.39	1297.28	1369.28	1358.57	426.696	940.091	566.448	1175.63	1331.63	777.217	0.583658	-0.776805	0.0471601	1.37693	down	C16074	Cyanoamino acid metabolism(ko00460);;Styrene degradation(ko00643);;Metabolic pathways(ko01100);;Biosynthesis of secondary metabolites(ko01110);;Microbial metabolism in diverse environments(ko01120)	--	--	--	--	HMDB0034171	140-29-4	Organic compounds	Benzenoids	Benzene and substituted derivatives	--	Animals,Plants
neg_833	L-Glutamate	4036.43	3259.05	2715.39	3669.49	2592.94	2358.04	1931.57	1821.25	3420.09	2175.95	0.636226	-0.652388	0.0135424	1.44744	down	C00302	Cyanoamino acid metabolism(ko00460);;Metabolic pathways(ko01100)	--	--	--	--	HMDB0060475	138-16-9	Organic compounds	Organic acids and derivatives	Carboxylic acids and derivatives	--	Animals
pos_9977	16-Hydroxypalmitate	342.184	329.879	288.283	253.989	536.167	440.988	405.144	353.169	303.584	433.867	1.42915	0.515159	0.034378	1.3364	up	C18218	Cutin, suberine and wax biosynthesis(ko00073);;Metabolic pathways(ko01100)	LMFA01050051	Fatty Acyls [FA]	Fatty Acids and Conjugates [FA01]	Hydroxy fatty acids [FA0105]	HMDB0006294	506-13-8	Organic compounds	Lipids and lipid-like molecules	Fatty Acyls	--	Animals,Plants
neg_990	L-Malic acid	657.035	857.548	590.264	724.816	221.191	323.024	369.667	337.964	707.416	312.961	0.442401	-1.17657	0.00220563	1.61993	down	C00149	Citrate cycle (TCA cycle)(ko00020);;Pyruvate metabolism(ko00620);;Glyoxylate and dicarboxylate metabolism(ko00630);;Methane metabolism(ko00680);;Carbon fixation in photosynthetic organisms(ko00710);;Carbon fixation pathways in prokaryotes(ko00720);;Biosynthesis of plant secondary metabolites(ko01060);;Biosynthesis of phenylpropanoids(ko01061);;Biosynthesis of terpenoids and steroids(ko01062);;Bio…	--	--	--	--	HMDB0000156	97-67-6	Organic compounds	Organic acids and derivatives	Hydroxy acids and derivatives	--	Microbe,Animals
pos_11392	Neurosporaxanthin	1279.44	1032.61	967.444	1078.4	1752.82	1918.89	1743.77	1318.22	1089.47	1683.43	1.54517	0.62777	0.0114474	1.49819	up	C08607	Carotenoid biosynthesis(ko00906);;Metabolic pathways(ko01100);;Biosynthesis of secondary metabolites(ko01110)	LMPR01070206	Prenol Lipids [PR]	Isoprenoids [PR01]	C40 isoprenoids (tetraterpenes) [PR0107]	--	--	--	--	--	--	--
pos_8749	Abscisic aldehyde	88.3866	79.0507	61.3608	63.5214	98.1282	93.575	101.105	81.6638	73.0799	93.618	1.28104	0.357312	0.0433215	1.26318	up	C13455	Carotenoid biosynthesis(ko00906);;Metabolic pathways(ko01100);;Biosynthesis of secondary metabolites(ko01110)	LMPR0103050004	Prenol Lipids [PR]	Isoprenoids [PR01]	C15 isoprenoids (sesquiterpenes) [PR0103]	HMDB0303940	--	Organic compounds	Lipids and lipid-like molecules	Prenol lipids	--	Animals
pos_11261	Adrenic acid	308.871	298.248	279.877	338.652	337.112	397.001	417.102	375.111	306.412	381.581	1.24532	0.316518	0.0139629	1.42273	up	C16527	Biosynthesis of unsaturated fatty acids(ko01040);;Ferroptosis(ko04216)	LMFA01030178	Fatty Acyls [FA]	Fatty Acids and Conjugates [FA01]	Unsaturated fatty acids [FA0103]	HMDB0002226	28874-58-0	Organic compounds	Lipids and lipid-like molecules	Fatty Acyls	--	Animals
pos_3635	Docetaxel anhydrous	112.532	100.823	116.233	125.141	6.63254e-10	40.015	6.63254e-10	12.0393	113.682	13.0136	0.114473	-3.12692	0.000362322	1.66041	down	C11231	Bile secretion(ko04976)	--	--	--	--	HMDB0015378	114977-28-5	Organic compounds	Lipids and lipid-like molecules	Prenol lipids	--	Animals
neg_1098	DIMBOA-Glc	471.064	518.998	404.338	229.578	725.602	934.553	556.479	763.769	405.994	745.101	1.83525	0.875976	0.0156573	1.39737	up	C04831	Benzoxazinoid biosynthesis(ko00402);;Biosynthesis of secondary metabolites(ko01110)	--	--	--	--	HMDB0301843	--	Organic compounds	Organic oxygen compounds	Organooxygen compounds	--	Animals,Plants
neg_1085	Dehydroascorbate	168.977	186.85	218.05	161.754	46.3546	73.2969	66.0914	119.366	183.908	76.2773	0.414758	-1.26966	0.00188361	1.56789	down	C05422	Ascorbate and aldarate metabolism(ko00053);;Glutathione metabolism(ko00480);;Metabolic pathways(ko01100)	--	--	--	--	HMDB0001264	490-83-5	Organic compounds	Organoheterocyclic compounds	Lactones	--	Animals,Plants
pos_5069	gamma-L-Glutamylputrescine	77.7378	137.465	204.243	137.003	6.63254e-10	23.1068	5.21153	113.917	139.112	35.5589	0.255613	-1.96797	0.0314823	1.29646	down	C15699	Arginine and proline metabolism(ko00330);;Metabolic pathways(ko01100)	--	--	--	--	HMDB0012230	--	Organic compounds	Organic acids and derivatives	Carboxylic acids and derivatives	--	Animals
neg_839	L-Glutamic acid 5-phosphate	13.4806	22.021	19.2637	15.7842	6.63254e-10	5.06309	2.95339	6.20462	17.6373	3.55527	0.201577	-2.3106	0.00129024	1.60646	down	C03287	Arginine and proline metabolism(ko00330);;Carbapenem biosynthesis(ko00332);;Metabolic pathways(ko01100);;Biosynthesis of secondary metabolites(ko01110);;Biosynthesis of amino acids(ko01230)	--	--	--	--	HMDB0001228	13254-53-0	Organic compounds	Organic acids and derivatives	Carboxylic acids and derivatives	--	Microbe,Animals
pos_10142	5(S)-Hydroperoxyeicosatetraenoic acid	49.1532	31.6753	16.4727	42.7343	6.63254e-10	19.6915	3.43261	23.9318	35.0089	11.764	0.336028	-1.57334	0.047613	1.25483	down	C05356	Arachidonic acid metabolism(ko00590);;Metabolic pathways(ko01100);;Serotonergic synapse(ko04726);;Ovarian steroidogenesis(ko04913);;Eicosanoids(ko07034)	LMFA03060012	Fatty Acyls [FA]	Eicosanoids [FA03]	Hydroxy/hydroperoxyeicosatetraenoic acids [FA0306]	HMDB0001193	71774-08-8	Organic compounds	Lipids and lipid-like molecules	Fatty Acyls	--	Animals
pos_8731	5-OxoETE	13.7716	20.9912	7.68121	15.7485	6.63254e-10	4.17678	8.00039	4.93128	14.5481	4.27711	0.293997	-1.76613	0.0245092	1.40547	down	C14732	Arachidonic acid metabolism(ko00590)	LMFA03060011	Fatty Acyls [FA]	Eicosanoids [FA03]	Hydroxy/hydroperoxyeicosatetraenoic acids [FA0306]	HMDB0010217	126432-17-5	Organic compounds	Lipids and lipid-like molecules	Fatty Acyls	--	Animals
pos_8572	(9Z,12Z,15Z)-Octadecatrienoic acid	9.42973	9.06389	3.15876	5.1525	1.75288	2.63136	0.647473	1.53389	6.70122	1.6414	0.244941	-2.0295	0.040905	1.39699	down	C06427	alpha-Linolenic acid metabolism(ko00592);;Biosynthesis of unsaturated fatty acids(ko01040);;Biosynthesis of plant secondary metabolites(ko01060);;Biosynthesis of plant hormones(ko01070);;Metabolic pathways(ko01100);;Biosynthesis of secondary metabolites(ko01110)	LMFA01030152	Fatty Acyls [FA]	Fatty Acids and Conjugates [FA01]	Unsaturated fatty acids [FA0103]	HMDB0001388	463-40-1	Organic compounds	Lipids and lipid-like molecules	Fatty Acyls	--	Animals,Plants,Microbe
pos_7672	Traumatic acid	30.4561	25.4806	26.2596	24.3718	52.1799	41.2688	36.174	33.1084	26.642	40.6828	1.52701	0.610714	0.0383004	1.37669	up	C16308	alpha-Linolenic acid metabolism(ko00592);;Biosynthesis of secondary metabolites(ko01110)	LMFA01170002	Fatty Acyls [FA]	Fatty Acids and Conjugates [FA01]	Dicarboxylic acids [FA0117]	HMDB0000933	6402-36-4	Organic compounds	Lipids and lipid-like molecules	Fatty Acyls	--	Animals

## Sheet: Sheet1
Classification_level_1	Classification_level_2	Total	Up		Down
Cellular Processes	Cell growth and death	2	1	pos_11261	1	pos_3836
Cellular Processes	Cellular community - eukaryotes	1	0		1	neg_1997
Drug Development	Target-based classification: G protein-coupled receptors				1	neg_1997
Environmental Information Processing	Signal transduction
Environmental Information Processing	Signal transduction
Environmental Information Processing	Signal transduction
Environmental Information Processing	Signaling molecules and interaction
Genetic Information Processing	Translation
Human Diseases	Cancer: overview
Human Diseases	Cancer: overview
Human Diseases	Cancer: overview
Human Diseases	Cancer: overview
Human Diseases	Cancer: overview
Human Diseases	Cancer: specific types
Human Diseases	Cancer: specific types
Human Diseases	Drug resistance: antineoplastic
Human Diseases	Endocrine and metabolic disease
Human Diseases	Infectious disease: parasitic
Human Diseases	Neurodegenerative disease
Human Diseases	Substance dependence
Human Diseases	Substance dependence
Human Diseases	Substance dependence
Metabolism	Amino acid metabolism
Metabolism	Amino acid metabolism
Metabolism	Amino acid metabolism
Metabolism	Amino acid metabolism
Metabolism	Amino acid metabolism
Metabolism	Amino acid metabolism
Metabolism	Amino acid metabolism
Metabolism	Amino acid metabolism
Metabolism	Biosynthesis of other secondary metabolites
Metabolism	Biosynthesis of other secondary metabolites
Metabolism	Biosynthesis of other secondary metabolites
Metabolism	Biosynthesis of other secondary metabolites
Metabolism	Biosynthesis of other secondary metabolites
Metabolism	Biosynthesis of other secondary metabolites
Metabolism	Biosynthesis of other secondary metabolites
Metabolism	Biosynthesis of other secondary metabolites
Metabolism	Biosynthesis of other secondary metabolites
Metabolism	Biosynthesis of other secondary metabolites
Metabolism	Biosynthesis of other secondary metabolites
Metabolism	Biosynthesis of other secondary metabolites
Metabolism	Biosynthesis of other secondary metabolites
Metabolism	Biosynthesis of other secondary metabolites
Metabolism	Biosynthesis of other secondary metabolites
Metabolism	Biosynthesis of other secondary metabolites
Metabolism	Biosynthesis of other secondary metabolites
Metabolism	Biosynthesis of other secondary metabolites
Metabolism	Biosynthesis of other secondary metabolites
Metabolism	Carbohydrate metabolism
Metabolism	Carbohydrate metabolism
Metabolism	Carbohydrate metabolism
Metabolism	Carbohydrate metabolism
Metabolism	Carbohydrate metabolism
Metabolism	Chemical structure transformation maps
Metabolism	Chemical structure transformation maps
Metabolism	Chemical structure transformation maps
Metabolism	Chemical structure transformation maps
Metabolism	Chemical structure transformation maps
Metabolism	Chemical structure transformation maps
Metabolism	Chemical structure transformation maps
Metabolism	Energy metabolism
Metabolism	Energy metabolism
Metabolism	Energy metabolism
Metabolism	Glycan biosynthesis and metabolism
Metabolism	Lipid metabolism
Metabolism	Lipid metabolism
Metabolism	Lipid metabolism
Metabolism	Lipid metabolism
Metabolism	Lipid metabolism
Metabolism	Lipid metabolism
Metabolism	Lipid metabolism
Metabolism	Lipid metabolism
Metabolism	Lipid metabolism
Metabolism	Lipid metabolism
Metabolism	Metabolism of cofactors and vitamins
Metabolism	Metabolism of cofactors and vitamins
Metabolism	Metabolism of cofactors and vitamins
Metabolism	Metabolism of cofactors and vitamins
Metabolism	Metabolism of cofactors and vitamins
Metabolism	Metabolism of other amino acids
Metabolism	Metabolism of other amino acids
Metabolism	Metabolism of terpenoids and polyketides
Metabolism	Metabolism of terpenoids and polyketides
Metabolism	Metabolism of terpenoids and polyketides
Metabolism	Metabolism of terpenoids and polyketides
Metabolism	Metabolism of terpenoids and polyketides
Metabolism	Metabolism of terpenoids and polyketides
Metabolism	Metabolism of terpenoids and polyketides
Metabolism	Metabolism of terpenoids and polyketides
Metabolism	Nucleotide metabolism
Metabolism	Nucleotide metabolism
Metabolism	Xenobiotics biodegradation and metabolism
Metabolism	Xenobiotics biodegradation and metabolism
Metabolism	Xenobiotics biodegradation and metabolism
Metabolism	Xenobiotics biodegradation and metabolism
Metabolism	Xenobiotics biodegradation and metabolism
Metabolism	Chemical structure transformation maps
Organismal Systems	Development and regeneration
Organismal Systems	Digestive system
Organismal Systems	Digestive system
Organismal Systems	Digestive system
Organismal Systems	Digestive system
Organismal Systems	Endocrine system
Organismal Systems	Endocrine system
Organismal Systems	Endocrine system
Organismal Systems	Endocrine system
Organismal Systems	Endocrine system
Organismal Systems	Endocrine system
Organismal Systems	Endocrine system
Organismal Systems	Excretory system
Organismal Systems	Nervous system
Organismal Systems	Nervous system
Organismal Systems	Nervous system
Organismal Systems	Sensory system
Organismal Systems	Sensory system
	Target-based classification: G protein-coupled receptors
