# Supplementary material for: Quiescence preconditioned nucleus pulposus stem cells alleviate intervertebral disc degeneration by enhancing cell survival via adaptive metabolism pattern in rats
Source: Front Bioeng Biotechnol. 2023 Feb 10;11:1073238. doi: 10.3389/fbioe.2023.1073238 (PMC9950514; doi:10.3389/fbioe.2023.1073238)
Supplement: Supplementary file 2 [file DataSheet1.zip › Supplementary File S6_KEGG_pathway_diff_count.xlsx]

## Sheet: Sheet1
KO_Pathway_Level_1	KO_Pathway_Level_2	KO_Pathway_Level_3	ko_ID	up_size	down_size	pathway_size
Organismal Systems	Excretory system	Aldosterone-regulated sodium reabsorption	ko04960	0	1	1
Organismal Systems	Development and regeneration	Axon regeneration	ko04361	0	2	2
Organismal Systems	Digestive system	Bile secretion	ko04976	1	3	4
Organismal Systems	Digestive system	Cholesterol metabolism	ko04979	1	0	1
Organismal Systems	Endocrine system	Cortisol synthesis and secretion	ko04927	0	1	1
Organismal Systems	Nervous system	Dopaminergic synapse	ko04728	0	1	1
Organismal Systems	Endocrine system	Glucagon signaling pathway	ko04922	0	1	1
Organismal Systems	Sensory system	Inflammatory mediator regulation of TRP channels	ko04750	0	1	1
Organismal Systems	Endocrine system	Melanogenesis	ko04916	0	1	1
Organismal Systems	Digestive system	Mineral absorption	ko04978	0	1	1
Organismal Systems	Endocrine system	Ovarian steroidogenesis	ko04913	0	1	1
Organismal Systems	Endocrine system	Prolactin signaling pathway	ko04917	0	1	1
Organismal Systems	Digestive system	Protein digestion and absorption	ko04974	0	2	2
Organismal Systems	Excretory system	Proximal tubule bicarbonate reclamation	ko04964	0	1	1
Organismal Systems	Endocrine system	Renin-angiotensin system	ko04614	0	1	1
Organismal Systems	Nervous system	Serotonergic synapse	ko04726	0	3	3
Organismal Systems	Nervous system	Synaptic vesicle cycle	ko04721	0	1	1
Organismal Systems	Sensory system	Taste transduction	ko04742	0	2	2
Metabolism	Lipid metabolism	alpha-Linolenic acid metabolism	ko00592	1	1	2
Metabolism	Lipid metabolism	Arachidonic acid metabolism	ko00590	0	2	2
Metabolism	Amino acid metabolism	Arginine and proline metabolism	ko00330	0	2	2
Metabolism	Carbohydrate metabolism	Ascorbate and aldarate metabolism	ko00053	0	1	1
Metabolism	Biosynthesis of other secondary metabolites	Benzoxazinoid biosynthesis	ko00402	1	0	1
Metabolism	Biosynthesis of other secondary metabolites	Betalain biosynthesis	ko00965	0	1	1
Metabolism	Chemical structure transformation maps	Biosynthesis of alkaloids derived from histidine and purine	ko01065	0	2	2
Metabolism	Chemical structure transformation maps	Biosynthesis of alkaloids derived from ornithine, lysine and nicotinic acid	ko01064	0	1	1
Metabolism	Chemical structure transformation maps	Biosynthesis of alkaloids derived from shikimate pathway	ko01063	0	4	4
Metabolism	Chemical structure transformation maps	Biosynthesis of alkaloids derived from terpenoid and polyketide	ko01066	0	1	1
Metabolism	Metabolism of terpenoids and polyketides	Biosynthesis of enediyne antibiotics	ko01059	0	1	1
Metabolism	Chemical structure transformation maps	Biosynthesis of phenylpropanoids	ko01061	0	3	3
Metabolism	Chemical structure transformation maps	Biosynthesis of plant hormones	ko01070	1	5	6
Metabolism	Chemical structure transformation maps	Biosynthesis of plant secondary metabolites	ko01060	1	6	7
Metabolism	Chemical structure transformation maps	Biosynthesis of terpenoids and steroids	ko01062	0	2	2
Metabolism	Lipid metabolism	Biosynthesis of unsaturated fatty acids	ko01040	1	1	2
Metabolism	Metabolism of terpenoids and polyketides	Biosynthesis of vancomycin group antibiotics	ko01055	0	1	1
Metabolism	Biosynthesis of other secondary metabolites	Biosynthesis of various alkaloids	ko00996	0	1	1
Metabolism	Biosynthesis of other secondary metabolites	Biosynthesis of various antibiotics	ko00998	0	1	1
Metabolism	Biosynthesis of other secondary metabolites	Biosynthesis of various other secondary metabolites	ko00997	0	2	2
Metabolism	Biosynthesis of other secondary metabolites	Biosynthesis of various plant secondary metabolites	ko00999	0	1	1
Metabolism	Biosynthesis of other secondary metabolites	Caffeine metabolism	ko00232	0	1	1
Metabolism	Biosynthesis of other secondary metabolites	Carbapenem biosynthesis	ko00332	0	1	1
Metabolism	Energy metabolism	Carbon fixation in photosynthetic organisms	ko00710	0	1	1
Metabolism	Energy metabolism	Carbon fixation pathways in prokaryotes	ko00720	0	1	1
Metabolism	Metabolism of terpenoids and polyketides	Carotenoid biosynthesis	ko00906	2	0	2
Metabolism	Carbohydrate metabolism	Citrate cycle (TCA cycle)	ko00020	0	1	1
Metabolism	Lipid metabolism	Cutin, suberine and wax biosynthesis	ko00073	1	0	1
Metabolism	Metabolism of other amino acids	Cyanoamino acid metabolism	ko00460	0	3	3
Metabolism	Amino acid metabolism	Cysteine and methionine metabolism	ko00270	1	1	2
Metabolism	Xenobiotics biodegradation and metabolism	Drug metabolism - cytochrome P450	ko00982	1	0	1
Metabolism	Xenobiotics biodegradation and metabolism	Ethylbenzene degradation	ko00642	0	1	1
Metabolism	Lipid metabolism	Fatty acid degradation	ko00071	1	0	1
Metabolism	Biosynthesis of other secondary metabolites	Flavonoid biosynthesis	ko00941	0	1	1
Metabolism	Metabolism of cofactors and vitamins	Folate biosynthesis	ko00790	0	1	1
Metabolism	Biosynthesis of other secondary metabolites	Glucosinolate biosynthesis	ko00966	0	2	2
Metabolism	Metabolism of other amino acids	Glutathione metabolism	ko00480	0	1	1
Metabolism	Lipid metabolism	Glycerophospholipid metabolism	ko00564	1	0	1
Metabolism	Amino acid metabolism	Glycine, serine and threonine metabolism	ko00260	0	1	1
Metabolism	Carbohydrate metabolism	Glyoxylate and dicarboxylate metabolism	ko00630	0	2	2
Metabolism	Biosynthesis of other secondary metabolites	Indole alkaloid biosynthesis	ko00901	0	1	1
Metabolism	Metabolism of terpenoids and polyketides	Insect hormone biosynthesis	ko00981	1	0	1
Metabolism	Biosynthesis of other secondary metabolites	Isoquinoline alkaloid biosynthesis	ko00950	0	1	1
Metabolism	Lipid metabolism	Linoleic acid metabolism	ko00591	0	1	1
Metabolism	Energy metabolism	Methane metabolism	ko00680	0	2	2
Metabolism	Biosynthesis of other secondary metabolites	Monobactam biosynthesis	ko00261	0	1	1
Metabolism	Biosynthesis of other secondary metabolites	Neomycin, kanamycin and gentamicin biosynthesis	ko00524	0	2	2
Metabolism	Biosynthesis of other secondary metabolites	Novobiocin biosynthesis	ko00401	0	1	1
Metabolism	Carbohydrate metabolism	Pentose phosphate pathway	ko00030	0	1	1
Metabolism	Amino acid metabolism	Phenylalanine metabolism	ko00360	0	1	1
Metabolism	Amino acid metabolism	Phenylalanine, tyrosine and tryptophan biosynthesis	ko00400	0	3	3
Metabolism	Biosynthesis of other secondary metabolites	Phenylpropanoid biosynthesis	ko00940	0	3	3
Metabolism	Metabolism of cofactors and vitamins	Porphyrin metabolism	ko00860	0	1	1
Metabolism	Lipid metabolism	Primary bile acid biosynthesis	ko00120	2	0	2
Metabolism	Nucleotide metabolism	Purine metabolism	ko00230	0	4	4
Metabolism	Nucleotide metabolism	Pyrimidine metabolism	ko00240	0	4	4
Metabolism	Carbohydrate metabolism	Pyruvate metabolism	ko00620	0	1	1
Metabolism	Metabolism of cofactors and vitamins	Riboflavin metabolism	ko00740	0	1	1
Metabolism	Lipid metabolism	Secondary bile acid biosynthesis	ko00121	1	0	1
Metabolism	Metabolism of terpenoids and polyketides	Sesquiterpenoid and triterpenoid biosynthesis	ko00909	1	0	1
Metabolism	Biosynthesis of other secondary metabolites	Staurosporine biosynthesis	ko00404	0	1	1
Metabolism	Xenobiotics biodegradation and metabolism	Steroid degradation	ko00984	1	0	1
Metabolism	Lipid metabolism	Steroid hormone biosynthesis	ko00140	0	2	2
Metabolism	Biosynthesis of other secondary metabolites	Stilbenoid, diarylheptanoid and gingerol biosynthesis	ko00945	0	1	1
Metabolism	Biosynthesis of other secondary metabolites	Streptomycin biosynthesis	ko00521	0	1	1
Metabolism	Xenobiotics biodegradation and metabolism	Styrene degradation	ko00643	0	2	2
Metabolism	Glycan biosynthesis and metabolism	Teichoic acid biosynthesis	ko00552	1	0	1
Metabolism	Metabolism of terpenoids and polyketides	Terpenoid backbone biosynthesis	ko00900	1	1	2
Metabolism	Metabolism of cofactors and vitamins	Thiamine metabolism	ko00730	0	1	1
Metabolism	Xenobiotics biodegradation and metabolism	Toluene degradation	ko00623	0	1	1
Metabolism	Amino acid metabolism	Tryptophan metabolism	ko00380	0	3	3
Metabolism	Metabolism of terpenoids and polyketides	Type I polyketide structures	ko01052	0	1	1
Metabolism	Amino acid metabolism	Tyrosine metabolism	ko00350	0	2	2
Metabolism	Metabolism of cofactors and vitamins	Ubiquinone and other terpenoid-quinone biosynthesis	ko00130	0	1	1
Metabolism	Amino acid metabolism	Valine, leucine and isoleucine biosynthesis	ko00290	1	0	1
Metabolism	Metabolism of terpenoids and polyketides	Zeatin biosynthesis	ko00908	1	1	2
Human Diseases	Infectious disease: parasitic	African trypanosomiasis	ko05143	0	1	1
Human Diseases	Substance dependence	Alcoholism	ko05034	0	1	1
Human Diseases	Substance dependence	Amphetamine addiction	ko05031	0	1	1
Human Diseases	Drug resistance: antineoplastic	Antifolate resistance	ko01523	0	1	1
Human Diseases	Cancer: overview	Central carbon metabolism in cancer	ko05230	0	3	3
Human Diseases	Cancer: overview	Chemical carcinogenesis - receptor activation	ko05207	0	1	1
Human Diseases	Cancer: overview	Choline metabolism in cancer	ko05231	1	0	1
Human Diseases	Substance dependence	Cocaine addiction	ko05030	0	1	1
Human Diseases	Endocrine and metabolic disease	Cushing syndrome	ko04934	0	1	1
Human Diseases	Neurodegenerative disease	Parkinson disease	ko05012	0	1	1
Human Diseases	Cancer: overview	Pathways in cancer	ko05200	0	2	2
Human Diseases	Cancer: specific types	Prostate cancer	ko05215	0	1	1
Human Diseases	Cancer: specific types	Renal cell carcinoma	ko05211	0	1	1
Genetic Information Processing	Translation	Aminoacyl-tRNA biosynthesis	ko00970	0	2	2
Environmental Information Processing	Signal transduction	cAMP signaling pathway	ko04024	0	1	1
Environmental Information Processing	Signaling molecules and interaction	Neuroactive ligand-receptor interaction	ko04080	0	2	2
Environmental Information Processing	Signal transduction	Plant hormone signal transduction	ko04075	1	0	1
Environmental Information Processing	Signal transduction	Two-component system	ko02020	0	1	1
Drug Development	Structure-based classification	Eicosanoids	ko07034	0	1	1
Drug Development	Target-based classification: Nuclear receptors	Glucocorticoid and mineralocorticoid receptor agonists/antagonists	ko07225	0	1	1
Drug Development	Target-based classification: G protein-coupled receptors	Serotonin receptor agonists/antagonists	ko07211	0	1	1
Cellular Processes	Cell growth and death	Ferroptosis	ko04216	1	1	2
Cellular Processes	Cellular community - eukaryotes	Gap junction	ko04540	0	1	1
