# Supplementary material for: Quiescence preconditioned nucleus pulposus stem cells alleviate intervertebral disc degeneration by enhancing cell survival via adaptive metabolism pattern in rats
Source: Front Bioeng Biotechnol. 2023 Feb 10;11:1073238. doi: 10.3389/fbioe.2023.1073238 (PMC9950514; doi:10.3389/fbioe.2023.1073238)
Supplement: Supplementary file 2 [file DataSheet1.zip › Supplementary File_ROC/neg_1122_L-tyrosine ROC curve (1).txt]

P-NPSCs	Q-NPSCs
2394.872356	1731.907844
2840.116863	821.2349643
2466.132182	1146.593917
2957.701744	861.2160786
