# Supplementary material for: Quiescence preconditioned nucleus pulposus stem cells alleviate intervertebral disc degeneration by enhancing cell survival via adaptive metabolism pattern in rats
Source: Front Bioeng Biotechnol. 2023 Feb 10;11:1073238. doi: 10.3389/fbioe.2023.1073238 (PMC9950514; doi:10.3389/fbioe.2023.1073238)
Supplement: Supplementary file 2 [file DataSheet1.zip › Supplementary File_ROC/neg_1997_Serotonin ROC curve (1).txt]

P-NPSCs	Q-NPSCs
41.01476532	41.52344169
66.40221255	22.52465673
66.97427613	42.99610904
68.17140879	9.602807712
