# Supplementary material for: Quiescence preconditioned nucleus pulposus stem cells alleviate intervertebral disc degeneration by enhancing cell survival via adaptive metabolism pattern in rats
Source: Front Bioeng Biotechnol. 2023 Feb 10;11:1073238. doi: 10.3389/fbioe.2023.1073238 (PMC9950514; doi:10.3389/fbioe.2023.1073238)
Supplement: Supplementary file 2 [file DataSheet1.zip › Supplementary File_ROC/neg_1998_L-Tryptophan ROC curve (1).txt]

P-NPSCs	Q-NPSCs
2163.201911	1785.525442
2460.163566	1252.598341
2276.172689	1644.918057
2433.30755	897.4048532
