# Supplementary material for: Quiescence preconditioned nucleus pulposus stem cells alleviate intervertebral disc degeneration by enhancing cell survival via adaptive metabolism pattern in rats
Source: Front Bioeng Biotechnol. 2023 Feb 10;11:1073238. doi: 10.3389/fbioe.2023.1073238 (PMC9950514; doi:10.3389/fbioe.2023.1073238)
Supplement: Supplementary file 2 [file DataSheet1.zip › Supplementary File_ROC/neg_990_L-Malic acid ROC curve (1).txt]

P-NPSCs	Q-NPSCs
657.0353234	337.9636083
724.8160637	369.6666372
590.2638934	323.0238059
857.5481291	221.1913338
